# Supplementary material for: Metabolomic Profiling Identifies Key Metabolites and Defense Pathways in Rlm1-Mediated Blackleg Resistance in Canola
Source: Int J Mol Sci. 2025 Jun 12;26(12):5627. doi: 10.3390/ijms26125627 (PMC12192793; doi:10.3390/ijms26125627)
Supplement: Supplementary file 1 [file ijms-26-05627-s001.zip]

Archive with 3 entries (2 files):
- ijms-3595597-supplementary/
- ijms-3595597-supplementary/Supple Figures.pdf
- ijms-3595597-supplementary/Supple Table S1_LC-MS data.xlsx
