# Supplementary material for: Metabolomic Profiling Identifies Key Metabolites and Defense Pathways in Rlm1-Mediated Blackleg Resistance in Canola
Source: Int J Mol Sci. 2025 Jun 12;26(12):5627. doi: 10.3390/ijms26125627 (PMC12192793; doi:10.3390/ijms26125627)
Supplement: Supplementary file 1 [file ijms-26-05627-s001.zip › ijms-3595597-supplementary/Supple Table S1_LC-MS data.xlsx]

## Sheet: Rlm1 only with all peaks
Peak Pair Information	Compound Name	Identification Level	Tier 1 - Positive Identification (CIL Library)					Tier 2- High Confidence Putative Identification (LI Library)					Tier 3 - Putative Identification (MyCompoundID Library)			Ratio of intensity
No			NovaMT Library No.	HMDB No.	Compound	Mass Error (ppm)	RT Error (s)	NovaMT Library No.	LI Library No.	Compound	Mass Error (ppm)	RT Error (s)	Zero-reaction	One-reaction	Two-reaction	TC_3dpi_1	TC_3dpi_2	TC_3dpi_3	TI_3dpi_1	TI_3dpi_2	TI_3dpi_3	RC_3dpi_1	RC_3dpi_2	RC_3dpi_3	RI_3dpi_1	RI_3dpi_2	RI_3dpi_3	TC_7dpi_1	TC_7dpi_2	TC_7dpi_3	TI_7dpi_1	TI_7dpi_2	TI_7dpi_3	RC_7dpi_1	RC_7dpi_2	RC_7dpi_3	RI_7dpi_1	RI_7dpi_2	RI_7dpi_3	TC_11dpi_1	TC_11dpi_2	TC_11dpi_3	TI_11dpi_1	TI_11dpi_2	TI_11dpi_3	RC_11dpi_1	RC_11dpi_2	RC_11dpi_3	RI_11dpi_1
2	3-Sulfino-L-alanine	Tier 2						AN00655000	AAA00676000	3-Sulfino-L-alanine	0.96	58.6				0.959	1.356	1.074	0.993	1.04	1.028	0.952	0.784	0.87	0.964	1.143	0.999	0.892	0.901	1.038	1.58	1.345	1.219	0.932	0.849	0.821	1.184	1.56	1.535	0.765	0.884	0.797	1.32	1.346	1.37	0.997	0.969	1.153	1.62
3																0.712	0.692	0.683	0.792	1.033	0.811	0.832	0.934	1.08	0.994	1.159	1.145	0.745	0.784	0.8	1.403	0.871	0.806	0.719	0.69	0.781	1.045	1.224	0.974	0.631	0.905	0.805	1.068	1.235	1.224	0.908	0.801	0.979	1.537
5																0.929	0.946	0.929	1.06	1.11	1.166	1.325	1.045	1.271	1.466	1.537	1.265	1.124	0.943	1.011	1.731	1.233	1.308	1.061	0.89	0.871	1.383	1.207	1.409	1.006	1.149	0.948	0.78	0.783	0.783	1.303	1.151	1.303	1.289
6	L-Cysteate	Tier 2						AN00868000	AAA00670000	L-Cysteate	0.87	54.7				1.053	1.71	1.083	1.066	0.917	0.951	0.955	0.806	0.846	1.092	1.128	0.889	0.895	1.059	1.035	1.496	1.308	1.356	0.968	1.106	1.056	0.917	1.214	1.148	0.854	1.002	1.051	0.88	0.862	0.948	1.121	0.994	1.255	1.164
7																1.425	0.389	1.459	1.936	3.19	0.678	0.342	0.197	0.446	1.352	0.326	1.128	0.581	0.862	0.731	0.827	1.15	4.545	0.415	0.288	0.412	1.383	0.629	0.702	0.557	0.501	0.245	1.974	2.176	2.341	0.513	0.592	0.292	0.379
8	O-Phosphoethanolamine	Tier 1	AN00513001	HMDB00224	O-Phosphoethanolamine	1.14	0.7									1.52	1.089	1.35	1.325	1.502	0.977	0.908	0.728	0.88	0.798	0.795	0.624	0.729	0.627	0.586	1.123	0.857	0.998	1.083	1.438	1.476	0.812	0.965	1	1.026	1.557	1.19	0.678	0.771	0.719	1.438	1.647	1.385	1.378
9																0.698	0.778	0.721	0.768	0.686	1.005	0.735	0.634	0.764	0.717	1.224	0.772	0.78	0.649	0.6	0.815	0.797	0.633	0.907	0.868	0.809	0.861	0.945	0.858	1.146	1.14	0.874	1.173	1.188	1.224	1.235	1.114	1.324	1.294
11																0.527	0.522	0.538	0.514	0.536	0.652	0.604	0.507	0.563	0.611	0.887	0.644	0.722	0.481	0.529	0.631	0.644	0.561	0.57	0.581	0.583	0.794	0.846	0.773	0.779	0.896	0.886	1.459	1.334	1.412	0.884	0.732	0.941	1.799
12																0.297	0.242	1.253	0.435	0.766	1.47	0.586	0.483	0.412	0.432	0.494	0.39	0.356	0.281	0.257	0.723	0.523	0.495	0.922	0.945	0.903	0.803	1.229	0.867	1.922	1.824	1.573	2.146	2.084	2.141	0.763	0.352	0.556	0.695
14																0.887	0.755	1.178	0.403	0.608	0.47	0.768	0.707	0.945	0.519	0.429	0.55	0.645	0.568	0.615	0.709	0.835	0.783	0.397	0.51	0.472	0.812	0.769	0.714	0.742	1.007	0.939	1.537	1.618	1.618	0.594	0.744	0.38	0.977
15																0.825	0.687	1.077	0.426	0.589	0.45	0.702	0.581	0.832	0.475	0.418	0.52	0.601	0.507	0.572	0.682	0.794	0.743	0.41	0.5	0.472	0.749	0.726	0.699	0.732	0.961	0.92	1.46	1.571	1.59	0.616	0.735	0.406	0.958
16	Glutathione	Tier 2						AN02808000	AAA00668000	Glutathione	1.11	0.7				0.799	0.877	0.641	0.409	0.344	0.363	0.38	0.366	0.373	0.568	0.678	0.664	0.452	0.446	0.628	0.789	0.817	0.698	0.53	0.489	0.499	0.907	1.232	1.889	0.604	0.435	0.454	1.622	1.744	2.105	0.711	0.653	0.685	1.707
17																0.208	0.146	0.134	0.171	0.129	0.209	0.153	0.185	0.155	0.16	0.282	0.177	0.184	0.121	0.157	0.259	0.265	0.23	0.162	0.211	0.139	0.491	0.519	0.46	0.329	0.2	0.204	1.163	1.347	1.371	0.215	0.186	0.229	1.22
18																1.032	0.734	1.097	0.841	1.087	0.661	0.724	0.653	0.747	0.721	0.521	0.71	0.571	0.583	0.584	0.85	0.846	1.048	0.533	0.637	0.705	0.739	0.704	0.717	0.724	0.908	0.784	1.175	1.173	1.244	0.722	0.811	0.569	0.928
19																0.541	0.236	0.582	0.298	0.613	0.337	0.176	0.186	0.16	0.617	0.751	0.754	1.095	1.162	0.687	0.709	1.127	0.914	2.258	2.305	2.405	2.229	2.242	2.212	0.844	0.405	0.422	0.571	0.576	0.626	0.461	0.888	0.569	1.013
20																0.196	0.123	0.2	0.232	0.365	0.233	0.138	0.13	0.155	0.259	0.194	0.21	0.112	0.145	0.174	0.371	0.233	0.323	0.101	0.108	0.105	0.231	0.201	0.156	0.113	0.118	0.093	2.306	2.682	3.053	0.163	0.151	0.11	0.608
21																0.359	0.228	0.24	0.484	0.43	0.466	0.136	0.159	0.207	0.239	0.337	0.312	0.336	0.252	0.214	0.456	0.506	0.384	0.618	0.555	0.478	0.557	0.573	0.501	0.671	0.429	0.459	1.456	1.645	1.703	0.755	0.788	0.805	0.831
22																0.54	0.319	0.309	0.774	0.578	0.661	0.3129	0.095	0.146	0.115	0.268	0.158	0.225	0.095	0.3317	0.532	0.593	0.464	0.703	0.559	0.461	0.298	0.586	0.519	0.779	0.535	0.509	1.268	1.34	1.447	1.079	0.921	0.962	0.774
23																0.604	0.391	0.381	0.872	0.691	0.796	0.248	0.237	0.291	0.272	0.45	0.257	0.352	0.213	0.21	0.671	0.69	0.55	0.811	0.606	0.553	0.409	0.701	0.633	0.95	0.649	0.636	1.269	1.334	1.34	1.196	1.293	1.269	1.041
24																0.643	0.533	0.613	0.623	0.675	0.957	0.97	0.808	1.172	1.184	1.407	1.235	0.988	1.108	1.181	0.869	0.799	0.586	0.953	0.968	1.026	1.391	0.769	0.749	1.091	1.114	1.068	1.23	1.108	0.9	0.707	0.666	0.668	1.073
25																0.805	0.797	0.886	1.103	1.064	1.088	0.96	1.042	1.048	1.173	1.505	1.146	0.916	0.795	0.892	1.195	1.117	1.009	0.918	0.943	1.047	1.208	1.361	1.05	0.874	1.061	0.955	0.94	0.956	0.967	1.282	1.092	1.278	1.622
27	Guanosine	Tier 1	AN02440001	HMDB00133	Guanosine	0.13	9.6									0.641	0.467	0.572	0.534	0.611	1.131	0.899	0.854	1.01	1.06	1.382	1.211	0.842	0.781	0.85	0.887	1.079	0.655	1.183	1.346	1.436	1.961	0.929	0.675	1.249	1.275	1.261	1.313	1.191	0.756	0.608	0.416	0.539	0.611
28																0.577	0.328	0.329	0.855	0.595	0.712	0.104	0.102	0.127	0.13	0.243	0.145	0.2	0.133	0.099	0.564	0.598	0.452	0.727	0.564	0.484	0.411	0.632	0.572	0.834	0.564	0.51	1.304	1.358	1.456	0.974	1.1	1.107	0.891
30																0.6208	0.5845	0.5891	0.996	0.739	1.615	0.6176	1.452	0.6805	0.579	0.6688	0.5551	0.6802	0.6062	0.5893	1.234	1.6793	0.6549	0.6929	0.7178	0.6909	0.5749	0.952	0.996	1.332	1.0014	0.607	1.142	1.296	1.291	0.6336	1.319	1.382	1.011
31																0.439	0.413	0.431	0.552	0.491	0.573	0.411	0.396	0.497	0.54	0.691	0.541	0.568	0.462	0.465	0.675	0.589	0.567	0.494	0.412	0.423	0.918	1.005	0.865	0.611	0.593	0.588	1.298	1.392	1.263	0.678	0.661	0.773	3.128
32	Nicotinamide ribotide	Tier 3 zero-reaction											1	4	200	0.675	0.515	1.471	0.916	1.446	2.404	2.733	1.947	2.522	2.151	3.187	2.288	1.375	0.953	1.425	1.463	1.501	0.896	1.147	1.208	1.297	2.601	1.697	1.554	0.676	1.317	0.564	0.673	0.872	0.691	0.871	0.585	0.811	1.056
33																1.548	0.708	2.431	2.644	4.701	1.303	0.979	0.642	1.037	3.35	0.509	2.451	0.804	1.159	1.035	1.309	1.134	5.005	0.403	0.364	0.455	2.132	0.563	0.545	0.611	0.621	0.338	1.221	1.311	1.336	0.461	0.598	0.291	0.277
34																0.387	0.405	0.678	0.499	0.488	1.073	2.654	2.442	2.886	2.497	3.363	3.123	3.348	2.628	2.775	0.497	0.613	0.396	1.2	1.488	1.562	1.812	0.754	0.491	1.615	1.974	1.662	1.742	1.293	0.895	0.927	0.582	0.688	1.097
36	Arginine	Tier 1	AN00945000	HMDB00517	Arginine	0.36	2.7									1.501	0.719	2.42	2.678	4.569	1.341	0.956	0.598	1.056	3.271	0.529	2.429	0.842	1.169	1.043	1.277	1.103	4.792	0.404	0.374	0.482	2.183	0.572	0.549	0.6	0.607	0.371	1.148	1.297	1.298	0.473	0.582	0.315	0.273
38	Cyanamide	Tier 2						BY00012000	AFA00001000	Cyanamide	0.15	202.1				1.791	1.871	2.146	2.065	2.499	1.936	1.911	1.799	1.893	1.931	1.784	1.492	1.538	1.55	1.61	1.79	1.002	1.664	0.717	0.972	0.994	0.896	0.667	0.619	1.026	1.157	0.931	0.901	0.897	0.956	0.769	0.684	0.789	0.689
39																0.782	1.189	1.144	0.96	0.574	0.569	0.472	0.648	0.593	1.483	1.078	0.944	0.999	1.545	1.342	0.864	0.742	1.343	1.153	1.599	1.659	0.98	1.056	0.507	1.472	1.651	1.941	0.362	0.578	0.39	1.111	0.985	1	0.749
40																0.645	0.837	0.877	0.988	0.902	0.692	0.654	0.608	0.689	1.168	0.635	0.608	0.826	1.168	0.962	1.001	1.21	1.038	0.86	0.824	0.884	0.723	0.739	0.696	0.962	0.759	0.828	0.847	1.046	0.932	0.982	1.157	0.926	0.689
41																0.314	0.373	0.151	0.603	0.411	0.569	0.97	0.5921	0.92	0.689	0.589	1.361	0.9491	0.213	0.9945	0.399	0.349	0.173	0.701	0.287	0.355	0.6224	0.37	0.398	0.627	0.59	0.381	1.012	0.873	1.111	0.653	0.912	0.914	0.794
43																0.463	0.213	0.224	0.73	0.627	0.578	0.114	0.1236	0.108	0.1226	0.204	0.1175	0.185	0.1283	0.096	0.409	0.51	0.468	0.697	0.506	0.427	0.282	0.488	0.361	0.571	0.403	0.521	0.748	0.799	0.858	0.779	0.701	0.665	0.626
45	Asparaginyl-Threonine	Tier 1	AN01742000	HMDB0028741	Asparaginyl-Threonine	2.25	3.5									0.38	0.433	0.531	0.396	0.529	0.645	0.593	0.626	0.726	1.098	1.02	0.985	0.811	0.764	0.821	0.602	0.858	0.724	0.662	0.552	0.559	0.702	0.811	0.715	0.573	0.47	0.413	1.478	1.53	1.584	0.665	0.743	0.702	0.779
46																0.52	0.318	0.298	0.75	0.596	0.645	0.3268	0.095	0.146	0.103	0.268	0.105	0.227	0.094	0.3317	0.537	0.603	0.449	0.707	0.504	0.454	0.288	0.621	0.54	0.815	0.561	0.51	1.186	1.202	1.346	1.089	1.173	1.096	0.913
47																0.56	0.327	0.311	0.828	0.603	0.711	0.104	0.101	0.118	0.126	0.241	0.153	0.195	0.105	0.103	0.564	0.61	0.479	0.726	0.567	0.517	0.327	0.618	0.558	0.876	0.556	0.564	1.222	1.308	1.426	1.087	1.218	1.175	0.934
48	6-Phosphogluconic acid	Tier 3 one-reaction											0	1	157	0.451	0.352	0.304	0.774	0.599	0.633	0.3995	0.091	0.146	0.105	0.301	0.211	0.302	0.127	0.642	0.606	0.606	0.454	0.659	0.454	0.437	0.282	0.632	0.523	0.845	0.568	0.499	1.206	1.133	1.45	0.958	1.129	1.122	0.838
49																0.612	0.329	0.321	0.819	0.658	0.659	0.101	0.093	0.111	0.1	0.222	0.089	0.186	0.084	0.079	0.6	0.601	0.462	0.7	0.519	0.484	0.297	0.651	0.546	0.854	0.55	0.541	1.222	1.291	1.355	1.095	1.186	1.178	1.035
50																0.588	0.353	0.384	0.884	0.662	0.78	0.158	0.165	0.194	0.16	0.242	0.188	0.269	0.155	0.134	0.626	0.659	0.513	0.809	0.658	0.565	0.35	0.668	0.623	0.954	0.575	0.661	1.297	1.317	1.391	1.18	1.318	1.295	1.042
51	Hydrogen sulfite	Tier 3 one-reaction											0	1	58	0.458	0.255	0.272	0.678	0.552	0.603	0.085	0.076	0.115	0.1071	0.157	0.101	0.132	0.14	0.0985	0.469	0.45	0.41	0.605	0.412	0.369	0.226	0.428	0.451	0.691	0.424	0.427	0.868	0.891	1.004	0.871	0.936	0.909	0.797
53																1.122	0.567	1.154	0.761	1.266	0.584	0.626	0.496	0.603	1.033	0.477	0.861	0.573	0.716	0.671	0.693	0.941	1.437	0.554	0.7	0.689	1.106	0.942	0.905	1.043	0.745	0.687	1.542	1.913	1.863	0.58	0.744	0.44	1.316
54	Taurine	Tier 1	AN00329000	HMDB00251	Taurine	0.09	26.7									0.229	0.247	0.25	0.352	0.373	0.335	0.22	0.2	0.271	0.336	0.403	0.532	0.198	0.155	0.192	0.504	0.459	0.434	0.216	0.206	0.203	0.401	0.471	0.413	0.244	0.263	0.217	1.96	2.179	2.207	0.425	0.256	0.283	0.722
55	Methionyl-Aspartate sulfoxide	Tier 1	AN02402000	NA	Methionyl-Aspartate sulfoxide	0.02	20.1									1.406	1.649	1.426	1.558	1.439	2.064	0.912	0.727	0.772	0.979	1.248	0.857	1.121	1.095	1.127	1.27	1.172	0.864	1.103	0.912	0.761	0.939	0.894	0.709	1.292	1.143	1.29	1.042	1.064	1.094	1.421	1.028	1.448	0.555
56																1.171	1.434	1.268	1.9	2.157	2.103	1.947	1.614	1.853	1.845	2.38	1.614	0.968	0.842	1.052	1.326	0.923	1.031	1.04	0.864	0.799	1.072	0.937	1.028	0.735	1.006	0.735	0.709	0.771	0.672	0.923	0.834	0.921	0.867
57																0.434	0.289	0.284	0.591	0.507	0.547	0.177	0.173	0.215	0.285	0.412	0.813	0.291	0.251	0.179	0.5	0.525	0.422	0.59	0.571	0.488	0.572	0.64	0.567	0.696	0.496	0.509	1.377	1.513	1.651	0.874	0.864	0.872	0.983
58	S-(Hydroxymethyl)glutathione	Tier 2						BM03206000	AFA00218000	S-(Hydroxymethyl)glutathione	0.89	8.8				3.335	2.198	1.984	2.097	1.717	2.297	1.113	0.898	0.924	1.243	1.609	0.939	1.429	1.801	1.76	2.807	2.184	1.793	1.195	1.443	1.46	1.15	1.734	1.136	1.918	2.322	1.63	0.816	0.744	0.799	1.387	1.288	1.716	0.409
59	N6,N6,N6-Trimethyl-L-lysine	Tier 3 zero-reaction											1	4	83	0.656	0.529	0.636	0.769	1.045	0.724	0.482	0.422	0.528	0.692	0.539	0.812	0.399	0.475	0.574	0.628	0.464	0.975	0.294	0.394	0.403	0.875	0.723	0.844	0.364	0.329	0.264	0.897	1.048	0.987	0.316	0.288	0.315	1.829
60																0.509	0.21	0.425	0.251	0.274	0.355	0.194	0.191	0.169	0.479	0.694	0.705	0.954	1.012	0.764	0.585	0.964	0.75	2.029	2.052	2.079	2.048	2.091	1.943	0.757	0.315	0.342	0.527	0.458	0.497	0.394	0.632	0.542	0.939
61	Homoarginine	Tier 1	AN01135000	HMDB00670	Homoarginine	1.53	9.7									1.202	0.473	1.201	1.058	1.568	0.643	0.437	0.327	0.432	1.241	0.404	1.037	0.651	0.95	1.021	1.272	1.318	2.44	0.431	0.538	0.606	1.364	0.894	0.787	1.156	0.72	0.676	1.625	1.694	1.778	0.808	1.047	0.532	1.511
62																0.786	0.97	1.364	1.048	0.788	0.889	0.689	0.621	0.742	0.679	0.865	0.611	1.182	0.686	0.801	0.939	0.994	0.936	0.851	0.767	0.776	0.891	1.31	1.156	1.121	1.238	1.81	1.014	0.981	1.375	1.353	0.76	0.798	0.769
63	Glutamyl-Glutamine	Tier 1	AN02336003	HMDB0028817	Glutamyl-Glutamine	0.43	10.7									0.468	0.228	0.363	0.241	0.232	0.247	0.247	0.23	0.277	0.366	0.342	0.528	0.533	0.798	0.647	0.455	1.379	0.739	0.494	0.763	0.948	0.628	0.699	0.792	0.645	0.38	0.424	1.993	1.971	1.894	0.661	1.293	1.11	0.539
64																1.018	1.276	1.384	1.056	1.064	1.235	0.702	0.647	0.746	0.683	0.87	0.799	1.205	0.946	1.056	1.239	1.299	0.95	0.9	0.762	0.784	1.258	1.323	1.174	1.528	1.748	1.746	1.469	1.361	1.385	1.338	0.98	1.118	1.072
65																0.974	1.303	1.355	0.991	1.028	1.13	0.631	0.632	0.698	0.652	0.745	0.756	1.168	0.988	0.947	1.172	1.211	0.921	0.863	0.731	0.754	1.238	1.356	1.176	1.461	1.595	1.675	1.394	1.294	1.376	1.338	0.972	1.104	1.023
66																0.611	0.345	0.321	0.856	0.599	0.682	0.1	0.102	0.106	0.107	0.233	0.245	0.185	0.094	0.096	0.635	0.581	0.46	0.744	0.574	0.515	0.322	0.666	0.582	0.888	0.556	0.579	1.242	1.267	1.316	1.103	1.163	1.155	1.079
67																1.011	1.27	1.368	1.036	1.048	1.224	0.69	0.632	0.73	0.679	0.855	0.783	1.2	0.936	1.035	1.226	1.296	0.938	0.893	0.744	0.765	1.238	1.311	1.171	1.525	1.727	1.747	1.464	1.346	1.372	1.322	0.964	1.106	1.072
68																1.297	1.345	1.439	1.326	1.052	1.215	0.763	0.938	0.6995	0.642	1.7859	0.721	1.445	0.804	1.197	1.259	1.395	1.122	1.234	1.289	1.163	1.215	1.463	1.236	1.574	1.867	1.708	1.279	1.216	1.377	1.381	1.106	1.339	1.086
69																0.681	0.517	0.486	0.894	0.712	0.852	0.363	0.316	0.372	0.342	0.583	0.426	0.454	0.323	0.318	0.759	0.757	0.591	0.871	0.761	0.687	0.533	0.773	0.734	1.006	0.795	0.741	1.244	1.251	1.317	1.278	1.338	1.304	1.077
70	Seryl-Glycine	Tier 1	AN00770001	HMDB0029039	Seryl-Glycine	0.79	29.1									0.428	0.423	0.586	0.398	0.442	0.359	0.422	0.437	0.467	0.695	0.339	0.61	0.574	0.613	0.523	0.491	0.742	0.628	0.389	0.488	0.538	0.565	0.516	0.567	0.613	0.462	0.639	1.454	1.422	1.449	0.682	0.775	0.443	1.016
72																0.516	0.199	0.439	0.253	0.272	0.346	0.192	0.187	0.171	0.467	0.693	0.721	0.947	0.958	0.805	0.577	0.981	0.736	1.928	1.952	1.991	2.05	2.089	1.965	0.762	0.319	0.323	0.532	0.484	0.501	0.393	0.638	0.529	0.897
74																0.373	0.3	0.58	0.473	0.83	0.709	0.561	0.627	1.008	0.405	0.828	1.07	0.698	0.205	0.453	0.39	0.488	0.332	0.398	0.25	0.284	0.954	0.795	0.903	0.645	0.798	0.353	1.601	1.855	1.699	1.059	0.853	0.607	2.478
75																1.339	0.978	1.296	1.117	1.49	1.124	0.919	0.851	1.083	1.756	1.108	1.562	0.999	1.043	1.425	1.326	1.059	1.427	0.721	0.857	0.816	1.135	0.997	0.883	0.928	0.928	0.72	1.705	2.218	1.852	0.813	0.757	0.749	1.177
76																7.083	7.341	6.053	7.52	5.78	6.076	6.518	6.032	6.392	3.443	4.743	3.223	5.501	4.765	3.388	6.331	2.39	5.595	9.085	9.44	8.157	2.759	3.106	2.771	8.313	5.032	6.449	1.209	0.926	1.578	9.123	5.271	7.029	2.242
77																1.336	1.129	1.18	0.932	1.056	1.125	0.874	0.798	0.878	0.865	1.195	1.088	1.152	0.929	1.143	1.708	1.335	1.223	1.106	0.771	0.819	1.097	1.374	1.151	1.034	1.191	0.901	0.849	0.894	0.844	0.874	0.841	0.963	0.777
78	DHAP(10:0)	Tier 3 zero-reaction											1	25	397	0.262	0.228	0.226	0.358	0.437	0.371	0.376	0.38	0.465	0.734	0.72	0.634	0.316	0.267	0.35	0.561	0.394	0.573	0.389	0.336	0.333	1.028	1.054	0.979	0.233	0.275	0.27	0.78	0.861	0.805	0.442	0.361	0.437	2.25
79																0.251	0.219	0.228	0.345	0.402	0.283	0.296	0.441	0.463	0.619	0.694	0.546	0.379	0.262	0.408	0.536	0.308	0.456	0.445	0.268	0.388	0.668	1.006	0.81	0.245	0.251	0.286	0.736	0.647	0.641	0.495	0.365	0.412	1.683
81																0.675	0.532	0.536	0.902	0.679	0.807	0.414	0.366	0.427	0.47	0.699	0.534	0.641	0.461	0.44	0.784	0.802	0.684	1.004	1.008	0.889	0.7	0.879	0.852	1.11	0.789	0.732	1.156	1.17	1.232	1.26	1.311	1.238	1.052
82	Guanidine	Tier 1	AN00029000	HMDB01842	Guanidine	1.63	13.2									1.237	1.904	1.334	1.263	1.246	1.245	1.128	1.045	0.986	0.91	1.15	0.813	1.308	1.168	1.348	1.759	0.995	1.179	1.028	0.868	0.841	0.832	0.74	0.721	1.666	1.876	2.167	0.877	0.801	1.058	1.543	1.213	1.115	0.639
83																0.501	0.197	0.431	0.252	0.275	0.344	0.339	0.239	0.566	0.84	0.848	0.915	0.911	0.977	0.879	0.559	0.983	0.71	1.837	1.791	1.835	1.937	2.096	1.933	0.747	0.306	0.316	0.57	0.539	0.527	0.371	0.633	0.516	0.909
84																1.333	1.537	1.783	1.577	1.725	1.453	1.832	1.884	2.123	1.827	1.838	1.489	0.785	0.864	0.861	1.23	0.783	1.009	1.014	0.97	1.078	0.845	0.949	0.899	1.201	1.362	1.515	1.165	1.192	1.245	2.214	1.827	1.367	0.918
85	Symmetric dimethylarginine	Tier 1	AN01326001	HMDB03334	Symmetric dimethylarginine	0.19	17.2									0.448	0.341	0.366	0.596	0.694	0.464	0.298	0.271	0.325	0.458	0.353	0.512	0.26	0.331	0.399	0.767	0.657	0.975	0.219	0.258	0.276	0.848	0.8	0.73	0.413	0.298	0.309	1.866	2.29	2.106	0.47	0.431	0.332	1.958
86																0.6252	0.026	0.63	0.04	0.029	0.077	0.677	0.04	0.119	0.06	0.047	0.163	0.06	0.051	0.227	0.06	0.112	0.114	0.242	0.066	0.32	0.388	0.283	0.215	0.053	0.041	0.083	1.133	0.987	0.906	0.184	0.108	0.117	0.989
87	Glutamyl-Serine	Tier 1	AN01757005	HMDB0028828	Glutamyl-Serine	1.12	4.2									0.789	0.456	0.652	0.786	0.844	1.024	0.644	0.636	0.923	1.095	1.237	1.026	0.755	0.799	0.915	0.882	0.87	0.971	0.574	0.757	0.787	0.978	1.083	0.837	0.78	0.873	0.661	1.44	1.587	1.338	0.799	0.945	0.855	1.402
88																1.052	0.5268	1.377	0.937	0.9735	0.9912	1.017	0.9614	1.053	1.082	1.1014	0.5435	0.4038	1.32	0.5868	1.396	0.994	1.258	1.141	1.182	1.422	1.588	1.464	1.267	1.06	0.9772	0.9995	0.709	0.93	1.662	0.912	1.163	0.9999	0.871
90																0.949	0.994	1.413	0.641	0.778	0.615	0.674	0.666	0.72	0.901	0.679	0.933	1.021	1.111	1.21	1.015	1.832	1.084	0.905	0.899	0.909	1.088	1.287	1.04	1.197	0.993	1.053	0.993	1.268	1.061	1.015	1.132	0.713	0.548
91	Asparagine	Tier 1	AN00419000	HMDB00168	Asparagine	0.24	22.1									1.029	1.028	1.549	0.753	1.065	0.865	0.856	0.806	1.009	1.034	0.755	1.031	1.161	1.165	1.356	1.25	1.921	1.435	1.101	1.012	1.056	1.395	1.513	1.381	1.312	1.28	1.262	1.226	1.367	1.248	1.217	1.261	0.801	0.676
92																1.604	2.027	2.064	1.577	1.85	2.019	2.486	2.374	2.994	2.149	1.713	1.832	1.355	0.773	1.068	1.278	1.167	0.787	0.65	1.25	1.443	0.971	0.737	1.039	0.845	1.324	0.997	0.428	0.337	0.398	2.002	1.478	1.103	0.593
93	Bismuth	Tier 3 one-reaction											0	1	36	0.836	0.708	0.864	0.95	0.961	0.715	0.459	0.394	0.427	0.734	0.448	0.341	0.472	0.645	0.519	0.805	1.071	0.829	0.789	0.771	0.743	0.441	0.406	0.504	1.088	0.718	0.887	0.901	0.892	0.809	0.616	0.698	0.576	0.415
94																0.246	0.185	0.347	0.34	0.731	0.454	0.268	0.387	0.684	0.244	0.615	0.706	0.552	0.1196	0.249	0.233	0.293	0.189	0.418	0.31	0.171	0.883	0.453	0.634	0.602	0.707	0.265	1.215	1.978	1.496	0.972	0.645	0.491	3.286
95																0.805	0.886	0.832	1.042	1.035	1.027	0.932	0.73	0.86	1.041	1.173	0.762	1.099	0.709	0.81	1.269	1.184	1.079	0.896	0.97	0.901	1.053	1.128	1.226	1.095	1.561	1.29	1.005	0.988	0.923	1.762	1.373	1.752	1.546
96																1.281	0.819	1.184	0.746	0.964	1.123	1.118	1.045	1.355	1.816	1.474	2.213	1.321	1.088	1.408	1.001	1.027	0.902	1.706	1.745	1.98	1.982	2.138	2.021	1.053	0.822	0.64	0.558	0.545	0.534	1.09	0.837	0.95	0.968
100																0.184	0.121	0.169	0.206	0.368	0.206	0.539	0.103	0.129	0.243	0.158	0.209	0.094	0.133	0.184	0.309	0.213	0.356	0.125	0.079	0.098	0.216	0.196	0.154	0.126	0.102	0.374	1.989	2.378	2.585	0.146	0.157	0.103	0.51
101	C20914	Tier 2						BM01168004	AFA00114000	C20914	0.01	98.2				0.171	0.104	0.167	0.244	0.352	0.211	0.143	0.119	0.145	0.26	0.182	0.187	0.108	0.142	0.169	0.324	0.198	0.318	0.104	0.118	0.097	0.2	0.176	0.163	0.098	0.103	0.093	2.274	2.588	2.734	0.148	0.14	0.103	0.588
102	Guanosine diphosphate	Tier 3 one-reaction											0	1	75	0.604	0.789	0.602	0.623	0.528	0.585	0.62	0.558	0.644	0.763	0.779	0.582	0.678	0.797	0.612	0.77	0.66	0.643	0.56	0.668	0.64	0.543	0.514	0.556	0.609	0.829	0.72	0.291	0.235	0.248	0.752	0.655	0.705	0.265
103	1-Methylguanosine	Tier 2						AN02657000	AXA00237000	1-Methylguanosine	1.43	74.8				1.043	1.359	1.079	1.566	1.783	1.093	0.258	0.205	0.21	0.175	0.359	0.194	0.1008	0.0899	0.109	1.727	1.139	1.257	0.815	0.683	0.605	0.377	1.209	1.361	0.86	0.904	0.783	0.688	0.836	0.783	1.083	1.049	1.311	0.972
104																0.509	0.416	0.349	0.617	0.537	0.588	0.305	0.311	0.4	0.327	0.455	1.216	0.48	0.362	0.337	0.523	0.566	0.451	0.712	0.612	0.531	0.558	0.594	0.534	0.764	0.499	0.527	1.337	1.434	1.421	0.91	0.961	0.981	0.913
105																1.002	0.6	0.624	0.877	0.747	0.735	0.101	0.077	0.0898	0.0764	0.251	0.0732	0.175	0.08	0.211	0.699	0.653	0.509	0.816	0.459	0.523	0.309	0.684	0.426	0.851	0.728	0.953	0.943	1.402	1.403	1.034	1.449	1.092	0.714
106																1.8	0.657	0.809	0.546	0.711	2.8597	2.949	1.9019	3.3876	0.572	2.7646	0.686	1.138	1.347	0.86	0.952	0.441	1.7375	3.8436	0.865	3.4803	1.9015	0.514	1.5851	0.96	1.547	1.021	1.497	1.384	1.405	1.6917	0.946	0.735	0.112
107	Oxoglutaric acid	Tier 3 zero-reaction											1	29	393	0.88	1.966	1.064	1.023	0.443	0.439	0.286	0.548	0.626	2.599	1.012	1.002	1.108	3.108	1.844	0.825	0.621	1.924	1.122	2.411	2.417	1.295	1.002	0.551	1.551	2.219	3.136	0.27	0.414	0.216	1.209	1.242	0.858	0.827
108																1.066	1.849	1.182	1.043	0.7127	0.7256	0.7445	1.253	0.8204	2.297	1.142	1.026	1.244	2.635	1.723	0.907	0.7059	1.634	1.289	2.236	2.165	1.383	0.931	0.6759	1.613	2.072	2.335	0.5753	0.5464	0.6115	1.078	1.374	1.053	0.911
110																0.77	0.873	0.742	1.033	1.047	1.122	0.86	0.73	0.94	0.872	1.191	0.774	1.105	0.84	0.77	1.249	1.087	0.937	0.884	0.95	0.859	1.068	1.019	0.984	1.139	1.514	1.218	1.174	1.247	1.177	1.624	1.407	1.544	1.169
111																0.715	0.378	0.354	0.867	0.714	0.721	0.123	0.112	0.157	0.131	0.246	0.152	0.241	0.129	0.138	0.673	0.667	0.45	0.723	0.53	0.453	0.322	0.722	0.592	0.859	0.59	0.581	1.226	1.328	1.43	0.984	1.122	1.336	0.816
112																0.562	0.421	0.467	0.733	0.573	0.643	0.249	0.256	0.222	0.427	0.563	0.429	0.709	0.606	0.435	0.697	0.752	0.735	1.305	1.614	1.268	0.92	0.908	1.024	0.985	0.592	0.619	1.004	0.969	1.049	1.017	1.177	1.097	1.003
113																0.434	0.613	0.789	0.409	0.566	0.463	0.542	0.434	0.496	0.692	0.506	0.646	1.194	1.018	1.183	0.802	1.981	1.119	0.957	0.898	1.05	1.149	1.185	1.233	0.897	0.661	0.671	1.514	1.659	1.527	0.977	1.115	0.832	0.688
114																2.867	1.489	1.728	1.422	1.729	1.791	1.711	1.283	1.525	1.332	1.52	1.359	1.042	1.228	0.753	2.171	1.904	1.434	2.12	1.835	1.602	1.419	0.972	1.168	2.109	1.548	2.289	0.826	0.908	0.992	1.353	1.304	1.358	0.91
115																0.192	0.344	0.29	0.34	0.565	0.428	0.608	0.281	0.339	0.228	0.523	0.192	0.159	0.127	0.147	0.328	0.185	0.289	0.216	0.19	0.154	0.612	0.49	0.463	0.154	0.185	0.19	1.593	2.044	1.728	0.284	0.219	0.323	0.669
116	Gamma-Glutamylglutamic acid	Tier 1	AN02350000	HMDB11737	Gamma-Glutamylglutamic acid	0.6	8.2									0.659	0.405	0.309	0.776	0.788	1.056	1.458	1.393	1.886	1.625	2.168	2.179	1.615	1.688	2.046	0.424	0.375	0.516	0.315	0.555	0.59	1.246	0.847	0.539	0.336	0.571	0.23	1.199	1.206	1.547	0.468	0.153	0.399	0.671
117																4.634	6.01	4.733	5.038	4.309	4.891	4.873	4.481	5.184	6.264	6.137	4.867	5.5	6.118	4.74	6.133	4.887	4.467	4.314	5.116	4.83	4.41	3.935	4.216	4.855	6.962	5.919	2.076	1.826	1.887	5.985	4.888	5.481	2.066
118																0.304	0.457	0.576	0.273	0.393	0.279	0.376	0.328	0.348	0.478	0.308	0.44	0.854	0.738	0.936	0.575	1.312	0.784	0.691	0.593	0.755	0.897	0.818	0.91	0.608	0.438	0.459	1.142	1.244	1.109	0.677	0.79	0.62	0.443
119																0.699	0.891	1.374	0.563	0.845	0.865	1.046	0.604	0.677	0.685	0.744	0.929	1.818	1.811	1.405	1.487	2.671	1.275	1.267	1.554	1.354	1.574	1.813	1.293	1.298	1.252	1.179	1.87	1.673	2.316	1.782	1.397	1.149	1.048
121																0.285	0.442	0.609	0.265	0.439	0.321	0.381	0.433	0.434	0.513	0.425	0.547	1.029	0.916	0.943	0.663	1.692	0.976	0.724	0.729	0.948	0.844	0.848	1.156	0.77	0.546	0.527	1.447	1.434	1.511	0.901	0.925	0.783	0.532
122	Glutamine	Tier 1	AN00574000	HMDB00641	Glutamine	0.13	18.8									0.295	0.466	0.61	0.289	0.401	0.327	0.395	0.31	0.358	0.536	0.357	0.492	0.948	0.82	0.94	0.603	1.599	0.895	0.75	0.69	0.814	0.92	0.95	0.977	0.68	0.5	0.503	1.208	1.34	1.256	0.766	0.891	0.653	0.513
124																0.475	0.297	0.303	0.662	0.523	0.609	0.109	0.103	0.119	0.132	0.252	0.167	0.204	0.122	0.158	0.532	0.562	0.446	0.691	0.547	0.484	0.343	0.613	0.554	0.76	0.485	0.494	1.348	1.445	1.456	0.904	0.988	1.046	0.926
125																1.108	0.943	1.148	1.389	1.146	1.344	0.712	0.884	0.798	0.778	0.773	0.867	1.494	1.328	0.924	1.337	1.28	1.1782	0.985	1.51	0.768	1.443	1.116	1.385	1.501	1.734	1.687	1.481	1.456	1.308	1.525	0.856	1.198	1.043
126	N2-gamma-Glutamylglutamine	Tier 2						AN02336001	AXA00653000	N2-gamma-Glutamylglutamine	0.19	52.3				0.6029	0.3261	0.562	0.517	0.344	0.335	0.2756	0.5603	0.666	0.4313	0.8118	0.812	0.4771	0.8457	1.2274	0.7687	1.5794	1.0243	0.7421	0.7786	0.8434	0.466	0.408	0.75	0.7451	0.4663	1.7388	2.764	2.759	2.448	0.5461	0.512	0.315	2.738
127																0.956	1.119	1.226	1.009	0.997	1.196	0.675	0.624	0.739	0.662	0.847	0.778	1.192	0.9	0.965	1.111	1.19	0.887	0.899	0.831	0.804	1.214	1.279	1.114	1.499	1.653	1.592	1.431	1.353	1.351	1.376	0.992	1.109	1.095
128																0.774	0.864	0.918	0.771	0.766	0.891	0.554	0.58	0.606	0.608	0.686	0.647	0.907	0.721	0.748	0.887	0.897	0.734	0.772	0.732	0.699	0.9	0.963	0.832	1.154	1.243	1.219	1.123	1.006	1.033	1.051	0.8	0.881	0.857
129	5'-Deoxyadenosine	Tier 2						AN01981001	AXA00273000	5'-Deoxyadenosine	3.72	142				0.821	0.661	0.823	0.974	0.846	1.022	0.85	0.795	1.344	0.889	1.378	1.302	0.871	0.755	0.886	0.926	0.921	0.823	0.934	0.951	0.954	1.092	1.075	1.073	0.625	0.7	0.683	0.997	0.803	0.847	0.85	0.723	0.753	1.018
130																0.894	0.759	1.141	0.986	1.631	0.972	1.328	1.0039	1.1702	0.849	1.307	0.809	1.004	0.761	0.991	0.805	0.989	0.711	1.004	0.566	1.16	0.893	1.22	1.168	1.105	1.522	1.326	0.838	0.825	0.948	1.274	0.896	1.123	0.869
131																0.648	0.693	0.61	0.769	0.759	1.011	0.861	0.698	0.893	0.773	1.08	0.679	0.966	0.769	0.576	0.928	0.954	0.695	0.91	1.018	0.876	1.019	0.841	0.942	1.106	1.125	1.199	0.508	0.57	0.533	1.376	1.296	1.326	0.844
132																0.963	1.105	1.186	0.954	0.993	1.176	0.641	0.643	0.72	0.637	0.795	0.759	1.205	0.857	0.988	1.055	1.2	0.883	0.874	0.796	0.797	1.167	1.286	1.185	1.532	1.549	1.639	1.473	1.359	1.276	1.283	1.006	1.059	1.019
133																0.832	1.142	1.218	0.85	0.936	1.217	0.679	0.624	0.794	0.643	0.869	0.77	1.218	0.793	1.037	1.121	1.243	0.785	0.995	0.894	0.84	1.276	1.199	1.042	1.313	1.635	1.596	1.511	1.438	1.263	1.463	0.846	1.06	1.025
134																0.896	1.076	1.192	0.986	1.032	1.192	0.636	0.628	0.589	0.663	0.696	0.807	1.102	0.96	0.959	1.152	1.317	0.835	0.942	0.759	0.776	1.196	1.287	1.079	1.459	1.751	1.683	1.376	1.324	1.249	1.325	0.976	1.135	1.053
135																1.099	1.319	1.531	1.773	1.739	0.926	0.796	0.524	0.678	1.33	0.838	1.12	2.144	1.759	2.375	1.712	2.245	1.509	1.601	1.846	1.541	1.073	1.196	1.32	1.543	1.369	1.6	0.937	1.072	1.248	1.646	2.044	1.376	0.971
137																0.734	0.826	0.82	0.931	0.994	0.842	0.496	0.397	0.633	0.669	0.739	0.575	1.175	0.909	0.923	1.147	1.606	1.077	1.1	1.107	1.205	1.047	1.333	1.172	1.273	0.78	0.804	2.141	2.137	2.25	1.74	1.759	1.723	1.224
138	Citrulline	Tier 1	AN00958001	HMDB00904	Citrulline	0.39	0.7									0.977	0.807	1.065	1.097	1.509	0.779	0.399	0.327	0.395	0.926	0.593	0.799	1.394	1.23	1.56	1.176	1.512	0.938	1.153	1.051	1.087	0.441	0.59	0.474	1.167	1.293	0.969	0.385	0.479	0.447	1.577	1.63	1.123	0.358
139	Alanyl-Asparagine	Tier 1	AN01334000	HMDB0028682	Alanyl-Asparagine	0.15	2.5									0.522	0.374	0.659	0.574	0.553	0.508	0.671	0.995	1.078	1.441	1.02	1.447	1.191	1.508	1.305	0.769	1.47	1.019	0.822	0.827	0.956	0.972	0.623	0.751	0.576	0.587	0.498	0.87	1.205	0.94	0.519	0.305	0.463	0.601
141	Glutamyl-Aspartic acid	Tier 1	AN02135002	HMDB0028815	Glutamyl-Aspartic acid	0.31	9.8									1.405	0.73	0.875	0.824	0.745	1.242	1.148	1.003	1.421	1.139	1.566	1.275	0.739	0.826	0.932	0.739	0.865	0.688	0.563	0.593	0.701	1.061	1.044	1.059	0.763	1.193	0.832	1.297	1.294	1.298	0.636	0.486	0.581	0.9
142																0.483	0.286	0.284	0.64	0.533	0.576	0.129	0.15	0.21	0.237	0.307	0.815	0.287	0.208	0.175	0.556	0.587	0.427	0.683	0.546	0.474	0.426	0.615	0.567	0.754	0.505	0.505	1.273	1.429	1.412	0.922	0.941	1.014	0.834
145																1.214	1.163	1.587	1.235	0.2627	0.8215	0.554	1.003	2.1427	1.387	1.991	1.222	1.305	1.308	1.1258	0.9	1.162	0.2911	1.177	1.763	1.206	1.017	1.438	0.897	1.365	0.2637	1.807	1.302	1.291	1.277	1.585	1.138	1.27	0.824
146																1.222	1.052	0.687	0.839	1.004	0.965	1.056	1.288	1.241	1.564	1.46	1.148	1.245	1.06	1.092	1.336	1.098	1.326	1.263	1.167	1.172	1.761	1.323	1.458	0.978	1.463	1.539	0.979	0.862	0.467	2.031	1.982	2.216	1.382
147																0.251	0.171	0.183	0.681	0.702	0.543	0.15	0.15	0.152	0.436	0.474	0.253	0.0993	0.111	0.086	0.7	0.694	0.569	0.1011	0.1048	0.105	1.015	1.159	1.026	0.236	0.171	0.287	1.326	1.27	1.129	0.262	0.25	0.231	1.851
148																0.521	0.333	0.438	0.578	0.47	0.546	0.225	0.219	0.211	0.412	0.501	0.39	0.788	0.753	0.476	0.648	0.754	0.733	1.595	2.002	1.612	1.104	1.015	1.176	0.986	0.477	0.493	0.858	0.787	0.851	0.821	1.122	0.961	0.947
149																0.527	0.311	0.303	0.75	0.538	0.69	0.065	0.092	0.111	0.094	0.217	0.132	0.191	0.096	0.109	0.54	0.599	0.456	0.789	0.518	0.537	0.294	0.653	0.533	0.834	0.535	0.577	1.222	1.302	1.242	1.073	1.194	1.098	0.963
150																0.564	0.312	0.318	0.8	0.606	0.66	0.1	0.146	0.085	0.095	0.221	0.134	0.185	0.105	0.173	0.606	0.613	0.478	0.636	0.467	0.501	0.273	0.544	0.499	0.847	0.501	0.556	1.195	1.29	1.337	1.103	1.223	1.076	0.954
151																0.52	0.299	0.312	0.74	0.574	0.624	0.101	0.103	0.113	0.113	0.231	0.128	0.198	0.107	0.101	0.55	0.568	0.451	0.717	0.531	0.482	0.327	0.619	0.547	0.825	0.513	0.513	1.314	1.419	1.427	1.041	1.117	1.146	0.967
152																0.525	0.346	0.308	0.752	0.647	0.645	0.101	0.121	0.121	0.102	0.206	0.155	0.184	0.099	0.116	0.655	0.578	0.507	0.751	0.648	0.511	0.364	0.58	0.593	0.81	0.501	0.57	1.27	1.217	1.362	1.075	1.143	1.11	0.993
153																1.03	1.112	1.32	1.056	0.711	0.636	0.467	0.549	0.658	1.257	1.21	1.239	1.222	1.464	1.783	1.218	1.028	1.617	1.269	1.472	1.643	1.293	1.565	0.808	1.377	1.751	1.831	0.519	0.803	0.548	1.265	1.185	1.107	0.984
154																0.391	0.296	0.383	0.638	0.653	0.92	0.523	0.373	0.68	1.251	1.594	1.094	0.621	0.704	1.41	0.814	0.799	0.644	0.614	0.469	0.557	1.739	0.817	0.628	0.084	0.152	0.167	0.471	0.784	0.419	0.179	0.228	0.285	0.327
155	gamma-Glutamylalanine	Tier 2						AN01544001	AXA00492000	gamma-Glutamylalanine	0.34	60				0.528	0.426	0.433	0.487	0.513	0.652	0.46	0.411	0.478	0.407	0.666	0.492	0.336	0.327	0.376	0.481	0.446	0.478	0.301	0.318	0.282	0.451	0.586	0.485	0.282	0.39	0.334	1.286	1.378	1.563	0.415	0.365	0.333	1.345
156																0.924	0.814	0.86	0.697	0.803	1	0.712	0.504	0.589	0.666	0.913	0.635	1.159	1.026	1.147	0.99	1.288	0.814	0.823	0.843	0.783	0.993	1.062	0.854	1.537	1.099	1.24	1.114	1.065	1.076	1.428	1.03	1.172	0.586
157																0.495	0.313	0.313	0.766	0.591	0.673	0.096	0.103	0.107	0.114	0.228	0.117	0.186	0.093	0.092	0.572	0.562	0.463	0.691	0.55	0.513	0.325	0.602	0.584	0.873	0.516	0.54	1.271	1.364	1.378	1.077	1.114	1.18	0.987
158																0.562	0.407	0.649	0.928	1.719	0.805	0.471	0.411	0.481	2.018	0.783	8.701	0.319	0.573	0.74	0.745	0.961	1.042	0.608	0.574	1.496	2.337	0.529	0.864	2.199	0.621	1.517	1.471	1.972	1.623	2.544	0.908	0.546	0.891
159																1.063	1.119	4.535	1.346	1.639	1.306	8.189	1.19	11.769	2.159	1.532	8.586	1.0531	0.9385	0.965	1.484	1.47	1.409	1.0727	1.071	1.619	2.337	3.033	1.043	2.056	1.149	1.645	1.684	2.185	1.594	2.583	1.191	0.816	0.961
160	Adenosine	Tier 1	AN02208000	HMDB00050	Adenosine	0.87	1.9									0.498	0.36	0.496	0.727	0.9	1.228	0.652	0.476	0.754	1.668	1.903	1.578	0.845	0.921	1.827	1.101	1.052	0.87	0.84	0.627	0.737	2.379	1.154	0.876	0.092	0.179	0.085	0.411	0.88	0.419	0.207	0.31	0.357	0.342
161																0.937	1.098	1.209	0.961	0.973	1.168	0.66	0.609	0.726	0.643	0.826	0.768	1.186	0.879	0.939	1.098	1.165	0.862	0.889	0.816	0.792	1.189	1.239	1.09	1.474	1.625	1.573	1.416	1.327	1.326	1.341	0.974	1.084	1.066
162																1.542	1.621	1.779	1.8	1.958	1.589	1.273	1.248	1.229	1.327	1.529	1.019	1.084	1.146	1.146	2.267	1.052	1.316	0.968	0.796	0.633	0.922	0.991	1.012	1.237	1.386	1.292	0.727	0.868	0.821	0.891	0.901	0.936	1.032
164	Aspartyl-Glycine	Tier 1	AN01163001	HMDB0028753	Aspartyl-Glycine	1.11	11.7									0.936	0.684	0.689	0.884	0.907	1.074	1.096	1.014	1.338	1.529	2.154	2.175	1.359	1.473	1.769	0.951	1.133	0.999	0.81	0.854	0.885	1.075	0.997	0.909	0.618	0.769	0.618	0.808	0.912	0.872	0.469	0.38	0.468	0.642
165	S-Ribosyl-L-homocysteine	Tier 2						AN02206000	AAA00662000	S-Ribosyl-L-homocysteine	1.29	32.7				0.369	0.292	0.424	0.376	0.555	0.648	0.719	0.734	0.883	0.819	1.124	1.07	0.868	0.706	0.944	0.474	0.495	0.471	0.5	0.422	0.539	1.141	1.145	0.986	0.665	0.593	0.452	1.359	1.613	1.442	0.654	0.589	0.605	2.578
166																0.683	0.612	0.61	0.814	0.82	0.919	0.872	0.741	0.916	0.815	1.058	1.015	0.689	0.612	0.741	0.856	0.723	0.759	0.706	0.706	0.637	0.769	0.824	0.916	0.589	0.586	0.574	0.718	0.709	0.651	0.784	0.765	0.671	1.189
167																1.865	2.184	2.09	1.501	1.293	1.119	0.602	0.581	0.731	0.286	0.412	0.226	0.295	0.168	0.13	1.583	1.876	1.357	2.451	2.055	1.525	0.196	0.587	0.951	2.459	2.193	3.154	0.844	0.671	0.802	3.543	3.035	3.027	0.527
168																0.939	0.981	1.047	1.24	1.387	1.272	1.118	0.999	1.205	1.2	1.441	1.23	0.987	0.924	1.192	1.414	1.134	1.172	0.792	0.781	0.755	1.072	1.046	1.034	0.69	0.851	0.765	0.697	0.855	0.815	0.722	0.737	0.804	1.041
170																0.29	0.462	0.613	0.289	0.399	0.327	0.394	0.307	0.357	0.531	0.356	0.492	0.945	0.809	0.932	0.601	1.588	0.885	0.738	0.685	0.811	0.911	0.945	0.961	0.668	0.501	0.497	1.196	1.335	1.239	0.751	0.884	0.642	0.507
172	Glycyl-glycine	Tier 2						AN00419004	AXA00651000	Glycyl-glycine	1.34	51				1.402	1.268	1.695	1.105	1.312	1.164	1.125	1.084	1.315	1.326	1.143	1.406	1.454	1.471	1.585	1.528	2.188	1.646	1.297	1.354	1.36	1.538	1.66	1.593	1.563	1.4	1.568	1.344	1.521	1.372	1.34	1.378	1.105	0.894
173																0.518	0.36	0.358	0.764	0.642	0.59	0.114	0.117	0.117	0.104	0.25	0.67	0.189	0.11	0.111	0.57	0.587	0.46	0.656	0.47	0.441	0.31	0.645	0.497	0.736	0.508	0.501	1.036	1.167	1.081	0.891	0.902	1.053	0.799
174																0.543	0.673	0.602	0.871	0.875	0.779	1.044	1.039	1.189	1.46	1.523	1.387	0.842	0.711	0.667	1.13	1.055	1.224	1.064	1.123	1.042	1.572	1.363	1.44	0.504	0.687	0.808	0.631	0.553	0.537	1.22	1.192	1.189	1.896
176																0.471	0.322	0.313	0.764	0.593	0.656	0.098	0.106	0.112	0.122	0.254	0.163	0.196	0.111	0.102	0.581	0.565	0.467	0.714	0.658	0.539	0.323	0.626	0.609	0.876	0.525	0.542	1.199	1.257	1.291	1.093	1.272	1.168	1.121
177	Allantoin	Tier 3 zero-reaction											1	3	61	0.71	0.728	0.855	0.671	0.735	0.664	0.747	0.818	0.947	0.658	0.541	0.592	0.378	0.308	0.399	0.592	0.472	0.549	0.672	0.634	0.559	0.346	0.326	0.382	0.829	0.798	1.109	1.65	2.224	1.939	1.044	0.609	0.751	0.557
178	Methionine Sulfoxide	Tier 1	AN00810000	HMDB02005_2	Methionine Sulfoxide - Isomer	1.57	0.4									0.931	0.82	0.858	0.712	0.809	1.014	0.724	0.517	0.603	0.708	0.923	0.685	1.225	1.101	1.208	1.005	1.293	0.86	0.971	0.869	0.786	1.004	1.092	0.857	1.524	1.104	1.239	1.108	1.064	1.077	1.422	1.028	1.184	0.586
179	N(gamma)-Acetyldiaminobutyrate	Tier 2						AN00738001	AAA00610000	N(gamma)-Acetyldiaminobutyrate	1.22	109.9				1.038	0.842	1.15	0.714	0.884	0.732	0.669	0.704	0.731	0.834	0.648	0.947	0.888	0.976	1.028	0.943	1.17	0.968	1.698	1.486	1.132	1.012	0.971	1.033	0.837	0.723	0.8	1.368	1.713	1.473	0.693	0.689	0.568	0.715
180																1.131	0.335	0.727	0.268	0.344	0.248	0.173	0.151	0.18	0.514	0.295	0.355	1.551	2.081	2.25	1.461	3.055	2.256	1.56	1.841	1.816	0.648	0.921	0.977	1.81	0.938	0.986	0.744	0.886	0.855	0.606	0.764	0.762	0.433
181																1.924	1.444	1.725	1.469	1.982	1.195	0.877	0.927	0.83	1.183	1.149	1.381	1.26	1.001	1.305	1.799	1.498	1.376	1.182	1.344	1.32	1.47	1.531	1.922	1.712	1.769	1.735	2.275	1.851	2.064	1.689	1.269	1.568	1.463
182																0.888	0.867	0.973	0.895	1.045	0.924	0.979	1.003	1.141	1.33	1.458	1.502	0.695	0.789	1.047	1.07	0.76	1.05	0.721	0.952	0.932	1.199	1.302	1.253	0.718	0.819	0.893	0.726	0.774	0.826	0.935	0.835	0.823	1.43
184																0.64	0.622	0.664	0.862	1.154	0.882	0.884	0.774	0.956	1.475	1.207	1.715	0.373	0.464	0.771	1.021	0.809	1.158	0.61	0.719	0.767	0.994	0.82	0.991	0.912	0.553	0.802	1.121	1.173	1.18	1.045	0.592	0.485	2.021
185																2.25	1.907	1.959	1.769	2.137	1.712	2.242	2.064	2.466	1.975	2.518	2.996	2.154	1.241	2.116	1.565	1.338	1.212	1.402	1.611	1.908	1.772	1.599	1.897	1.317	1.539	1.213	0.46	0.473	0.54	1.838	1.425	1.455	0.76
187	Seryl-Alanine	Tier 1	AN00972002	HMDB0029032	Seryl-Alanine	0.27	3.5									0.812	0.632	0.642	0.962	0.942	1.248	1.584	1.083	1.929	1.997	2.555	2.223	1.36	1.304	1.624	0.936	0.703	0.852	0.632	0.767	0.719	1.195	1.142	0.87	0.594	0.948	0.541	1.196	1.32	1.147	0.846	0.865	0.829	1.347
188																1.62	0.895	0.934	1.521	1.585	1.367	0.654	0.643	0.97	0.951	1.043	0.78	1.367	1.209	1.031	1.34	1.805	1.798	1.633	2.109	2	0.961	1.363	1.282	1.949	1.747	1.24	1.459	1.514	1.478	1.64	2.141	1.651	1.207
190																1.107	0.61	0.809	0.7	0.667	0.397	0.913	0.572	0.314	0.532	0.438	0.2354	0.589	0.645	0.265	0.86	1.005	0.416	0.367	0.546	0.37	0.29	0.572	0.536	0.617	0.997	0.695	0.539	0.586	0.941	0.31	0.769	0.2574	0.312
192																0.199	0.209	0.204	0.2	0.214	0.199	0.205	0.208	0.224	0.232	0.274	0.275	0.245	0.277	0.309	0.29	0.239	0.283	0.187	0.238	0.22	0.251	0.275	0.272	0.269	0.284	0.305	1.193	1.301	1.316	0.272	0.27	0.294	0.769
193	Isoglutamine	Tier 2						AN00574004	AAA00842000	Isoglutamine	0.15	71.5				0.285	0.456	0.607	0.289	0.393	0.322	0.391	0.304	0.357	0.534	0.356	0.482	0.941	0.801	0.926	0.595	1.549	0.876	0.735	0.68	0.814	0.885	0.94	0.959	0.656	0.497	0.492	1.191	1.326	1.245	0.748	0.877	0.636	0.507
194																0.0369	0.038	0.035	0.115	0.065	0.064	0.054	0.0347	0.0404	0.064	0.127	0.033	0.054	0.059	0.034	0.105	0.128	0.075	0.0412	0.066	0.041	0.114	0.078	0.096	0.0387	0.049	0.041	3.327	3.208	3.671	0.0376	0.0335	0.0361	0.089
195																0.402	0.26	0.257	0.521	0.428	0.497	0.167	0.176	0.218	0.248	0.376	0.535	0.268	0.231	0.198	0.49	0.493	0.401	0.563	0.534	0.437	0.474	0.503	0.504	0.711	0.404	0.428	1.194	1.317	1.351	0.762	0.874	0.884	0.82
196																0.773	0.97	0.91	1.246	1.204	0.949	0.7	0.557	0.665	1.291	0.567	0.502	0.962	1.004	1.03	1.062	1.262	1.197	0.768	0.768	0.688	0.548	0.718	0.795	0.95	0.856	0.845	1.256	1.222	1.223	0.822	1.086	0.751	0.567
197																1.455	1.052	1.385	1.359	1.336	1.413	0.819	0.54	1.155	1.459	0.506	0.527	1.073	0.719	0.942	0.972	1.016	1.109	1.164	0.88	1.001	1.035	1.049	0.818	1.056	1.028	0.66	0.936	0.942	1.326	0.904	1.381	0.794	0.686
198																1.224	0.919	0.909	1.184	1.229	0.829	0.719	0.581	0.816	1.269	0.688	0.695	0.753	1.192	1.436	1.148	1.197	1.392	0.747	0.776	0.718	0.623	0.59	1.128	0.865	0.991	0.545	1.295	1.021	0.962	1.242	1.096	0.763	0.809
199																0.266	0.49	0.559	0.286	0.325	0.284	0.358	0.293	0.293	0.607	0.381	0.491	0.851	1.13	0.888	0.562	1.933	1.095	0.681	0.831	1.035	0.969	0.905	0.977	0.799	0.558	0.661	1.341	1.322	1.376	0.694	1.222	0.708	0.496
200																0.988	0.645	0.716	0.84	1.098	1.167	0.872	0.798	1.031	1.376	1.124	1.112	1.095	0.618	0.857	1.021	0.83	0.922	0.681	0.705	0.742	1.348	1.404	1.417	0.664	0.67	0.556	0.949	1.055	0.974	0.825	0.555	0.69	3.162
201																0.604	0.345	0.288	0.38	0.4	0.535	0.996	0.556	0.739	1.328	1.481	1.132	1.582	1.952	1.388	0.932	0.588	0.59	0.737	1.089	0.625	1.574	0.713	0.405	0.637	0.522	0.581	0.699	0.709	0.73	0.318	0.245	0.189	0.717
202																0.801	1.248	1.095	1.464	1.175	1.081	0.781	0.729	0.744	1.577	0.702	0.507	1.142	0.99	0.813	1.079	1.444	1.374	0.881	1.276	1.24	0.731	0.662	1.003	0.864	0.891	0.881	1.148	1.174	1.16	0.815	1.1	0.65	0.634
203	4-(L-gamma-Glutamylamino)butanoate	Tier 2						AN01730000	AAA00762000	4-(L-gamma-Glutamylamino)butanoate	0.84	12.4				0.013	0.025	0.017	1.8667	1.9806	0.0115	0.041	0.037	0.041	0.092	0.088	0.108	0.0129	0.338	0.12	0.032	0.0111	0.045	0.031	0.03	0.045	0.088	0.093	0.089	0.0124	0.0113	0.018	0.924	1.232	0.994	0.037	0.028	0.024	1.053
204	Dopamine glucuronide	Tier 3 zero-reaction											1	12	354	0.997	1.492	1.419	1.532	1.053	1.379	1.38	1.311	1.803	1.129	1.711	1.14	0.959	0.758	0.896	0.779	0.713	0.475	1.022	1.299	0.943	0.738	1.117	0.918	1.213	1.451	0.955	0.541	0.651	0.63	1.503	1.395	1.774	0.31
205																1.218	0.619	1.297	0.998	2.858	0.796	0.899	1.2996	0.955	2.003	0.745	0.784	0.856	1.452	1.758	0.778	1.076	0.924	0.809	0.715	1.265	0.995	0.647	0.688	2.066	0.774	0.923	1.262	0.963	1.174	0.843	0.705	0.769	0.577
206																1.075	1.034	1.106	1.132	1.682	1.246	1.021	0.656	0.724	1.503	0.578	0.826	0.871	1.263	0.994	1.057	1.302	1.267	0.889	1.068	0.905	0.613	0.841	0.854	1.493	0.998	0.971	1.079	0.854	0.975	0.86	1.263	0.542	0.708
207																0.721	0.749	0.526	0.692	0.538	0.477	0.55	0.583	0.659	0.956	0.4303	0.3572	0.688	0.806	0.644	0.843	0.507	0.871	0.544	0.737	0.439	0.628	0.485	0.389	0.549	0.3818	0.48	0.825	0.992	0.798	0.815	0.701	0.386	0.605
209																0.945	0.708	1.06	1.18	1.362	0.97	0.644	0.707	0.792	1.152	0.663	0.807	0.838	0.962	0.98	1.327	0.917	1.258	1.221	0.912	0.944	0.711	0.816	0.685	1.022	0.872	0.933	0.862	1.1	1.195	0.747	1.269	0.737	0.536
210																1.069	1.128	1.488	1.297	1.965	0.915	0.899	0.911	0.878	1.626	0.894	0.78	1.451	0.946	1.453	1.585	1.176	1.22	0.96	1.212	0.638	1.09	1.29	0.9	1.532	1.581	1.493	1.425	1.164	1.34	1.206	1.141	1.357	0.857
212																1.034	1.115	1.288	1.275	1.693	1.016	0.726	0.415	0.686	1.774	0.73	0.616	0.76	1.249	0.795	1.254	1.005	1.551	0.992	0.688	0.989	0.585	0.696	0.792	1.129	0.844	1.114	1.554	1.297	1.253	0.673	1.205	0.869	0.672
213																1.053	0.963	1.02	1.11	1.059	1.066	1.233	0.945	1.144	1.005	1.644	1.082	1.329	0.978	1.221	1.105	0.878	0.794	1.215	1.091	0.955	1.056	1.092	0.878	1.285	1.433	1.072	1.077	0.861	0.912	1.525	1.229	1.361	0.837
214																0.68	1.005	1.241	1.286	1.166	0.781	0.79	0.62	0.637	1.236	0.728	0.475	0.844	1.111	0.829	1.098	1.329	1.163	0.727	0.797	0.7	0.61	0.72	0.751	1.015	0.757	0.771	1.264	1.164	1.152	0.712	0.99	0.918	0.477
215																0.487	0.593	0.625	0.612	0.725	0.48	0.498	0.284	0.32	0.68	0.351	0.272	0.522	0.546	0.474	0.616	0.839	0.771	0.644	0.443	0.575	0.295	0.438	0.521	0.573	0.694	0.528	0.595	0.58	0.641	0.404	0.628	0.6	0.32
216																0.839	0.92	1.143	1.313	1.451	0.862	0.845	0.556	0.624	1.308	0.566	0.534	0.924	1.034	0.793	1.064	1.28	1.281	0.842	0.775	0.789	0.643	0.765	0.786	0.995	0.857	0.764	1.016	0.985	1.11	0.811	0.975	0.697	0.541
217																0.921	1.001	1.198	1.144	1.129	0.781	0.691	0.475	0.767	1.191	0.676	0.587	0.925	1.044	0.998	1.162	1.1	1.614	0.634	0.763	0.703	0.722	0.714	0.678	0.953	0.842	0.809	0.917	1.373	1.106	0.666	1.081	0.646	0.707
219																0.949	0.795	1.002	1.415	1.169	0.705	0.791	0.742	0.759	1.281	0.598	0.559	1.055	0.997	1.046	1.315	1.101	1.173	0.822	1.009	0.874	0.558	0.792	1.035	0.912	0.775	0.792	1.162	1.13	1.087	0.924	0.912	0.816	0.618
220																2.16	1.645	2.263	2.432	2.959	2.104	1.989	1.44	1.711	3.229	1.285	1.35	1.773	2.43	1.797	2.513	2.565	2.981	1.987	1.894	1.635	1.432	1.687	2.3	2.291	1.615	2.21	2.478	2.572	2.466	1.93	2.447	1.877	1.398
221																14.9757	1.462	1.39	1.972	2.31	1.155	1.803	0.92	2.121	2.749	1.253	1.541	1.654	2.699	1.331	2.443	2.542	3.332	1.491	2.002	1.51	1.047	1.853	2.168	1.203	1.742	1.226	3.288	1.721	1.965	1.101	2.129	0.993	0.916
222																0.991	0.699	1.069	1.246	1.733	1.155	0.961	0.576	0.979	1.162	0.639	0.711	1.46	1.107	1.007	1.056	1.207	1.275	0.355	0.718	1.151	0.745	0.569	0.853	0.919	0.543	1.374	1.024	0.74	1.395	1.136	0.97	0.737	0.737
223																1.729	1.215	1.281	1.45	1.642	1.359	1.832	1.59	1.856	1.753	2.544	1.418	1.574	1.29	1.427	1.96	1.573	1.862	1.959	1.64	1.586	1.956	1.779	1.858	1.499	2.313	1.769	1.113	1.154	0.83	2.238	2.347	2.509	1.689
224																0.762	0.804	1.125	1.247	1.283	0.786	0.719	0.479	0.733	1.322	0.562	0.563	0.854	1.044	0.935	1.054	1.334	1.189	0.78	0.823	0.73	0.601	0.716	0.815	1.114	0.812	0.83	1.11	1.104	1.046	0.828	1.016	0.715	0.658
225																0.848	0.78	1.026	1.222	1.258	0.772	0.782	0.515	0.676	1.397	0.652	0.574	0.804	0.982	0.82	1.019	1.194	1.402	0.726	0.823	0.758	0.63	0.709	0.763	1.031	0.874	0.718	0.943	1.032	1.008	0.827	1.13	0.706	0.632
226	Serine	Tier 1	AN00202000	HMDB00187	Serine	0.19	0.7									1.294	0.697	0.722	1.172	1.242	1.075	0.479	0.479	0.752	0.739	0.797	0.607	1.065	0.924	0.781	1.015	1.365	1.399	1.255	1.635	1.556	0.728	1.098	0.992	1.51	1.281	0.922	1.125	1.205	1.136	1.273	1.662	1.24	0.963
227																0.54	0.629	0.71	0.78	0.716	0.53	0.493	0.392	0.454	0.933	0.382	0.378	0.556	0.691	0.555	0.694	0.781	0.77	0.507	0.547	0.499	0.431	0.491	0.525	0.656	0.571	0.504	0.762	0.641	0.672	0.514	0.544	0.425	0.408
228																1.133	1.471	1.412	1.353	1.528	1.352	1.273	1.077	1.106	1.261	1.536	1.522	1.029	1.063	0.954	1.486	1	1.077	0.975	0.977	1.219	0.854	0.976	0.892	0.831	1.01	0.83	0.795	0.996	1.087	1.105	0.903	1.205	0.867
229																0.379	0.45	0.57	0.592	0.753	0.365	0.386	0.265	0.408	0.717	0.266	0.288	0.455	0.455	0.514	0.604	0.63	0.553	0.445	0.523	0.425	0.346	0.342	0.408	0.598	0.478	0.376	0.669	0.481	0.515	0.421	0.592	0.371	0.304
230																0.0622	0.0585	0.059	0.018	0.029	0.0603	0.0619	0.0731	0.0682	0.039	0.067	0.0556	0.0681	0.1133	0.059	0.047	0.034	0.036	0.0694	0.0719	0.0692	0.048	0.029	0.034	0.0652	0.0594	0.0608	1.156	1.22	1.351	0.0635	0.0565	0.0608	0.277
232																1.343	0.749	0.686	1.214	1.244	1.052	0.512	0.499	0.7	0.701	0.766	0.633	1.001	0.862	0.811	1.037	1.297	1.383	1.203	1.706	1.65	0.753	1.115	1.019	1.624	1.37	0.921	1.073	1.137	1.236	1.146	1.709	1.273	0.974
233	Ophthalmate	Tier 2						AN02541000	AAA00686000	Ophthalmate	0.26	10.7				0.353	0.444	0.48	0.809	0.693	0.649	0.364	0.38	0.337	0.556	0.629	0.776	0.295	0.367	0.513	0.502	0.418	0.578	0.346	0.371	0.353	0.574	0.655	0.569	0.439	0.595	0.469	2.094	2.204	2.142	0.448	0.546	0.538	2
234																0.973	0.969	1.302	1.485	1.523	0.902	0.867	0.466	0.905	1.248	0.779	0.609	0.922	1.081	0.953	1.396	1.239	1.296	0.932	1.114	0.891	0.706	0.824	0.737	1.115	0.84	0.817	1.602	0.968	1.11	1.176	1.185	0.776	0.603
235	Alanyl-Glutamic acid	Tier 1	AN01544002	HMDB0028686	Alanyl-Glutamic acid	0.04	21.1									0.302	0.228	0.287	0.742	0.534	0.459	0.293	0.349	0.488	0.311	0.444	0.335	0.345	0.307	0.336	0.394	0.536	0.475	0.479	0.382	0.423	1.1	1.408	1.211	0.614	0.432	0.596	2.501	2.432	1.96	0.8	1.04	0.809	1.608
236																1.557	1.475	1.139	1.047	0.929	1.22	1.021	0.926	1.27	1.264	1.231	1.082	1.402	1.339	1.031	1.449	1.405	1.299	1.505	1.569	1.573	1.242	0.984	1.218	1.77	1.55	1.893	1.08	1.048	0.929	1.657	1.428	1.242	0.838
238																0.753	1.068	0.5	0.815	0.932	0.543	0.75	0.6	0.638	0.74	0.718	0.538	0.953	0.917	0.638	1.029	0.426	0.684	0.342	0.392	0.434	0.229	0.316	0.613	0.942	1.167	1.297	0.296	0.303	0.6996	0.82	0.829	0.967	0.201
239																0.1172	0.01	0.1594	0.041	0.054	0.081	0.012	0.01	0.012	0.042	0.13	0.029	0.022	0.4342	0.01	0.096	0.08	0.082	0.126	0.019	0.012	0.054	0.059	0.078	0.466	0.023	0.013	1.613	1.874	1.958	0.012	0.5779	0.011	0.223
241																1.537	1.007	2.496	3.392	5.109	1.574	0.9	0.675	1.119	3.69	0.534	2.467	0.874	1.379	0.951	1.491	1.126	5.759	0.363	0.396	0.546	2.281	0.497	0.604	0.671	0.664	0.467	0.971	0.978	1.031	0.535	0.7	0.381	0.301
242																1.591	1.078	2.198	3.093	4.62	1.425	0.987	1.005	1.175	3.344	1.1514	2.305	1.016	1.485	1.149	1.531	1.077	4.954	1.1928	1.2356	1.1893	1.963	1.0193	0.846	1.1201	1.0215	1.0449	0.943	0.926	1.038	1.0907	0.883	1.0453	0.8475
243																0.587	0.251	0.564	0.315	0.281	0.303	0.327	0.163	0.241	0.517	0.698	0.555	1.147	1.052	0.848	0.7	0.948	0.758	2.789	2.06	1.704	1.431	1.456	1.392	0.897	0.408	0.248	0.44	0.489	0.355	0.518	0.873	0.796	0.535
244																0.562	0.408	0.438	0.806	0.532	0.644	0.262	0.248	0.292	0.277	0.412	0.332	0.327	0.308	0.22	0.696	0.647	0.546	0.697	0.598	0.517	0.678	0.776	0.652	0.865	0.619	0.651	1.17	1.479	1.496	1.032	1.01	1.118	0.96
246																0.91	0.509	1.076	0.438	1.311	2.535	4.946	5.738	6.322	3.494	5.422	3.293	3.112	2.913	2.466	0.45	0.605	0.187	0.893	1.469	1.982	1.464	0.821	0.606	1.462	2.272	2.016	1.086	0.811	0.686	1.205	0.835	0.28	0.77
247																0.597	0.546	0.425	0.996	0.807	0.914	0.628	0.453	0.86	0.716	1.043	0.7	0.851	0.857	0.636	0.94	0.806	0.971	1.021	1.025	0.954	1.065	1.074	0.945	1.044	0.891	0.825	0.901	0.818	1.012	1.169	1.398	1.386	1.144
248																1.9	1.462	1.493	1.321	1.15	1.652	1.557	1.53	1.726	1.23	2.024	1.531	1.498	1.415	1.493	1.884	1.68	1.433	1.496	1.383	1.421	1.296	1.651	1.421	1.699	2.093	1.719	1.098	1.182	1.149	1.389	1.24	1.546	0.914
249																2.248	1.239	1.417	1.392	1.675	1.35	1.208	0.937	2.396	1.453	2.186	1.296	1.674	1.285	1.393	1.493	1.345	1.411	1.289	2.027	1.01	0.825	1.304	1.182	0.852	1.184	0.5236	0.818	0.967	0.791	0.949	0.98	1.928	1.132
250																0.657	0.908	0.897	0.756	0.88	1.441	3.38	3.343	2.853	3.176	3.765	3.225	2.606	2.529	2.431	0.823	0.689	0.779	1.276	1.933	2.252	1.385	0.616	0.572	1.517	1.405	1.21	0.384	0.16	0.137	1.304	1.592	1.567	0.325
251																0.727	0.963	1.1333	0.925	0.647	0.901	0.913	0.758	0.723	0.857	1.195	0.875	1.014	0.782	0.738	1.561	0.611	0.956	0.682	0.997	0.847	1.346	0.945	1.175	0.777	1.445	1.223	0.579	0.35	0.252	1.403	1.847	1.695	1.234
252																0.915	0.648	0.729	0.739	0.899	0.921	0.785	0.715	0.787	0.765	1.02	0.819	0.72	0.536	0.582	0.78	0.834	0.78	0.745	0.703	0.723	0.828	0.901	0.819	0.659	0.655	0.633	0.942	0.875	0.966	0.84	0.787	0.824	0.817
253																1.014	0.735	0.382	0.648	1.096	1.183	1.22	1.23	1.365	1.62	0.868	0.888	0.909	0.687	0.8	1.667	0.91	2.003	0.954	0.776	0.958	1.356	1.664	1.329	0.682	0.757	0.477	0.507	0.704	0.945	1.194	1.033	1.133	1.532
255																2.831	2.321	2.251	2.441	3.907	2.424	3.956	2.235	2.034	2.612	2.382	3.477	2.046	2.293	2.002	2.952	2.037	1.833	1.561	1.892	2.193	2.61	1.707	1.801	1.78	1.802	2.356	1.641	1.34	1.427	1.562	1.715	1.763	1.775
256																1.262	0.996	0.983	0.917	0.991	1.018	1.398	1.389	1.382	1.154	1.614	1.495	1.759	1.098	1.202	0.829	0.661	0.761	1.013	1.227	0.945	0.834	0.821	0.882	0.891	0.922	0.91	0.417	0.644	0.396	0.701	0.763	1.196	1.058
257																0.114	0.073	0.093	0.088	0.147	0.115	0.186	0.157	0.323	0.128	0.12	0.101	0.256	0.285	0.148	0.08	0.218	0.276	0.318	0.41	0.321	0.255	0.109	0.102	0.315	0.143	0.31	0.225	0.27	0.339	0.408	0.392	0.233	0.204
258																0.725	0.8	0.457	0.729	0.548	0.806	0.491	0.684	0.774	0.611	0.952	0.61	0.665	0.62	0.628	0.65	0.476	0.71	0.562	0.582	0.505	0.657	0.783	0.656	0.501	0.664	0.539	0.337	0.333	0.345	0.495	0.343	0.453	0.414
259																0.714	0.956	1.043	1.053	1.102	0.835	0.739	0.587	0.859	1.209	0.672	0.614	1.124	1.207	0.974	1.056	1.167	1.391	0.711	0.904	0.954	0.623	0.854	0.73	0.829	0.85	0.898	1.268	0.836	1.098	0.737	1.18	0.941	0.5
260																0.818	1.888	2.456	1.584	1.732	1.084	1.282	0.993	1.525	1.943	1.893	1.602	1.936	0.754	1.132	1.191	1.206	0.897	1.389	0.935	1.36	1.665	1.39	1.713	0.87	1.628	0.913	0.877	0.803	0.878	1.222	0.566	1.081	0.809
261																0.71	0.708	0.683	0.664	0.762	0.793	0.716	0.553	0.666	0.598	0.897	0.694	0.618	0.522	0.552	0.734	0.553	0.54	0.532	0.555	0.476	0.541	0.607	0.565	0.486	0.666	0.541	0.352	0.411	0.345	0.514	0.385	0.41	0.434
262																2.053	1.871	1.773	1.806	1.968	1.997	1.782	1.773	2.187	2.061	2.1	1.981	2.18	1.523	1.902	1.946	1.558	1.654	1.854	1.591	1.539	1.623	1.682	1.701	1.653	1.631	1.796	1.216	1.16	1.156	1.743	1.379	1.506	1.533
263																2.601	2.416	2.098	2.031	2.236	1.78	2.478	2.073	2.392	2.429	2.161	2.399	2.002	1.709	2.193	2.578	1.75	2.285	2.004	2.076	1.918	1.967	1.915	1.758	2.002	2.154	2.084	1.207	1.319	1.298	1.825	1.751	1.626	1.539
264																2.592	2.876	2.439	2.143	2.375	2.414	2.368	2.131	2.596	2.253	3.376	2.53	2.151	2.094	2.058	2.613	2.247	2.064	2.285	2.169	1.92	2.471	2.316	2.153	2.175	2.243	2.098	1.458	1.431	1.336	1.544	1.43	1.999	1.678
266																0.86	0.963	0.807	1.155	1.084	1.065	0.887	0.806	0.97	0.955	1.298	0.836	1.368	0.944	0.818	1.367	1.067	1.072	0.905	1.123	1	1.11	1.172	1.309	1.296	1.406	1.273	1.083	1.216	1.29	1.658	1.441	1.853	1.598
267																0.657	0.703	0.67	0.638	0.784	0.701	0.638	0.578	0.613	0.583	0.701	0.633	0.607	0.567	0.574	0.842	0.56	0.588	0.632	0.511	0.531	0.556	0.653	0.604	0.573	0.687	0.548	0.394	0.347	0.368	0.394	0.379	0.531	0.453
268																0.768	0.671	0.728	0.704	0.675	0.712	0.69	0.585	0.76	0.635	0.805	0.613	0.602	0.562	0.562	0.803	0.582	0.577	0.53	0.634	0.522	0.633	0.62	0.632	0.535	0.661	0.531	0.357	0.339	0.39	0.462	0.432	0.479	0.45
270																1.347	1.033	1.02	0.926	0.855	1.097	1.259	1.015	1.23	0.912	1.402	1.119	1.045	1.076	1.162	1.256	1.172	0.965	1.038	0.937	1.099	0.991	1.002	1.018	0.98	1.761	1.213	0.792	0.891	0.84	0.96	0.78	1.1	0.634
271																1.588	1.496	1.449	1.401	1.425	1.493	1.361	1.282	1.468	1.371	1.689	1.368	1.279	1.167	1.235	1.569	1.156	1.18	1.177	1.106	1.102	1.266	1.306	1.276	1.123	1.309	1.129	0.762	0.75	0.763	0.968	0.816	1.029	0.951
272																0.667	0.553	0.614	0.525	0.48	0.818	0.687	0.445	0.872	0.629	0.836	0.526	0.682	0.738	0.552	0.798	0.644	0.45	0.671	0.397	1.011	0.376	0.648	0.396	0.467	0.751	0.632	0.398	0.358	0.575	0.775	0.666	0.707	0.452
273																1.604	1.499	1.329	1.319	1.551	1.603	1.471	1.222	1.484	1.338	1.625	1.219	1.367	1.155	1.229	1.532	1.314	1.149	1.177	1.096	1.118	1.353	1.326	1.219	1.132	1.392	1.132	0.89	0.872	0.768	1.08	1.036	1.026	0.874
274																2.827	0.877	1.47	1.568	1.832	1.916	1.679	2.323	2.927	1.213	3.16	1.192	2.424	1.489	2.268	2.839	2.138	1.731	2.457	2.099	1.911	1.579	2.142	1.851	2.099	2.36	1.522	1.511	1.72	1.163	2.394	1.647	2.681	2.94
275	Glutamic Acid	Tier 1	AN00583000	HMDB00148	Glutamic Acid	0.54	0.8									1.486	1.123	1.178	0.996	0.927	1.292	1.258	1.248	1.362	0.955	1.632	1.227	1.2	1.078	1.173	1.506	1.347	1.155	1.158	1.085	1.116	1.046	1.308	1.117	1.355	1.705	1.409	0.863	0.939	0.912	1.102	0.992	1.25	0.702
276	Aspartic Acid	Tier 1	AN00428000	HMDB00191	Aspartic Acid	0.34	4									1.439	1.224	1.264	1.219	1.224	1.4	0.962	1.042	1.02	1.215	1.796	1.624	1.428	1.295	1.476	1.71	1.582	1.313	1.257	1.222	1.329	1.731	1.863	1.63	1.273	1.491	1.393	0.696	0.76	0.698	1.045	0.983	1.113	0.884
277	L-Homocysteine	Tier 2						AN00450000	AAA00656000	L-Homocysteine	3.42	97				1.437	1.253	1.291	1.16	1.244	1.384	1.202	1.077	1.124	1.189	1.747	1.565	1.449	1.247	1.465	1.647	1.5	1.347	1.328	1.261	1.359	1.657	1.726	1.54	1.28	1.445	1.345	0.856	0.827	0.833	1.182	1.024	1.17	0.896
278																0.688	1.039	0.763	0.876	0.736	0.694	1.097	0.754	1.066	1.51	1.46	1.475	0.86	0.937	0.877	1.358	0.809	1.494	1.039	1.267	1.11	1.319	1.234	1.384	0.612	0.845	0.926	0.432	0.774	0.743	1.306	0.585	0.989	1.314
280																1.252	0.896	1.157	1.014	0.873	1.173	1.052	1.118	1.449	0.939	1.74	0.854	1.405	1.147	1.126	1.653	1.473	1.147	1.238	1.032	1.158	1.237	1.172	1.041	1.341	1.649	1.483	0.731	0.705	0.715	1.095	1.222	1.209	0.759
281																0.829	0.604	0.626	0.828	0.758	0.763	0.519	0.504	0.623	0.604	0.671	0.594	0.801	0.707	0.713	0.791	0.973	0.917	0.737	0.885	0.848	0.844	1.023	0.782	0.951	0.932	0.774	1.409	1.408	1.468	0.917	0.896	0.8	1.22
284																0.774	0.754	0.853	0.734	0.728	1.025	1.125	1.067	1.19	1.047	1.508	1.48	1.084	0.744	1.014	0.952	0.855	0.791	0.928	0.979	1.234	1.267	1.117	1.164	0.734	0.831	0.755	0.869	0.793	0.843	1.116	1.071	1.075	1.179
285																0.849	0.866	0.612	0.782	0.928	0.708	0.487	0.5	0.47	0.873	0.766	0.696	1.275	0.907	0.541	0.886	1.343	0.784	0.73	0.678	0.74	0.757	1.249	0.746	0.945	1.142	0.648	0.477	0.452	0.523	0.466	0.791	0.473	0.35
286																0.671	0.256	0.5	0.407	0.311	0.592	0.231	0.189	0.228	0.529	0.737	0.664	1.046	1.168	0.838	0.755	0.988	0.891	2.677	2.837	2.311	1.6	1.672	1.43	1.05	0.473	0.34	0.57	0.635	0.333	0.58	0.748	0.781	0.585
288																0.486	0.589	0.68	0.572	0.713	0.726	0.78	0.678	0.743	0.83	1.145	0.8	0.645	0.677	0.642	0.725	0.701	0.788	0.696	0.648	0.687	0.778	0.828	0.688	0.472	0.529	0.468	1.153	1.139	1.153	0.746	0.706	0.709	1.236
289																0.453	0.555	0.644	0.473	0.533	0.45	0.43	0.335	0.411	0.585	0.589	0.59	0.676	0.637	0.797	0.632	1.32	0.818	0.695	0.577	0.754	0.792	0.615	0.831	0.79	0.514	0.645	1.231	1.326	1.335	0.674	0.746	0.647	0.527
291																0.766	2.373	0.836	0.724	0.651	0.572	0.487	0.403	0.319	0.533	0.652	0.905	0.3	0.435	0.425	1.253	1.024	0.953	0.412	0.322	0.357	1.206	1.865	0.882	0.464	0.532	0.533	1.647	1.376	1.987	0.767	0.839	0.983	3.624
292																1.096	0.77	1.127	0.712	0.647	0.578	0.592	0.639	0.727	0.85	0.589	1.011	0.626	0.789	0.924	0.853	1.028	0.977	0.768	0.828	0.844	0.869	0.737	0.783	0.882	0.723	0.756	1.066	1.134	1.141	0.873	0.763	0.672	0.657
293																0.706	0.407	0.624	0.401	0.363	0.434	0.309	0.261	0.286	0.652	0.728	0.621	1.242	1.339	0.916	0.781	0.954	0.973	2.744	2.76	2.119	1.61	1.58	1.625	0.984	0.426	0.44	0.518	0.413	0.401	0.602	0.972	0.805	0.689
294																1.951	1.538	1.682	1.484	1.697	1.932	2.299	2.048	2.702	2.64	2.669	3.074	2.311	1.108	2.168	1.412	1.246	0.899	1.324	1.302	2.076	1.987	1.526	2.137	1.399	1.559	1.163	0.575	0.546	0.611	2.187	1.436	1.543	0.877
295	Glutamyl-Alanine	Tier 1	AN01544000	HMDB0003764	Glutamyl-Alanine	0.54	10									0.967	0.655	0.841	1.157	0.904	1.502	1.094	1.196	1.523	1.998	2.102	2.018	1.419	1.334	1.252	1.217	0.781	0.734	0.688	0.775	0.703	1.455	0.953	0.832	0.709	1.091	0.996	1.374	1.518	1.409	0.947	0.797	0.654	1.005
297																0.468	0.285	0.451	0.408	0.44	0.491	0.322	0.266	0.267	0.612	0.723	0.577	1.082	1.053	0.761	0.664	0.806	0.77	1.973	1.884	1.65	1.463	1.27	1.301	0.809	0.417	0.368	0.539	0.454	0.476	0.63	0.887	0.759	0.832
298																0.772	0.8	0.906	1.04	1.069	1.014	1.143	0.969	1.161	1.06	1.395	1.289	0.882	0.639	0.662	0.914	0.867	0.951	0.887	1.008	1.011	1.21	1.152	0.895	0.598	0.993	0.698	1.033	1.322	1.014	1.196	1.211	1.231	0.946
299	Homocysteinesulfinic acid	Tier 3 zero-reaction											1	6	229	1.036	1.547	1.237	1.081	0.816	1.061	0.763	0.615	0.567	0.783	0.814	0.681	1.06	1.318	1.073	1.307	1.349	1.085	1.083	1.279	1.064	1.062	1.195	0.929	1.498	1.396	1.959	1.203	0.956	1.004	1.113	0.932	1.155	0.72
300																0.373	0.351	0.414	0.407	0.389	0.84	1.383	1.426	1.437	1.63	1.812	1.559	1.892	1.789	1.547	0.538	0.534	0.489	0.646	1.004	1.097	1.3	0.662	0.691	1.419	1.413	1.569	1.569	1.437	1.095	0.56	0.437	0.47	0.867
301																1.468	0.761	0.825	1.225	1.332	1.177	0.535	0.517	0.813	0.818	0.891	0.692	1.159	1.068	0.993	1.108	1.45	1.564	1.393	1.764	1.651	0.887	1.304	1.149	1.711	1.365	1.034	1.288	1.362	1.336	1.386	1.741	1.38	1.076
302																0.369	0.197	0.395	0.404	0.388	0.446	0.271	0.246	0.195	0.565	0.598	0.457	0.755	0.838	0.694	0.543	0.482	0.629	1.349	1.436	1.408	1.31	1.078	1.102	0.603	0.259	0.313	0.442	0.322	0.39	0.409	0.708	0.565	0.882
303																0.817	1.163	0.965	0.719	0.638	0.825	0.66	0.55	0.585	0.644	0.715	0.574	0.916	1.024	0.851	0.973	1.004	0.828	0.877	1.015	0.807	0.837	0.956	0.716	1.109	1.055	1.447	0.916	0.705	0.785	0.931	0.719	0.855	0.623
304																0.289	0.234	0.3	0.273	0.298	0.305	0.247	0.271	0.353	0.314	0.341	0.479	0.401	0.3	0.34	0.446	0.281	0.368	0.28	0.223	0.223	0.632	0.567	0.71	0.433	0.383	0.275	0.748	0.977	0.842	0.32	0.263	0.28	3.716
306	4-Hydroxyproline	Tier 1	AN00406000	HMDB00725	4-Hydroxyproline	0.72	8.7									0.42	0.381	0.401	0.424	0.437	0.459	0.425	0.366	0.408	0.509	0.559	0.495	0.434	0.393	0.443	0.619	0.682	0.637	0.439	0.407	0.398	0.769	0.949	0.751	0.621	0.537	0.467	1.999	2.044	2.09	0.766	0.646	0.664	1.018
307																0.0757	0.0713	0.0719	0.07	0.0721	0.0734	0.0754	0.0712	0.083	0.0706	0.0816	0.0677	0.083	0.074	0.0719	0.0743	0.0715	0.136	0.0845	0.0876	0.0843	0.25	0.32	0.279	0.0794	0.0724	0.0741	0.535	0.789	0.64	0.0773	0.0689	0.0741	1.747
308	Alanyl-Threonine	Tier 1	AN01168001	HMDB0028697	Alanyl-Threonine	0.06	2.7									0.562	0.474	0.541	0.884	0.83	0.987	0.855	0.856	1.131	1.152	1.341	1.294	1.104	1.075	1.168	0.808	0.664	0.708	0.757	0.678	0.691	1.084	0.995	0.864	0.617	0.759	0.692	1.288	1.327	1.284	0.786	0.578	0.671	1.829
309	Saccharopine	Tier 1	AN02354000	HMDB00279_2	Saccharopine - H2O	0.66	16.6									0.068	0.05	0.068	0.135	0.143	0.147	0.094	0.108	0.142	0.108	0.192	0.098	0.046	0.034	0.038	0.183	0.124	0.12	0.037	0.037	0.03	0.122	0.1	0.095	0.025	0.089	0.054	1.506	1.802	1.942	0.048	0.032	0.032	0.323
310																0.044	0.113	0.303	0.248	0.28	1.425	0.051	0.6569	0.012	0.031	0.036	1.3229	0.041	0.083	0.0806	0.1	0.049	0.063	0.213	0.021	0.096	0.048	0.025	0.115	0.205	0.055	0.04	1.123	1.072	1.408	0.068	0.021	0.083	0.355
311																1.121	0.956	0.996	0.755	0.708	0.934	0.669	0.734	0.777	0.853	1.058	1.129	0.605	0.529	0.661	1.196	0.957	0.697	0.641	0.605	0.563	1.299	1.472	0.188	0.659	0.796	0.691	1.322	1.318	1.364	1.376	1.146	1.134	1.167
312																0.711	0.382	0.641	0.423	0.4	0.438	0.347	0.275	0.3	0.687	0.813	0.651	1.352	1.347	0.99	0.826	1.081	1.006	2.76	2.868	2.343	1.663	1.67	1.702	1.061	0.476	0.443	0.471	0.458	0.404	0.684	0.954	0.83	0.716
313																1.364	1.109	1.345	1.506	1.905	1.941	0.82	0.843	1.138	0.903	1.455	1.059	1.431	1.024	1.339	1.295	1.333	1.161	0.708	0.75	0.885	1.215	1.532	1.422	1.305	1.973	0.87	0.793	0.977	0.901	1.034	1.1	1.08	0.751
315																0.387	0.251	0.366	0.431	0.461	0.517	0.315	0.28	0.266	0.609	0.689	0.54	0.967	0.911	0.651	0.533	0.684	0.711	1.594	1.497	1.293	1.353	1.119	1.187	0.674	0.375	0.331	0.472	0.413	0.426	0.519	0.675	0.549	0.898
316																1.239	1.356	1.376	1.215	1.524	1.438	1.33	1.202	1.319	1.064	1.387	1.117	1.278	1.08	1.281	1.418	1.146	1.113	1.011	1.403	1.194	0.786	0.737	0.945	1.59	1.63	1.36	0.972	1.017	1.093	1.508	1.355	1.1	0.672
317																1.413	1.618	1.641	1.431	1.459	1.337	1.537	1.497	1.681	1.34	2.023	1.74	1.199	1.103	1.218	1.463	0.946	1.087	0.981	1.022	0.988	1.165	1.078	1.173	0.914	1.042	0.836	0.637	0.672	0.635	0.913	0.709	0.899	0.833
320																1.343	1.129	1.195	1.16	1.144	1.326	0.887	0.946	0.968	1.164	1.69	1.523	1.364	1.252	1.402	1.628	1.514	1.282	1.216	1.169	1.262	1.652	1.784	1.546	1.248	1.431	1.334	0.754	0.805	0.777	1.013	0.967	1.074	0.943
322																1.306	1.398	1.501	1.469	1.415	1.244	2.109	1.61	1.979	1.67	2.214	1.795	1.531	1.24	1.541	1.496	1.248	1.265	1.168	1.438	1.323	1.621	1.626	1.845	1.093	1.266	1.088	0.47	0.561	0.52	1.103	1.057	1.424	1.149
323	Alanyl-Glycine	Tier 1	AN00574007	HMDB0006899	Alanyl-Glycine	0.51	1.4									0.335	0.421	0.526	0.322	0.443	0.408	0.367	0.325	0.405	0.568	0.47	0.543	0.788	0.767	0.895	0.529	1.405	0.839	0.604	0.632	0.715	0.872	0.835	0.836	0.522	0.482	0.465	1.174	1.358	1.224	0.571	0.751	0.557	0.691
324																0.344	0.261	0.33	0.471	0.503	0.568	0.333	0.296	0.327	0.624	0.704	0.521	0.888	0.817	0.601	0.516	0.615	0.69	1.282	1.258	1.074	1.279	1.036	1.118	0.616	0.388	0.334	0.482	0.424	0.426	0.53	0.643	0.527	0.975
325																0.945	0.926	0.758	0.728	0.416	0.548	0.651	0.848	0.762	1.102	1.176	1.075	0.896	1.264	1.11	1.036	0.99	1.158	1.001	1.292	1.38	1.272	1.308	1.232	0.873	1.079	1.143	0.561	0.717	0.598	0.937	0.932	0.969	0.726
326	Valyl-Asparagine	Tier 1	AN01720001	HMDB0029122	Valyl-Asparagine	0.25	15.5									0.564	0.633	0.593	0.74	1.201	1.436	1.947	2.226	2.466	2.491	3.446	2.349	1.699	2.022	1.89	0.502	0.791	1.291	0.466	0.596	0.581	2.763	1.174	1.069	0.585	0.942	0.827	0.841	0.886	0.747	0.411	0.339	0.388	1.299
327																1.525	1.74	2.354	2.38	6.118	3.736	1.651	0.743	1.018	1.415	3.219	1.432	2.178	1.167	1.322	2.447	2.792	1.898	1.323	0.934	1.154	0.915	1.225	1.103	2.216	1.505	2.658	0.893	0.815	0.981	0.647	0.724	0.578	0.403
328																0.353	0.311	0.359	0.507	0.531	0.559	0.318	0.314	0.346	0.57	0.707	0.536	0.944	0.889	0.608	0.586	0.614	0.702	1.283	1.269	1.092	1.372	1.04	1.127	0.566	0.441	0.388	0.499	0.441	0.464	0.55	0.655	0.535	1.023
329																0.317	0.213	0.325	0.453	0.472	0.55	0.276	0.247	0.288	0.565	0.573	0.44	0.72	0.705	0.566	0.434	0.479	0.596	1.099	1.126	1.105	1.224	0.926	1.036	0.544	0.254	0.301	0.418	0.306	0.381	0.453	0.614	0.51	0.955
330																0.563	0.554	0.486	1.066	1.11	1.138	0.562	0.602	0.726	1.095	1.352	1.024	0.588	0.525	0.541	1.403	1.183	1.201	0.445	0.538	0.528	1.102	1.084	0.963	0.56	0.705	0.562	7.3236	5.4994	6.6907	0.76	0.733	0.759	1.811
331																0.39	0.316	0.416	0.52	0.549	0.613	0.372	0.344	0.379	0.654	0.733	0.579	0.955	0.876	0.687	0.546	0.663	0.757	1.43	1.362	1.129	1.349	1.144	1.201	0.708	0.421	0.409	0.536	0.499	0.465	0.553	0.706	0.611	1.041
332	Valyl-Glutamine	Tier 1	AN01890005	HMDB0029125	Valyl-Glutamine	0.37	2.7									0.261	0.295	0.288	0.168	0.314	0.416	0.423	0.623	0.747	0.953	0.819	0.951	0.626	0.672	0.821	0.279	0.404	0.302	0.152	0.194	0.149	0.921	0.442	0.491	0.216	0.239	0.184	1.325	1.362	1.285	0.346	0.226	0.129	0.706
334																0.327	0.279	0.326	0.532	0.547	0.616	0.324	0.328	0.333	0.659	0.714	0.514	0.841	0.77	0.585	0.537	0.605	0.685	1.098	1.119	0.946	1.266	0.991	1.089	0.582	0.399	0.351	0.498	0.439	0.456	0.531	0.664	0.535	1.086
336																0.336	0.387	0.334	0.395	0.409	0.441	0.46	0.336	0.378	0.42	0.655	0.419	0.444	0.34	0.354	0.459	0.457	0.376	0.575	0.518	0.502	0.868	0.619	0.655	0.528	0.57	0.671	1.16	1.056	0.984	1.337	1.028	1.028	1.081
337																1.265	0.877	0.958	0.935	0.835	1.043	1.296	1.145	1.563	1.022	2.233	1.338	1.253	1.018	0.909	1.039	1.016	0.848	1.27	1.147	1.181	1.034	1.269	1.143	1.318	1.502	1.399	1.204	1.235	1.205	1.902	1.969	2.114	1.045
338	N6-Acetyl-Lysine	Tier 1	AN01133000	HMDB00206	N6-Acetyl-Lysine	0.24	5.5									0.026	0.029	0.039	0.031	0.034	0.036	0.038	0.04	0.048	0.029	0.045	0.033	0.021	0.016	0.021	0.054	0.028	0.04	0.016	0.016	0.013	0.056	0.059	0.047	0.017	0.025	0.015	1.885	2.225	2.543	0.013	0.011	0.013	0.401
339																0.327	0.22	0.186	0.225	0.368	0.328	1.498	1.011	0.825	0.18	0.595	0.331	0.36	0.112	0.224	0.26	0.293	0.174	1.124	0.48	0.587	0.281	0.467	0.302	0.171	0.0831	0.107	0.525	0.696	0.521	0.353	0.302	0.652	0.462
340	Prolyl-Glutamine	Tier 1	AN01860001	HMDB0029015	Prolyl-Glutamine	0.95	9.5									0.212	0.268	0.273	0.477	0.587	0.36	0.305	0.235	0.35	0.349	0.524	0.348	0.382	0.414	0.393	0.395	0.669	0.453	0.364	0.323	0.332	0.428	0.465	0.464	0.409	0.305	0.28	1.197	0.887	1.062	0.597	0.526	0.427	0.415
341																1.077	0.815	0.908	0.894	0.961	1.016	0.756	0.687	0.907	0.702	0.826	0.729	0.981	0.892	0.859	1.111	1.314	1.246	0.997	1.122	1.067	1.269	1.788	1.414	1.558	1.487	1.387	2.055	1.964	2.064	1.472	1.326	1.179	1.528
342																1.06	0.822	1.056	1.117	1.101	0.938	1.104	0.96	0.999	1.333	1.29	1.408	1.131	1.173	1.448	1.088	0.852	1.038	0.824	0.632	0.681	1.003	0.846	0.902	0.908	0.801	0.801	0.971	1.392	1.162	0.632	0.646	0.694	1.016
343																2.117	2.536	2.195	1.592	1.5	1.152	0.608	0.595	0.732	0.282	0.441	0.234	0.294	0.146	0.123	1.66	1.9	1.273	2.627	2.204	1.532	0.214	0.842	0.957	2.588	2.256	3.293	0.875	0.71	0.833	3.685	3.384	3.39	0.481
344	S-(3-oxo-3-carboxy-n-propyl)cysteine	Tier 3 zero-reaction											1	16	321	2.362	2.696	2.476	1.588	1.455	1.2	0.611	0.579	0.718	0.261	0.423	0.215	0.318	0.142	0.124	1.662	2.021	1.414	2.81	2.139	1.509	0.17	0.675	0.924	2.843	2.429	3.851	0.912	0.669	0.814	4.711	4.13	3.945	0.495
345																2.103	2.149	2.074	1.505	1.365	1.091	0.631	0.54	0.652	0.262	0.414	0.218	0.282	0.149	0.128	1.615	1.794	1.278	2.507	1.989	1.386	0.18	0.655	0.94	2.564	2.169	3.099	0.814	0.676	0.786	3.395	3.045	2.59	0.477
347																1.39	1.217	1.044	1.276	1.274	1.225	1.666	1.346	1.751	1.541	2.216	1.381	1.668	1.398	1.355	1.939	1.283	1.546	1.325	1.409	1.405	1.741	1.858	1.594	1.251	1.531	1.356	0.672	0.903	0.787	1.722	1.621	1.809	1.259
348																0.158	0.161	0.124	0.57	0.495	0.632	0.286	0.275	0.337	0.578	0.544	0.422	0.578	0.521	0.357	0.426	0.293	0.511	0.361	0.554	0.494	1.071	0.775	0.931	0.391	0.368	0.303	0.409	0.275	0.377	0.443	0.523	0.287	1.07
349	Temurin	Tier 3 zero-reaction											1	32	493	1.154	1.183	0.925	1.089	1.117	1.195	1.553	1.348	1.562	1.413	1.902	1.193	1.727	1.072	1.183	1.543	1.182	1.331	1.484	1.434	1.228	1.545	1.661	1.447	1.383	1.783	1.374	0.959	0.974	0.89	1.891	1.743	1.8	1.311
350	Aminoadipic acid	Tier 1	AN00754003	HMDB00510	Aminoadipic acid	0.43	14									0.383	0.267	0.362	0.415	0.483	0.45	0.291	0.373	0.516	0.274	0.411	0.323	0.179	0.152	0.196	0.469	0.324	0.544	0.167	0.182	0.203	1.083	1.054	0.978	0.233	0.381	0.346	2.225	2.357	2.401	0.218	0.186	0.204	1.191
351																0.097	0.092	0.085	0.386	0.482	0.315	0.081	0.079	0.091	0.229	0.375	0.249	0.087	0.081	0.089	0.767	0.489	0.485	0.072	0.063	0.067	0.594	0.769	0.69	0.071	0.094	0.08	1.607	1.659	1.611	0.088	0.078	0.078	1.539
353																0.294	0.34	0.331	0.374	0.352	0.32	0.332	0.344	0.355	0.498	0.504	0.555	0.311	0.273	0.356	0.495	0.294	0.544	0.212	0.293	0.305	0.382	0.393	0.411	0.23	0.258	0.184	1.968	3.338	2.043	0.274	0.187	0.259	0.401
354																2.37	1.402	1.194	1.595	1.562	0.947	0.181	0.083	0.084	0.086	0.131	0.085	0.052	0.055	0.088	2.161	1.879	1.253	0.916	0.329	0.243	0.288	1.76	1.912	0.236	0.512	0.16	0.891	1.288	1.777	1.643	1.161	1.346	1.463
355																0.251	0.261	0.23	0.554	0.574	0.649	0.34	0.316	0.352	0.639	0.7	0.472	0.686	0.604	0.448	0.465	0.444	0.625	0.59	0.687	0.568	1.105	0.799	0.935	0.458	0.385	0.345	0.46	0.419	0.414	0.513	0.536	0.428	1.091
357																0.494	0.384	0.456	0.432	0.474	0.579	0.558	0.401	0.454	0.689	0.821	0.754	0.655	0.594	0.611	0.732	0.704	0.786	0.687	0.529	0.526	1.157	1.294	1.243	0.625	0.676	0.743	0.735	0.716	0.922	0.697	0.64	0.661	1.73
359																0.788	0.595	0.754	0.606	0.611	0.719	0.489	0.437	0.653	0.381	0.573	0.512	0.574	0.582	0.624	0.751	1.033	0.789	0.568	0.651	0.874	1.031	1.16	1.165	1.239	0.944	0.985	1.653	1.496	1.481	0.897	1.097	1.024	1.255
361	Threonine	Tier 1	AN00291000	HMDB00167	Threonine	0.16	0.1									0.837	0.64	0.745	0.671	0.76	0.774	0.583	0.528	0.704	0.519	0.626	0.581	0.768	0.676	0.656	0.881	1.054	0.975	0.783	0.868	0.851	1.228	1.464	1.27	1.219	1.186	1.077	1.617	1.714	1.661	1.169	1.075	0.936	1.474
362	2-Oxo-4-hydroxy-5-aminovalerate	Tier 2						AN00583003	AAA00798000	2-Oxo-4-hydroxy-5-aminovalerate	1.6	10.8				1.534	1.129	1.189	1.024	0.942	1.287	1.233	1.281	1.383	0.96	1.644	1.233	1.196	1.098	1.137	1.441	1.332	1.175	1.178	1.123	1.154	1.066	1.327	1.175	1.3	1.748	1.413	0.882	0.951	0.95	1.108	1.024	1.296	0.804
363	N-Acetylornithine	Tier 2						AN00943000	AAA00437000	N-Acetylornithine	0.49	86.3				0.98	0.626	1.761	1.26	2.012	0.685	0.693	0.508	0.54	0.923	0.598	2.056	0.825	0.797	1.048	1.285	0.818	1.049	0.544	0.374	0.429	0.679	0.71	0.648	0.45	0.52	0.431	0.69	0.814	0.769	0.799	0.669	0.544	0.629
364																1.008	0.926	0.956	0.932	0.934	0.991	1.4225	0.8203	0.7649	1.4301	0.7518	0.874	1.047	0.973	0.6624	1.039	1.075	1.085	0.7788	1.076	0.7766	1.223	1.397	1.274	1.305	1.226	1.165	1.459	1.631	1.497	1.251	1.107	1.045	1.44
365																1.311	1.647	1.337	1.324	1.249	1.053	1.023	1.275	1.511	1.589	1.196	0.914	1.067	1.295	1.313	1.416	1.526	1.57	1.022	1.353	1.287	1.057	0.949	2.15	0.997	1.136	1.435	0.677	1.227	1.035	1.262	1.376	1.178	1.166
366																1.074	1.062	0.729	0.718	0.616	0.633	0.706	0.514	0.498	0.823	0.767	0.65	1.118	1.155	1.198	0.924	1.207	0.947	1.14	1.241	1.003	0.817	0.826	0.735	1.397	0.74	1.29	0.669	0.457	0.59	1.228	1.051	1.047	0.439
367																0.791	0.587	0.703	0.636	0.763	0.76	0.565	0.525	0.644	0.476	0.588	0.562	0.727	0.627	0.648	0.859	1.056	0.959	0.771	0.793	0.841	1.158	1.507	1.405	1.237	1.282	1.027	1.82	1.76	1.728	1.123	1.11	0.873	1.485
368																0.944	0.694	0.617	0.811	0.621	0.778	0.689	0.61	0.774	0.741	1.039	0.74	0.805	0.658	0.601	0.899	0.874	0.805	1.033	0.945	0.841	1.054	1.013	1.069	1.039	1.013	0.921	0.787	0.876	0.869	1.406	1.011	1.137	1.039
369																1.528	1.466	1.36	1.344	1.402	1.49	1.322	1.25	1.481	1.333	1.688	1.377	1.274	1.163	1.223	1.516	1.183	1.122	1.14	1.091	1.06	1.244	1.298	1.22	1.086	1.276	1.136	0.759	0.717	0.751	0.927	0.772	0.999	0.949
370																0.833	0.654	0.799	0.6	0.663	0.592	0.655	0.666	0.598	0.714	0.602	0.837	0.752	0.916	0.722	0.761	0.883	0.852	0.49	0.849	0.835	0.543	0.586	0.622	1.097	0.795	1.053	1.287	0.971	1.227	0.822	1.028	0.954	1.061
371																0.355	0.28	0.334	0.438	0.621	0.681	0.534	0.542	0.747	0.787	0.87	0.727	0.374	0.317	0.413	0.783	0.492	0.701	0.534	0.34	0.357	1.069	1.445	1.188	0.333	0.382	0.377	0.802	0.67	0.697	0.531	0.48	0.593	2.199
372																0.717	0.702	0.606	1.042	1.311	0.896	0.39	0.317	0.488	0.55	0.788	0.78	2.934	0.353	0.306	1.932	1.289	1.475	0.483	0.598	0.357	2.154	2.006	2.08	0.572	0.828	0.97	1.564	1.698	1.854	0.985	0.609	0.531	1.168
373																0.688	0.764	0.626	1.118	1.275	0.901	0.403	0.344	0.318	0.649	0.772	0.586	0.287	0.25	0.358	2.398	1.33	1.522	0.466	0.416	0.29	1.969	2.125	2.125	0.867	0.792	0.834	1.863	1.867	1.942	0.575	0.544	0.517	1.624
375																0.214	3.194	0.616	0.292	0.625	0.44	0.276	0.224	0.158	0.555	0.17	0.313	0.474	0.616	0.583	0.432	1.454	0.882	0.508	0.254	0.488	0.299	0.746	1.234	0.439	0.196	0.198	1.319	1.178	1.299	0.458	2.032	0.403	0.554
376																2.066	1.163	1.246	1.572	1.609	0.814	0.278	0.129	0.171	0.129	0.175	0.161	0.148	0.1075	0.1046	1.977	2.065	1.164	0.84	0.344	0.256	0.412	1.622	1.865	0.364	0.43	0.267	0.752	1.385	1.839	1.477	1.175	1.439	1.538
377																0.874	0.9	1.037	0.931	1.101	1.176	0.958	0.937	1.05	1.056	1.197	1.088	1.112	0.777	1.049	0.99	1.068	1.019	0.711	0.633	0.636	1.043	0.901	0.904	1.516	1.16	1.392	1.915	2.259	1.838	1.249	1.18	1.452	1.499
378	N-Carbamoylputrescine	Tier 2						AN00411000	AAA00781000	N-Carbamoylputrescine	1.11	10				0.35	0.197	0.295	0.361	0.56	0.184	0.11	0.091	0.092	0.651	0.209	0.445	0.381	0.529	0.542	1.319	0.933	1.233	0.459	0.41	0.531	0.95	0.684	0.837	0.645	0.363	0.464	1.009	1.259	1.026	0.537	0.328	0.265	0.78
380																0.881	0.759	1.061	0.881	1.088	0.74	0.832	0.781	0.903	1.131	0.98	1.121	1.018	1.17	1.238	0.995	1.191	1.147	0.747	0.726	0.765	0.956	1.026	0.874	0.934	0.874	0.925	1.305	1.445	1.366	1.04	1.051	0.848	0.995
381																0.444	0.419	0.685	0.517	0.768	1.066	2.687	2.41	2.668	2.007	3.003	2.783	3.189	2.391	2.827	0.478	0.605	0.72	1.104	1.346	1.521	1.839	0.666	0.488	1.544	1.798	1.468	1.577	1.333	0.941	0.889	0.565	0.664	0.873
382																0.893	0.877	0.8474	0.528	0.539	0.555	0.8885	0.86	0.979	0.642	0.683	0.566	0.536	1.09	0.8477	0.657	0.517	0.612	0.9968	1.0326	0.715	1.051	1.175	1.09	0.9361	2.6838	1.0442	1.009	0.988	0.96	1.4233	0.406	0.8735	3.709
383																0.412	0.318	0.293	0.561	0.656	0.616	0.364	0.324	0.406	0.727	0.68	0.57	0.448	0.276	0.349	0.671	0.574	0.68	0.28	0.317	0.338	1.282	1.447	1.311	0.277	0.278	0.28	1.217	1.191	1.23	0.371	0.286	0.319	4.105
384																1.344	0.574	0.635	0.137	0.188	0.155	0.067	0.058	0.056	0.536	0.192	0.301	2.555	4.658	3.232	2.148	4.54	3.748	3.745	4.907	4.345	0.494	0.891	0.835	3.026	1.084	1.538	0.513	0.488	0.474	0.268	0.445	0.406	0.158
385																0.412	0.206	0.352	0.416	0.621	0.216	0.136	0.087	0.124	0.802	0.212	0.496	0.388	0.658	0.606	1.319	1.2	1.441	0.522	0.416	0.605	0.983	0.65	0.779	0.672	0.427	0.493	1.09	1.529	1.131	0.604	0.433	0.305	0.857
386	4-Guanidinobutanal	Tier 2						AN00386000	AAA00770000	4-Guanidinobutanal	1.08	48.6				2.086	0.981	3.119	3.341	5.876	1.454	0.954	0.563	0.983	3.409	0.529	2.481	0.765	1.213	1.126	1.666	1.223	5.973	0.375	0.304	0.421	2.188	0.583	0.618	0.594	0.697	0.436	1.259	1.209	1.377	0.523	0.579	0.364	0.228
387																0.859	1.132	0.967	1.022	1.229	1.122	0.748	0.604	0.669	0.804	1.443	1.046	1.561	1.045	1.12	1.534	1.526	1.314	1.098	1.393	1.2	1.511	1.416	1.813	2.758	1.96	1.973	1.272	0.97	2.407	2.044	1.527	2.089	2.128
388																1.23	1.239	0.948	1.286	1.232	0.976	0.981	1.031	1.012	1.539	1.629	1.342	1.118	1.502	1.319	1.467	0.844	1.269	1.268	1.861	1.51	1.24	0.92	0.992	0.82	0.756	1.076	0.485	0.731	0.595	0.636	0.924	0.851	0.834
390																2.284	1.088	3.49	3.959	6.526	1.539	1.103	0.578	0.975	3.914	0.582	3.004	0.918	1.419	1.396	1.801	1.583	6.577	0.501	0.356	0.46	2.83	0.752	0.848	0.988	0.847	0.485	1.522	1.871	1.75	0.536	0.765	0.417	0.302
391																0.75	1.127	0.773	0.849	0.748	0.94	1.232	1.297	1.658	0.406	1.65	0.602	1.128	0.8	0.982	1.063	1.048	0.216	1.091	0.948	1.013	0.822	0.706	1.159	1.042	1.076	0.855	0.487	0.709	0.348	0.87	0.684	0.933	0.516
392																0.702	0.684	0.779	0.872	1.112	0.7	0.726	0.517	0.712	0.933	0.605	0.59	1.141	1.057	1.184	0.844	1.134	1.035	0.963	0.961	0.832	0.671	0.852	0.815	1.068	0.879	0.716	1.081	1.289	1.087	0.964	0.873	0.704	0.555
395																0.716	0.727	0.427	0.81	0.909	0.867	0.177	0.3825	0.231	0.857	0.477	0.2472	0.335	0.3374	0.2624	0.618	1.038	0.793	1.18	0.683	0.495	0.487	0.56	0.679	0.91	0.569	0.589	1.302	1.343	1.177	1.27	1.104	1.837	1.08
396	6-Amino-2-oxohexanoate	Tier 2						AN00561007	AAA00733000	6-Amino-2-oxohexanoate	0.23	115.3				0.995	0.88	0.947	0.959	1.234	1.256	1.461	1.216	1.807	1.439	1.748	1.505	1.085	1.07	1.177	1.057	0.792	0.761	0.606	0.592	0.608	1.111	1.121	1.003	0.658	0.982	0.718	1.107	1.046	1.117	0.796	0.641	0.685	1.185
397																0.79	0.733	0.977	0.759	1.023	0.743	0.656	0.449	0.651	1.068	0.739	0.558	1.071	1.337	1.12	1.015	1.267	0.957	0.981	0.956	1.133	0.772	1.105	0.973	1.195	0.722	0.877	0.909	1.507	1.301	0.894	1.004	0.759	0.628
398																0.674	0.556	0.397	1.169	0.667	1.205	0.138	0.175	0.149	0.1645	0.158	0.1577	0.204	0.1723	0.1675	0.764	0.6	0.691	0.522	0.68	0.553	0.303	0.624	0.568	1.073	0.431	0.877	1.106	1.05	1.301	1.201	1.326	1.133	0.904
400																0.907	0.73	0.696	1.241	0.896	1.137	1.102	0.658	0.883	0.813	1.217	0.848	0.924	0.656	0.738	1.225	1.456	1.009	0.775	0.624	0.644	1.099	0.926	1.129	0.798	0.753	1.124	0.816	0.716	0.851	0.728	0.693	0.79	0.873
401																1.615	1.368	1.066	1.551	1.8	2.327	1.334	1.464	1.917	1.238	1.859	1.127	0.824	0.504	0.664	0.756	0.4	0.765	0.537	0.529	0.675	0.452	0.632	0.657	0.698	1.344	0.816	0.967	0.716	1.078	0.729	0.585	0.913	0.903
406																0.543	0.446	0.464	0.433	0.635	0.462	0.451	0.274	0.433	0.463	0.47	0.337	0.546	0.711	0.651	0.459	0.578	0.825	0.491	0.459	0.511	0.319	0.394	0.325	0.499	0.572	0.318	0.437	0.459	0.454	0.685	0.528	0.333	0.338
407																1.96	1.497	1.598	1.797	2.119	1.726	1.502	1.294	1.435	2.238	1.548	1.749	2.261	1.212	2.235	1.585	1.249	1.105	0.818	0.976	1.642	1.416	0.968	1.265	1.504	1.363	1.006	0.822	0.876	0.824	1.278	0.646	0.606	1.129
409																1.519	1.328	1.42	1.405	1.833	1.363	1.407	1.547	1.836	1.941	2.091	1.875	1.413	1.316	1.369	1.6	1.378	1.528	1.443	1.4	1.126	1.307	1.253	1.518	1.208	1.281	1.221	0.716	0.802	0.842	1.258	1.254	1.369	1.218
410																0.288	0.359	0.281	0.57	0.611	0.706	0.38	0.382	0.395	0.724	0.732	0.481	0.734	0.616	0.479	0.555	0.512	0.649	0.663	0.714	0.562	1.136	0.833	0.961	0.515	0.497	0.42	0.535	0.471	0.501	0.634	0.635	0.509	1.075
411																0.277	0.327	0.254	0.6	0.605	0.624	0.343	0.363	0.403	0.621	0.721	0.422	0.629	0.59	0.467	0.525	0.461	0.644	0.591	0.729	0.596	1.036	0.728	0.905	0.485	0.42	0.385	0.517	0.461	0.433	0.575	0.619	0.448	0.997
412																0.381	0.504	0.561	0.484	0.481	0.921	1.635	1.718	1.995	1.878	2.039	1.836	2.364	2.026	1.64	0.506	0.589	0.555	0.966	1.253	1.282	1.73	0.649	0.723	1.298	1.427	1.487	1.512	1.117	0.998	0.834	0.649	0.637	1.189
413																1.339	0.95	0.995	0.988	1.11	0.971	0.684	0.888	1.117	1.208	1.282	1.3	0.946	1.126	0.907	1.093	1.207	1.026	0.835	0.903	0.842	1.466	1.288	1.363	0.996	0.805	1.251	2.043	1.235	1.169	1.068	0.634	0.924	1.192
414																0.442	0.508	0.569	0.524	0.547	0.913	1.643	1.766	2.001	1.711	2.038	1.87	2.192	2.011	1.569	0.47	0.484	0.464	0.812	1.286	1.205	1.631	0.579	0.69	1.159	1.403	1.49	1.383	1.062	0.886	0.849	0.557	0.586	1.23
418																1.0964	1.0324	0.866	0.387	1.245	1.0632	1.0908	1.0312	1.202	1.0227	0.776	0.9805	1.2015	0.498	1.0408	0.534	0.804	0.709	1.2238	1.2678	1.2203	0.9	0.717	0.9903	1.1493	0.625	1.062	0.604	0.627	0.712	1.1191	0.628	0.655	0.988
419	Ethanolamine	Tier 1	AN00037000	HMDB00149	Ethanolamine	0.11	16.2									1.22	1.036	1.195	1.107	1.166	1.155	1.157	1.068	1.179	1.167	1.426	1.189	1.156	1.082	1.188	1.355	1.002	1.081	1.045	0.976	1.005	1.159	1.239	1.11	0.976	0.983	0.948	0.881	0.909	0.879	0.645	0.53	0.711	0.94
420																0.831	0.624	0.578	0.761	0.632	0.857	0.79	0.619	0.706	0.821	1.053	0.862	0.873	0.72	0.674	0.933	0.976	0.786	1.022	0.976	0.83	1.043	0.918	0.912	0.959	1.038	0.978	0.852	0.798	0.863	1.261	0.973	1.125	1.049
422	N-Acetylcystathionine	Tier 3 zero-reaction											1	21	350	0.57	1.111	1.213	1.493	1.961	2.372	1.036	0.926	1.251	1.056	1.445	1.28	1.322	0.875	1.168	0.641	0.757	0.57	0.729	0.55	0.566	1.056	0.89	0.867	0.748	0.985	0.684	0.629	0.695	0.69	1.039	0.927	1.009	0.581
423																0.369	0.204	0.223	0.307	0.453	0.389	0.211	0.184	0.239	0.294	0.515	0.457	0.625	0.556	0.36	0.543	0.772	0.724	0.465	0.38	0.403	0.512	0.688	0.665	0.548	0.416	0.556	0.94	0.89	1.277	0.791	0.625	0.859	1.462
425	3-Cyano-L-alanine	Tier 2						BM00253000	AFA00145000	3-Cyano-L-alanine	0.26	19				1.148	1.151	1.716	0.831	1.136	0.948	0.832	0.846	1.056	1.099	0.805	1.076	1.209	1.239	1.408	1.418	2.078	1.537	1.149	0.975	1.086	1.459	1.589	1.514	1.37	1.436	1.42	1.298	1.391	1.305	1.339	1.337	0.876	0.701
426																1.219	1.189	1.634	1.011	1.092	1.052	1.07	1.15	1.203	1.006	1.055	1.115	1.314	1.31	1.487	1.499	1.981	1.482	1.264	1.133	1.073	1.468	1.615	1.525	1.419	1.499	1.503	1.315	1.288	1.27	1.365	1.492	1.074	0.806
427																1.697	1.63	1.676	1.507	1.623	1.589	2.036	1.555	1.91	1.764	2.002	1.396	1.433	1.606	1.304	1.681	1.559	1.62	1.673	1.461	1.525	1.285	1.139	1.048	1.872	2.058	1.963	0.762	0.687	0.785	1.612	1.488	1.658	0.797
428																2.804	10.1087	3.13	2.818	10.2236	2.653	0.947	1.125	1.997	1.633	1.657	1.685	1.327	1.132	1.282	5.556	1.857	2.148	2.054	2.109	1.282	1.038	3.099	2.581	1.262	1.595	1.298	0.864	0.575	1.111	7.539	4.264	10.5008	1.432
429	4,8-Dimethylnonanoyl-CoA	Tier 3 zero-reaction											1	2	88	0.998	1.224	1.363	1.308	2.067	1.996	2.784	1.947	2.02	1.296	2.774	1.864	1.014	0.547	0.62	0.709	1.217	0.744	2.03	1.81	1.624	0.963	1.303	1.138	0.892	0.652	0.997	0.504	0.477	0.626	1.731	1.366	1.484	0.257
434																0.916	0.649	1.035	1.282	1.162	1.483	2.062	1.871	1.52	1.045	3.524	1.949	1.021	0.578	0.706	0.825	0.79	0.93	2.755	1.636	2.028	0.775	1.157	1.247	0.944	0.781	0.846	0.548	0.639	0.36	1.729	1.564	1.221	0.344
435																1.103	1.13	1.205	1.489	2.602	1.806	3.082	2.295	2.841	1.241	2.867	2.374	1.107	0.449	0.487	1.019	1.289	0.797	1.938	1.585	1.632	0.788	1.677	1.22	0.824	0.846	0.995	0.571	0.53	0.432	1.452	1.375	1.578	0.546
436																1.177	1.072	1.39	1.256	2.503	1.707	2.522	2.125	1.641	1.156	3.586	2.055	0.996	0.434	0.559	0.812	0.895	0.767	2.575	1.433	1.814	1.168	1.359	1.161	1.103	0.746	0.992	0.429	0.487	0.293	1.643	1.571	1.69	0.205
437																0.875	1.143	1.146	1.136	1.819	2.027	2.262	1.371	1.806	1.11	2.541	1.978	0.932	0.57	0.689	0.803	1.087	0.651	2.116	1.596	1.54	0.997	1.538	0.958	0.925	0.613	0.974	0.529	0.361	0.325	1.505	1.573	1.571	0.198
438																0.945	0.88	1.242	1.196	1.983	1.681	2.741	1.614	1.946	1.121	2.348	1.78	1.133	0.559	0.538	0.704	1.043	0.64	1.956	1.546	1.507	1.02	1.143	0.814	0.736	0.586	1.054	0.452	0.526	0.575	1.262	1.093	1.241	0.29
439																1.721	1.567	1.449	1.419	1.484	1.599	1.758	1.644	1.746	1.614	1.801	1.405	1.466	1.479	1.186	1.922	1.438	1.371	1.689	1.583	1.636	1.172	1.118	1.062	1.591	1.892	2.038	0.732	0.779	0.69	1.68	1.555	1.701	0.768
440																0.773	0.815	0.788	0.611	0.605	1.383	2.125	2.083	3.03	2.662	2.729	2.726	2.867	2.429	2.882	1.029	0.58	0.592	0.754	1.018	0.847	1.492	0.384	0.282	1.004	1.163	1.236	0.787	0.699	0.707	0.854	0.364	0.501	0.672
441																0.874	0.955	1.099	1.213	1.853	1.568	2.443	1.407	1.833	1.217	2.258	1.613	0.967	0.497	0.569	0.752	1.113	0.656	1.583	1.475	1.459	0.905	1.174	1.04	0.701	0.611	0.782	0.379	0.373	0.445	1.228	1.333	1.346	0.28
442																1.46	1.713	1.8	1.611	1.698	2.117	1.682	1.903	1.61	1.594	1.891	1.443	1.438	1.68	1.226	2.177	1.116	1.502	2.108	1.699	1.679	1.132	1.218	1.063	1.65	1.697	1.932	0.811	0.754	0.957	2.958	1.231	1.708	0.574
444																1.756	1.84	1.652	1.701	1.706	1.719	1.97	1.599	1.855	1.633	1.946	1.513	1.464	1.651	1.229	1.922	1.632	1.624	1.904	1.589	1.706	1.502	1.358	1.056	1.774	2.122	2.165	0.893	0.861	0.778	1.616	1.445	1.794	0.896
445																0.432	0.352	0.438	0.801	0.904	1.157	0.985	0.824	0.754	0.962	1.614	1.111	0.702	0.625	0.516	1.264	1.548	1.058	1.159	0.993	0.956	1.432	1.385	1.35	0.643	0.725	0.877	0.522	0.695	0.603	2.033	1.702	1.89	1.087
447	Alanyl-Alanine	Tier 1	AN00738000	HMDB28680	Alanyl-Alanine	0.1	16.4									1.522	1.144	1.249	1.263	1.438	1.43	1.457	1.359	1.691	1.993	2.06	2	1.758	1.525	1.857	1.439	1.601	1.264	1.422	1.431	1.378	1.581	1.707	1.264	0.906	1.325	1.264	1.07	1.069	0.996	1.502	1.372	1.443	1.359
449																1.631	1.351	1.503	1.518	1.053	1.336	1.598	1.537	1.634	1.383	1.146	1.451	1.228	1.336	1.154	1.961	1.38	1.691	1.553	1.174	1.262	1.195	0.955	0.983	1.391	1.222	1.604	0.772	0.628	0.586	1.734	1.644	1.848	0.76
450																0.795	0.657	0.725	0.707	0.8	0.756	0.575	0.499	0.665	0.551	0.598	0.562	0.779	0.647	0.649	0.922	1	0.944	0.762	0.85	0.856	1.201	1.372	1.168	1.127	1.041	1.015	1.523	1.653	1.562	1.094	1.093	0.865	1.467
451																1.621	1.383	1.471	1.155	1.143	1.45	1.431	1.417	1.277	1.594	2.45	1.745	1.856	1.719	1.973	1.624	1.631	1.441	2.182	1.723	1.697	1.59	1.563	1.556	2.304	2.698	2.299	1.006	0.992	0.889	1.475	1.322	1.504	0.76
452																0.655	0.701	0.717	0.293	0.538	0.431	0.496	0.466	0.517	0.747	0.397	0.73	1.258	1.059	1.09	1.139	1.742	0.942	0.882	0.879	0.809	0.91	0.961	0.899	0.748	0.711	0.783	1.353	1.179	0.974	0.98	1.057	0.865	0.64
453																0.316	0.833	0.783	0.489	0.587	0.395	0.831	0.364	0.771	0.977	1.016	1.31	1.019	1.138	1.527	1.22	0.57	0.725	0.524	0.817	1.005	0.997	0.751	1.094	1.303	1.589	1.255	1.641	1.238	1.974	2.397	1.216	1.881	2.159
455																0.381	0.532	0.685	0.445	0.41	0.373	0.331	0.361	0.407	0.579	0.379	0.497	1.067	0.905	1.427	0.859	1.811	0.957	0.724	0.653	0.643	1.155	0.969	1.192	0.851	0.599	0.707	1.384	1.274	1.132	0.873	0.973	0.782	0.474
456																0.3214	0.294	0.429	0.6196	0.231	0.192	0.172	0.3023	0.323	0.2998	0.3463	0.301	0.556	0.466	0.478	0.678	0.745	0.659	0.259	0.344	0.452	0.406	0.567	0.459	0.421	0.403	0.396	0.663	0.714	0.632	0.438	0.625	0.433	0.257
458																0.899	1.427	1.095	0.909	0.871	0.829	0.847	0.515	0.86	1.142	0.841	1.122	1.559	2.226	1.015	1.504	2.959	1.867	1.491	1.445	1.264	1.702	1.698	2.098	1.434	1	1.038	2.293	1.569	2.194	1.719	1.374	1.749	1.092
459																0.528	1.33	1.352	0.74	0.749	0.769	0.905	0.888	0.756	0.942	0.677	1.231	2.179	1.759	1.716	1.715	2.795	1.306	1.49	1.184	1.337	2.576	1.404	1.903	0.824	1.003	1.072	2.057	2.148	2.767	1.605	1.941	0.869	0.71
460																0.2391	0.352	0.471	0.2211	0.264	0.245	0.255	0.344	0.272	0.31	0.249	0.25	0.612	0.447	0.365	0.394	0.813	0.405	0.473	0.341	0.44	0.552	0.401	0.499	0.468	0.326	0.226	0.639	0.561	0.519	0.513	0.455	0.327	0.524
461	Prolyl-Serine	Tier 1	AN01320002	HMDB0029026	Prolyl-Serine	1.34	16.4									0.774	0.498	0.416	0.563	0.693	0.704	0.406	0.464	0.692	0.849	0.897	1.035	0.852	0.662	0.522	0.464	0.977	0.685	0.675	1.222	0.982	0.414	0.64	0.632	1.164	1.149	0.655	1.436	1.408	1.255	1.29	1.63	1.114	0.788
462																0.685	1.015	1.063	0.673	0.787	0.641	0.703	0.542	0.758	0.919	0.563	0.824	1.516	1.406	1.266	1.021	1.164	1.518	1.192	1.161	1.167	1.254	1.755	1.449	1.309	0.854	1.059	1.123	0.988	1.408	1.086	1.134	1.168	0.7
464																0.346	0.603	0.702	0.355	0.461	0.373	0.418	0.325	0.393	0.617	0.393	0.523	1.018	0.91	1.042	0.725	1.747	1.033	0.784	0.691	0.838	0.97	1.015	1.125	0.739	0.594	0.609	1.201	1.243	1.247	0.913	1.048	0.774	0.527
465																1.574	1.322	1.497	1.423	1.647	1.461	1.666	1.533	1.735	1.401	2.395	2.123	1.262	1.218	1.279	1.485	0.984	1.335	1.029	1.013	1.034	1.336	1.354	1.461	0.882	1.158	0.926	0.678	0.825	0.685	1.008	0.777	0.88	1.186
467																1.01	0.735	0.669	0.96	1.028	0.566	0.571	1.255	0.517	1.054	0.619	0.574	0.858	1.084	0.81	0.836	0.941	1.155	0.807	0.87	0.938	0.617	1.402	0.776	0.989	0.681	0.801	1.038	0.927	0.785	0.836	1.114	0.988	0.455
468																0.608	0.657	0.815	1.11	1.125	0.641	1.054	0.525	0.669	1.358	0.477	0.903	0.789	1.451	0.825	0.831	0.878	1.571	0.803	0.867	0.847	0.688	0.711	1.069	1.142	0.644	0.683	0.891	1	0.733	0.788	1.216	0.83	0.583
469																0.353	0.61	0.87	0.356	0.442	0.376	0.47	0.358	0.456	0.637	0.416	0.611	1.06	1.083	1.224	0.814	1.753	1.118	0.814	0.754	0.985	1.075	0.967	1.172	0.741	0.556	0.659	1.212	1.282	1.294	1	1.165	0.825	0.482
470	Valyl-Aspartate	Tier 1	AN01730004	HMDB0029123	Valyl-Aspartate	1.28	10									0.957	0.94	0.782	0.966	1.002	1.623	1.06	1.004	1.335	1.399	2.006	1.425	0.812	0.806	0.836	0.871	0.691	0.97	0.876	0.812	0.699	1.405	1.61	1.48	0.599	0.99	0.818	1.326	1.252	1.274	0.733	0.625	0.816	1.224
473																0.172	0.281	0.335	0.195	0.193	0.213	0.203	0.21	0.219	0.305	0.201	0.256	0.501	0.462	0.453	0.395	0.893	0.591	0.404	0.32	0.415	0.409	0.494	0.632	0.452	0.3	0.282	0.605	0.618	0.562	0.459	0.568	0.362	0.246
474																0.398	0.313	0.277	0.69	0.643	0.707	0.263	0.245	0.284	0.533	0.651	0.421	0.54	0.456	0.448	0.577	0.512	0.634	0.673	0.655	0.505	0.914	0.877	0.866	0.572	0.443	0.429	0.78	0.764	0.819	0.652	0.688	0.65	1.09
475																1.777	2.104	1.682	1.809	1.911	1.646	1.556	1.459	1.6	1.566	1.775	1.115	1.271	1.372	1.315	2.238	1.185	1.613	1.045	0.987	0.893	1.031	0.938	1.149	0.994	1.693	1.224	0.746	0.81	0.842	1.045	0.935	1.027	1.122
478																1.328	1.9268	0.816	0.4325	0.4454	0.4536	0.4653	0.4399	0.5128	0.4363	0.504	0.4183	2.718	3.57	3.258	1.978	3.595	3.181	3.523	3.657	3.365	1.1844	0.835	0.966	2.491	0.986	1.201	0.3596	0.3415	0.3822	0.4774	1.1458	0.4575	0.371
479	Glycine	Tier 1	AN00076000	HMDB00123	Glycine	0.02	0.2									1.338	0.378	0.67	0.114	0.179	0.091	0.035	0.026	0.028	0.509	0.133	0.201	2.631	3.512	3.096	1.922	3.53	3.127	3.406	3.485	3.304	0.454	0.792	0.913	2.426	1.034	1.138	0.347	0.379	0.372	0.217	0.329	0.29	0.14
480																2.694	0.73	1.411	0.246	0.393	0.18	0.099	0.0712	0.078	1.149	0.27	0.335	4.449	3.359	3.054	3.985	1.317	5.574	6.905	5.954	6.26	0.882	1.431	1.232	2.379	2.605	1.973	0.665	0.975	0.759	0.397	0.593	0.523	0.275
482																0.26	0.122	0.422	0.443	0.576	1.534	0.773	0.624	0.73	1.098	1.134	0.655	1.053	0.715	0.532	0.357	0.249	0.248	0.576	1.028	1.159	0.983	0.703	0.41	1.277	1.047	0.965	1.163	1.227	1.098	0.325	0.217	0.239	0.708
483																0.832	0.697	0.614	0.725	0.595	0.634	0.803	0.717	0.777	0.751	1.246	1.041	1.135	0.95	0.71	1.041	0.941	0.749	1.255	1.146	1.573	1.389	1.05	1.028	1.221	1.098	1.038	1.015	0.732	0.849	1.295	1.115	1.191	1.233
485																1.53	1.978	0.969	0.767	0.395	0.536	0.211	0.309	0.315	0.317	0.573	0.293	0.245	0.351	0.393	0.811	1.184	1.016	0.636	0.644	0.535	0.693	0.679	0.666	0.693	0.679	0.853	0.924	1.013	1.276	0.93	0.658	0.862	0.646
487	Isopentenyladenosine-5'-triphosphate	Tier 2						BP04969000	APA00403000	Isopentenyladenosine-5'-triphosphate	8.59	35.6				1.204	1.813	0.823	0.637	0.753	0.853	0.6348	0.432	0.452	0.489	0.43	0.529	0.6992	0.592	0.6057	0.999	1.065	0.854	1.293	0.684	0.888	0.703	0.911	0.923	0.795	0.495	0.708	0.91	0.839	0.921	1.04	0.588	0.926	0.665
489																0.7873	0.6648	0.3836	0.169	0.0959	0.2295	0.6811	0.011	1.296	0.269	0.3607	0.042	0.2671	0.4185	0.6824	0.077	0.2263	0.036	0.2721	0.3563	0.9219	0.1511	0.0448	0.078	1.8007	0.8132	0.6716	0.973	1.069	1.341	0.311	0.417	0.927	0.209
490																0.6106	0.282	0.5795	0.569	0.362	0.17	0.114	0.7179	0.6694	0.348	0.201	0.205	0.6691	0.5963	0.5797	0.509	0.576	0.641	0.6816	0.7061	0.6796	0.5655	0.5824	0.5515	0.6401	0.5837	0.203	1.048	0.487	1.026	0.6232	0.211	0.5973	0.753
492																1.014	1.054	0.706	0.771	0.827	0.873	2.651	2.176	2.905	1.18	1.586	1.465	0.841	0.545	0.702	0.665	0.447	0.496	1.404	1.745	1.573	0.719	0.822	0.703	0.446	0.628	0.676	0.268	0.286	0.454	1.084	1.098	1.321	0.496
493	Methionyl-Serine	Tier 1	AN01779000	HMDB0028982	Methionyl-Serine	7.09	12.3									0.698	0.77	1.024	0.595	0.541	0.608	0.441	0.352	0.747	0.597	0.626	0.714	1.215	0.914	0.821	0.753	0.581	0.99	1.128	0.911	0.63	0.79	0.865	0.572	1.313	1.091	1.105	0.914	0.945	1.475	0.686	0.816	0.768	0.996
494																1.222	1.05	1.221	1.113	1.173	1.176	1.166	1.073	1.175	1.181	1.426	1.191	1.179	1.095	1.2	1.37	0.997	1.088	1.033	0.975	0.995	1.167	1.257	1.112	0.969	0.995	0.971	0.884	0.923	0.879	0.648	0.53	0.715	0.96
496																0.642	0.349	0.325	0.2737	0.2818	0.287	0.2944	0.8621	0.3244	0.472	0.3189	0.2646	1.106	1.932	1.751	0.99	1.886	1.628	1.591	1.793	1.485	0.248	0.407	0.574	1.217	0.478	0.625	0.213	0.233	0.355	0.302	0.2691	0.2895	0.2347
497																0.606	0.308	0.45	0.381	0.252	0.478	0.208	0.342	0.245	0.457	0.648	0.537	0.992	0.826	0.737	1.225	0.634	0.654	0.761	0.961	0.943	0.934	1.022	1.006	1.599	0.9	1.154	1.043	1.078	1.086	0.487	0.777	1.068	1.673
498																0.917	1.447	0.818	1.091	1.303	1.504	0.767	0.969	0.78	1.048	1.142	0.919	1.385	0.956	0.905	1.088	0.834	1.519	0.936	1.374	1.084	1.938	2.077	1.584	1.217	1.444	1.462	1.01	0.751	0.795	1.898	2.029	1.552	1.808
500																1.466	1.922	2.064	1.188	1.18	1.593	0.969	0.649	0.739	0.881	0.838	0.791	0.673	0.956	0.796	1.402	1.737	2.37	1.237	1.39	0.981	1.644	1.67	1.086	1.008	1.097	1.07	0.721	2.12	1.781	1.426	0.998	1.164	0.955
502																0.854	1.226	0.629	0.956	0.848	0.725	2.949	3.107	3.411	1.072	1.306	1.615	1.335	0.519	1.091	0.547	1.105	0.471	1.335	2.267	2.097	0.77	1.227	0.539	0.499	0.465	0.841	0.29	0.334	0.231	1.12	1.406	1.567	0.34
503																0.637	2.38	0.799	2.029	0.931	1.193	0.414	0.518	0.491	0.902	0.566	0.468	0.787	0.914	0.605	0.941	0.872	1.129	0.392	1.085	0.902	0.968	0.632	0.961	1.549	1.419	3.76	0.789	0.595	0.775	1.042	1.06	1.011	1.516
504																1.287	1.275	1.174	1.86	1.661	1.869	1.174	1.086	1.188	1.747	2.319	1.589	1.262	1.263	1.231	2.667	1.842	1.683	1.432	1.25	1.199	1.593	1.709	1.787	1.362	1.574	1.511	0.987	1.01	1.181	1.74	1.504	1.618	1.408
505																1.01	1.01	1.034	1.11	1.06	1.213	0.947	0.825	0.884	0.727	1.246	0.828	0.946	0.742	0.858	1.441	1.107	0.831	0.816	0.577	0.637	0.694	0.888	0.749	0.897	0.896	1.033	0.679	0.749	0.828	1.072	0.629	0.885	0.723
507																0.439	0.318	0.387	0.568	0.566	0.603	0.343	0.278	0.341	0.484	0.703	0.478	0.445	0.37	0.392	1.017	0.848	0.859	0.357	0.294	0.288	1.199	1.23	1.316	0.401	0.439	0.424	1.121	1.186	1.277	0.432	0.393	0.394	1.802
508	Valyl-Glutamate	Tier 1	AN01906008	HMDB0029126	Valyl-Glutamate	0.95	10.6									0.716	0.555	0.598	1.539	1.544	1.839	1.025	0.962	1.381	1.326	2.451	1.898	0.819	0.767	0.93	1.484	0.867	1.122	0.389	0.482	0.4	1.471	1.469	1.034	0.565	0.831	0.634	1.351	1.22	1.516	0.423	0.371	0.393	1.202
509	4-(beta-D-Ribofuranosyl)aniline 5'-phosphate	Tier 2						AN02778000	AAA01726000	4-(beta-D-Ribofuranosyl)aniline 5'-phosphate	3.65	53.3				1.928	2.78	2.967	1.819	2.01	2.945	4.671	4.627	4.149	3.18	3.113	2.9	1.935	2.343	2.261	2.543	2.543	1.628	2.479	2.478	2.924	1.969	1.856	1.361	1.553	2.94	1.806	0.518	0.359	0.271	2.937	2.654	3.017	0.548
510																1.837	1.175	0.802	0.172	0.196	0.105	1.346	0.0593	0.988	0.639	0.185	0.422	1.153	0.062	0.196	0.28	0.257	0.275	0.822	4.506	0.464	0.65	0.803	0.952	1.641	1.305	1.491	0.799	0.724	0.812	0.535	0.407	0.427	1.142
511																0.158	0.229	0.187	0.178	0.222	0.172	0.225	0.261	0.275	0.319	0.388	0.423	0.226	0.231	0.275	0.228	0.212	0.367	0.211	0.298	0.295	0.58	0.592	0.639	0.186	0.183	0.211	0.814	0.829	0.769	0.382	0.25	0.313	1.742
512																0.422	0.313	0.306	0.686	0.655	0.715	0.307	0.289	0.345	0.589	0.688	0.443	0.605	0.522	0.471	0.65	0.585	0.655	0.741	0.736	0.674	0.972	0.93	0.986	0.582	0.45	0.397	0.778	0.808	0.805	0.576	0.614	0.611	1.066
513	Caffeine	Tier 3 zero-reaction											1	33	642	0.273	0.257	0.645	0.439	0.631	2.161	3.667	3.219	3.967	2.638	3.145	2.238	2.142	1.475	1.319	0.367	0.274	0.249	0.665	1.095	1.445	1.181	0.726	0.448	1.177	1.64	1.21	1.129	1.103	0.926	0.306	0.217	0.232	0.629
514																0.173	0.238	0.215	0.208	0.23	0.208	0.285	0.275	0.282	0.319	0.394	0.532	0.222	0.218	0.302	0.29	0.232	0.424	0.234	0.294	0.348	0.605	0.595	0.79	0.186	0.209	0.236	0.899	0.901	0.901	0.38	0.281	0.325	2.214
515																0.0217	0.0188	0.0189	0.0184	0.019	0.024	0.041	0.026	0.033	0.0186	0.0215	0.0178	0.035	0.037	0.0189	0.047	0.032	0.183	0.0436	0.096	0.0222	0.609	0.634	0.535	0.0209	0.027	0.0534	1.251	1.564	1.42	0.0204	0.0181	0.0195	2.487
516																0.378	0.377	0.359	0.745	0.741	0.928	0.992	0.708	0.892	0.988	1.46	1.047	0.351	0.419	0.387	0.857	0.739	0.708	1.077	0.76	0.789	1.469	1.323	1.309	0.414	0.501	0.546	1.02	1.22	1.113	1.451	1.092	1.247	1.327
517																1.052	1.252	1.641	1.327	1.237	1.006	1.092	0.932	1.125	1.036	1.356	1.264	1.091	1.402	1.372	1.275	1.273	0.941	1.177	0.863	0.933	1.317	0.981	1.011	0.925	1.028	0.739	0.254	0.463	0.333	1.263	0.937	1.211	0.525
518	dGMP	Tier 2						AN03357001	AAA00478000	dGMP	7.88	73				0.959	0.992	1.245	0.722	1.415	0.939	0.715	0.67	0.825	1.116	0.901	1.461	0.6648	0.5924	0.5759	0.84	0.5723	0.814	0.6771	0.903	0.6752	1.238	0.518	0.916	0.6359	0.804	0.749	0.99	0.571	0.691	0.6192	0.446	0.5934	0.701
520																0.77	1.1	0.953	0.733	0.961	0.995	0.895	0.967	1.285	1.138	1.225	1.341	1.112	1.094	1.038	0.968	0.826	0.872	0.636	0.552	0.676	1.444	1.401	1.828	0.653	0.783	0.492	1.162	1.162	1.201	0.972	0.969	0.916	2.845
521	N-Alpha-acetyllysine	Tier 1	AN01133009	HMDB00446	N-Alpha-acetyllysine	1.13	1.2									0.35	0.36	0.409	0.454	0.528	0.463	0.364	0.331	0.501	0.548	0.565	0.56	0.309	0.252	0.325	0.426	0.399	0.454	0.326	0.343	0.372	0.653	0.651	0.632	0.335	0.401	0.386	1.912	2.079	2.442	0.381	0.341	0.348	0.894
522	N(alpha)-Acetyl-L-2,4-diaminobutyrate	Tier 2						AN00738002	AAA00642000	N(alpha)-Acetyl-L-2,4-diaminobutyrate	1.42	11.6				1.651	1.164	1.348	1.328	1.469	1.395	1.243	1.177	1.477	1.623	1.74	1.618	1.487	1.227	1.564	1.471	1.612	1.232	1.377	1.469	1.337	1.377	1.587	1.25	1.039	1.42	1.332	1.154	1.168	1.055	1.645	1.405	1.52	1.264
523																0.574	2.306	0.789	2.038	0.848	1.166	0.376	0.48	0.47	0.855	0.502	0.456	0.781	0.876	0.545	0.933	0.768	1.088	0.343	1.126	0.814	0.953	0.586	0.849	1.366	1.363	3.646	0.713	0.555	0.71	0.992	0.984	0.929	1.413
524																1.184	1.503	1.298	1.393	1.455	1.36	1.134	1.159	1.251	1.246	1.57	1.257	1.356	1.176	1.376	1.556	1.226	1.25	0.856	0.838	0.963	0.913	0.881	0.807	1.145	1.27	1.12	0.998	1.104	1.083	0.833	0.744	0.845	0.731
525																1.253	1.956	0.782	0.87	0.4073	0.4147	0.4255	0.277	0.428	0.376	1.135	0.51	0.4687	0.4177	0.8896	1.37	0.884	0.958	1.0459	1.271	0.476	0.578	0.759	0.895	0.827	0.996	0.951	0.945	0.604	1.525	1.006	0.752	0.833	0.744
526	Ellagic acid	Tier 3 zero-reaction											1	3	137	2.664	4.394	3.094	1.379	0.185	0.132	0.035	0.046	0.0385	0.271	0.087	0.292	0.131	0.171	0.286	1.69	1.057	2.814	0.996	1.035	0.756	0.369	2.041	1.665	1.983	2.24	2.041	1.16	1.293	1.17	2.801	3.024	2.727	1.052
527	7-Carboxy-7-carbaguanine	Tier 2						AN01215000	AAA01705000	7-Carboxy-7-carbaguanine	4.65	83.8				2.497	3.591	2.655	1.148	0.208	0.167	0.0262	0.053	0.036	0.26	0.103	0.269	0.116	0.213	0.237	1.415	0.848	2.585	1.053	0.993	0.761	0.364	1.707	1.493	2.019	2.099	1.846	1.182	1.162	1.052	2.484	2.752	2.499	0.914
528																0.829	1.512	0.483	2.563	1.061	1.057	0.294	0.423	0.47	1.057	0.574	0.402	0.715	0.989	0.508	0.863	0.841	1.804	0.533	2.437	1.661	0.523	0.434	0.804	1.391	1.032	2.186	0.28	0.219	0.317	0.926	1.605	1.017	1.045
529																2.116	2.918	2.387	1.149	0.231	0.152	0.011	0.043	0.019	0.223	0.079	0.244	0.099	0.194	0.255	1.325	0.91	2.214	0.973	0.961	0.743	0.361	1.5	1.371	1.721	1.899	1.708	1.133	1.162	0.996	2.096	2.318	2.144	0.918
530																2.312	3.601	2.637	1.156	0.258	0.184	0.011	0.033	0.012	0.247	0.078	0.237	0.101	0.181	0.272	1.386	1.017	2.442	1.003	0.935	0.703	0.376	1.601	1.529	1.643	1.985	1.776	1.262	1.215	1.151	2.448	2.488	2.323	1.005
531																2.367	1.549	1.486	3.471	10.224	10.41	6.6307	6.1242	6.5935	10.013	11.567	9.6	11.764	10.483	9.899	3.606	3.092	1.845	3.583	5.416	7.035	7.215	2.213	2.71	2.764	1.403	2.42	2.731	1.467	2.739	1.731	1.828	2.096	2.634
532																1.414	1.937	1.452	0.778	0.178	0.163	0.0429	0.025	0.0379	0.151	0.057	0.178	0.111	0.147	0.203	1.1	0.762	1.568	0.683	0.713	0.514	0.272	1.164	1.073	1.433	1.411	1.287	0.991	1.065	0.963	1.391	1.553	1.532	0.889
533																2.441	4.08	2.882	1.16	0.179	0.141	0.0156	0.019	0.0172	0.194	0.059	0.211	0.078	0.182	0.263	1.388	0.916	2.72	1.032	1.02	0.749	0.435	1.632	1.67	1.891	2.088	2.024	1.243	1.232	1.125	2.532	2.742	2.708	1.003
534																0.572	1.04	0.88	0.646	1.049	0.797	0.838	0.761	1.085	0.801	1.09	0.909	1.002	0.929	0.648	0.922	0.767	0.822	0.636	0.451	0.777	0.421	0.551	0.676	0.705	1.252	0.926	0.231	0.322	0.189	0.802	0.889	0.978	0.235
537	Prolyl-Glutamate	Tier 1	AN01874002	HMDB0029016	Prolyl-Glutamate	1.3	9									0.928	0.658	0.561	0.613	0.621	0.856	0.925	0.859	1.035	0.667	1.132	0.847	0.679	0.737	0.571	0.689	0.699	0.546	0.63	0.641	0.654	0.638	0.766	0.678	0.962	1.263	0.948	1.297	1.092	1.274	1.222	1.032	1.16	0.685
539																1.074	1.34	1.294	1.149	0.932	1.109	1.107	0.993	1.216	1.329	1.364	1.375	1.502	1.217	1.113	1.09	0.944	1.24	1.104	1.233	1.638	1.296	1.465	1.247	1.127	1.518	1.775	1.673	0.939	1.456	1.28	0.967	1.111	2.64
541																0.414	0.312	0.726	0.504	0.688	1.681	3.108	2.825	3.165	2.354	2.783	2.048	2.058	1.511	1.359	0.407	0.308	0.293	0.666	0.982	1.36	1.048	0.78	0.446	1.177	1.212	1.122	1.127	1.069	0.936	0.305	0.227	0.265	0.629
542																1.178	1.128	1.123	1.424	1.77	0.939	0.406	0.361	0.467	0.989	0.674	0.896	1.567	1.51	1.688	1.482	1.629	1.16	1.21	1.09	1.221	0.493	0.634	0.584	1.39	1.567	1.245	0.414	0.393	0.414	1.808	2.093	1.361	0.426
543	Alpha-Trisaccharide	Tier 3 zero-reaction											1	5	293	2.068	1.863	2.131	2.56	2.961	1.591	0.855	0.734	0.829	1.847	1.294	1.605	2.628	2.93	2.917	2.468	2.681	1.98	2.373	2.083	2.264	0.951	1.102	1.01	2.566	3.215	2.19	0.798	0.706	0.764	2.792	3.139	2.045	0.824
544																0.711	0.798	0.772	0.897	1.097	0.885	0.915	0.971	0.93	1.102	1.452	1.131	0.779	0.672	0.904	1.177	1.027	1.204	1.114	0.772	0.791	1.524	1.4	1.423	0.698	0.965	0.819	0.795	0.799	0.704	1.248	1.065	1.299	1.482
545																0.549	0.585	0.572	0.666	0.795	0.434	0.22	0.173	0.198	0.446	0.31	0.434	0.731	0.731	0.798	0.708	0.753	0.532	0.608	0.478	0.551	0.218	0.264	0.3	0.664	0.747	0.596	0.16	0.155	0.164	0.793	0.947	0.626	0.152
546																1.031	1.127	1.022	0.851	1.125	1.02	1.74	1.935	1.79	1.985	2.419	2.509	0.998	1.242	1.282	1.397	0.979	1.322	1.384	1.339	1.348	1.863	1.626	1.687	1.022	1.325	0.968	0.555	0.511	0.454	1.834	1.505	1.52	1.374
547																0.734	0.711	0.499	0.587	0.587	0.7	0.425	0.599	0.5	0.763	0.684	0.538	0.581	0.565	0.432	0.529	0.299	0.497	0.385	0.693	0.56	0.547	0.37	0.443	0.482	0.58	0.542	1.259	1.279	1.512	0.137	0.126	0.155	0.765
548																1.04	1.035	1.088	1.246	1.363	0.985	0.561	0.38	0.479	0.936	0.611	0.85	1.393	1.485	1.572	1.285	1.32	1.092	1.147	1.078	1.184	0.45	0.596	0.535	1.408	1.52	1.221	0.384	0.35	0.417	1.511	1.851	1.443	0.635
549																0.67	0.43	0.511	0.585	0.632	0.97	1.01	0.808	0.953	0.944	1.374	1.254	0.818	0.795	0.893	0.833	0.992	0.64	1.233	1.302	1.752	1.87	0.845	0.572	1.247	1.276	1.353	1.132	1.078	0.692	0.561	0.5	0.56	0.605
550																1.06	1.19	1.143	1.088	2.738	2.466	1.503	1.226	1.284	2.469	2.161	1.649	0.948	1.002	0.992	2	1.581	1.527	1.287	1.188	1.018	1.736	1.566	1.065	1.263	1.343	0.897	0.752	0.8	0.84	1.922	1.37	1.5	1.235
552																0.2438	0.2295	0.2313	0.03	0.037	0.026	0.011	0.011	0.2673	0.029	0.036	0.029	0.2671	0.2381	0.2314	0.076	0.062	0.052	0.2721	0.012	0.2713	0.044	0.045	0.037	0.2555	0.233	0.2384	1.516	1.703	1.806	0.311	0.4171	0.2385	0.209
553																1.06	1.058	1.608	0.804	1.051	0.894	0.861	0.874	0.993	1.119	0.795	1.108	1.248	1.236	1.588	1.379	2.03	1.465	1.138	0.975	1.075	1.486	1.673	1.408	1.368	1.381	1.318	1.475	1.431	1.536	1.271	1.419	0.83	0.703
556																0.927	0.91	1.129	0.941	1.119	1.287	0.912	0.88	1.032	0.908	1.48	1.127	1.367	0.599	0.934	1.218	1.147	1.082	1.064	1.029	0.802	1.691	1.401	1.561	0.706	0.901	0.693	0.828	0.93	0.733	1.395	1.188	1.378	1.66
557																0.632	0.908	1.107	1.157	1.192	1.134	1.357	0.939	1.266	1.035	1.343	0.891	1.021	1.066	0.826	1.128	0.739	0.845	1.008	1.022	0.919	0.901	0.953	0.9	1.392	1.408	1.026	1.147	1.126	1.052	1.718	1.515	1.773	0.625
558																0.672	0.696	0.788	0.884	1.059	1.072	1.069	0.948	1.263	0.847	1.345	0.948	1.066	0.984	1.331	1.008	1.116	0.945	0.95	1.177	1.114	1.018	1.13	0.737	1.165	1.061	1.354	0.627	1.231	0.941	1.107	1.059	0.977	0.956
559																0.817	0.59	0.508	0.421	0.523	0.637	0.728	0.867	0.729	0.319	0.921	0.746	0.473	0.369	0.598	0.415	0.537	0.302	0.576	0.421	0.396	0.402	0.698	0.659	0.871	0.698	0.581	1.799	0.67	0.839	0.769	0.871	0.669	0.677
560																1.242	1.048	1.223	1.145	1.179	1.232	1.175	1.113	1.204	1.201	1.471	1.211	1.202	1.121	1.253	1.363	1.036	1.112	1.094	0.988	1.03	1.188	1.293	1.145	0.991	0.991	0.979	0.893	0.974	0.918	0.69	0.568	0.723	1
561																0.916	0.836	0.678	0.558	0.561	0.926	1.141	0.962	1.192	0.591	1.301	0.985	0.814	0.664	1.033	0.755	0.809	0.55	0.779	0.654	0.658	0.704	0.86	0.811	0.928	1.025	0.719	1.251	0.868	1.076	1.084	0.647	0.826	0.932
562	3-{[(2E)-4-Amino-4-oxobut-2-enoyl]amino}-L-alanine	Tier 2						BP01303000	APA00969000	3-{[(2E)-4-Amino-4-oxobut-2-enoyl]amino}-L-alanine	0.01	127.2				0.237	0.076	0.226	0.125	0.137	0.116	0.054	0.054	0.047	0.079	0.049	0.088	0.067	0.084	0.09	0.199	0.361	0.326	0.182	0.214	0.184	0.419	0.154	0.143	0.185	0.105	0.121	0.586	0.572	0.654	0.068	0.062	0.033	0.19
563																1.394	1.382	1.418	1.472	1.462	1.216	2.936	2.36	2.666	1.435	2.207	1.935	1.178	0.731	1.047	1.252	0.999	0.981	1.577	1.263	1.213	1.211	1.203	1.11	0.599	0.882	0.687	0.538	0.564	0.554	1.006	0.969	1.217	0.828
566																0.353	0.526	0.704	0.331	0.43	0.375	0.416	0.327	0.405	0.595	0.393	0.532	1.032	0.917	1.04	0.699	1.825	0.953	0.811	0.716	0.847	0.986	1.029	1.043	0.701	0.582	0.57	1.346	1.418	1.313	0.894	0.969	0.702	0.519
567																0.676	0.882	0.641	0.895	0.946	0.966	0.932	0.806	1.184	0.902	1.262	0.989	0.753	0.752	0.688	1.349	0.937	0.938	0.959	0.854	0.689	0.964	1.018	0.912	0.769	1.113	0.802	0.888	1.15	1.025	1.051	0.877	1.011	1.571
568																0.433	0.562	0.627	0.61	0.643	0.624	0.649	0.378	0.69	0.578	0.846	0.455	0.369	0.594	0.479	0.551	0.486	0.743	0.356	0.597	0.185	1.11	1.398	1.1	0.792	0.789	0.702	2.165	2.816	2.312	0.41	0.557	0.731	1.837
570																0.599	1.627	0.644	0.948	0.705	0.497	0.39	0.527	0.444	1.169	0.397	0.568	0.741	1.034	0.682	0.827	1.131	1.437	0.466	1.202	0.811	0.932	0.604	0.986	0.942	0.665	2.225	0.453	0.245	0.508	0.849	1.145	0.739	0.823
571	N-Formimino-L-glutamate	Tier 2						AN00938001	AAA00845000	N-Formimino-L-glutamate	0.52	64.9				0.2	1.016	0.412	0.643	0.375	0.35	0.255	0.279	0.235	0.775	0.224	0.297	0.679	0.902	0.596	0.537	1.067	1.13	0.319	1.034	0.894	0.701	0.359	0.726	0.671	0.453	1.219	0.39	0.321	0.416	0.594	0.976	0.574	0.575
572																0.449	0.424	0.438	0.301	0.0961	0.246	0.1004	0.22	0.1106	0.263	0.507	0.386	0.496	0.407	0.676	0.25	1.396	0.893	0.814	0.695	0.754	0.549	0.382	0.657	0.751	0.413	0.955	0.641	1.28	1.145	0.732	0.497	0.535	0.253
574																0.4752	0.4475	0.4509	0.4394	0.4525	0.4608	0.9282	0.6705	0.5209	1.3002	0.512	0.4249	0.5207	0.464	0.4511	0.153	0.4483	0.409	0.5304	0.5494	0.5289	1.482	1.77	1.972	0.8156	1.5641	0.4646	1.582	1.724	1.375	0.485	0.4321	0.4648	2.079
576																0.196	0.229	0.257	0.176	0.26	0.22	0.15	0.144	0.146	0.122	0.147	0.187	0.084	0.128	0.153	0.376	0.264	0.386	0.147	0.108	0.106	1.032	1.456	1.203	0.182	0.258	0.227	1.747	1.83	1.923	0.352	0.218	0.343	2.626
577																0.0449	0.6063	0.0426	0.118	0.154	0.061	0.0446	0.0422	0.0492	0.0418	0.0483	0.0401	0.0492	0.0438	0.0426	0.263	0.219	0.445	0.0501	0.0519	0.0499	1.038	1.604	1.094	0.047	0.0429	0.0439	1.557	1.746	1.636	0.0458	0.8158	0.0439	3.886
578																0.394	0.505	0.666	0.375	0.484	0.437	0.435	0.321	0.41	0.615	0.429	0.471	0.821	0.771	1.041	0.586	1.588	0.751	0.642	0.601	0.7	0.731	0.891	0.778	0.664	0.547	0.48	1.03	1.114	0.916	0.645	0.703	0.616	0.506
579																1.166	0.847	0.794	0.892	1.017	0.864	0.897	1.6324	1.083	1.418	0.814	0.913	1.194	1.376	1.809	1.024	1.481	1.324	1.342	1.258	1.042	0.936	1.161	1.141	0.832	0.728	1.1	1.066	1.204	1.145	1.147	1.01	0.85	0.519
580																1.533	0.197	1.201	0.368	0.493	0.412	1.2098	3.8735	2.1288	0.29	0.416	0.239	3.622	4.16	3.587	0.623	3.571	3.242	5.085	5.954	5.843	0.788	0.776	0.817	3.005	1.197	1.088	1.724	1.563	1.309	0.9676	0.505	2.1389	1.353
581	4-Methylene-L-glutamine	Tier 2						BM00716001	AFA00182000	4-Methylene-L-glutamine	0.72	105.4				0.534	0.627	0.617	0.774	0.787	1.046	1.013	0.876	0.858	0.791	1.621	0.924	0.942	0.555	0.618	0.838	0.702	0.46	0.72	0.515	0.54	0.858	0.781	0.654	0.63	1.003	0.55	1.073	1.002	1.008	1.013	1.12	1.195	0.809
582																0.77	1.772	0.702	0.654	0.734	0.698	0.435	0.498	0.441	0.555	0.783	0.682	0.367	0.333	0.495	0.898	0.681	0.921	0.495	0.41	0.393	1.228	1.378	0.668	0.583	0.613	0.431	1.288	1.329	1.258	0.856	0.955	0.877	2.628
583	Isoleucyl-Aspartate	Tier 1	AN01906006	HMDB0028903	Isoleucyl-Aspartate	0.14	30									0.633	0.393	0.546	0.935	0.849	0.828	0.599	0.619	0.782	0.725	1.121	1.073	0.46	0.46	0.707	0.951	0.649	0.586	0.434	0.428	0.37	0.87	0.982	0.851	0.54	0.607	0.624	1.534	1.545	1.7	0.41	0.553	0.388	1.263
586																1.271	1.054	0.768	0.922	0.799	1.456	1.143	1.887	1.361	1.288	1.775	0.901	1.164	1.105	0.489	1.171	0.522	0.671	1.333	0.463	1.416	0.805	2.444	0.451	0.953	0.774	0.717	0.464	0.653	0.534	0.536	0.629	1.183	0.966
587																0.411	0.647	0.557	0.498	0.418	0.437	0.442	0.385	0.306	0.688	0.647	0.598	0.956	0.921	1.014	0.487	1.418	0.897	0.639	0.814	0.805	0.877	0.751	0.876	0.675	0.427	0.652	1.046	1.15	1.108	0.618	0.857	0.561	0.565
588	2,5-Furandicarboxylic acid	Tier 3 zero-reaction											1	7	175	0.268	0.272	0.343	0.803	0.69	0.933	0.546	0.464	0.689	0.928	1.482	0.99	0.829	0.634	0.583	0.733	0.729	0.709	0.493	0.376	0.266	1.237	1.291	0.567	0.28	0.429	0.36	0.953	1.034	0.989	0.445	0.306	0.288	1.468
590																1.214	3.435	0.916	2.164	1.003	4.062	2.235	2.523	4.596	2.35	3.77	5.107	2.138	3.389	1.292	1.807	1.818	2.517	2.158	3.97	2.09	1.559	5.362	2.867	1.854	2.573	1.561	3.504	2.421	1.048	3.377	2.141	4.011	4.985
591	Beta-Alanine	Tier 1	AN00124003	HMDB00056	Beta-Alanine	0.34	3.4									1.215	1.166	1.535	0.456	0.601	0.62	0.503	0.427	0.539	0.313	0.474	0.394	0.966	0.848	1.165	0.967	1.072	0.929	0.787	0.796	0.802	0.776	0.94	0.733	0.796	1.164	0.9	1.313	1.451	1.498	0.53	0.474	0.38	0.707
593																0.064	0.078	0.072	0.087	0.086	0.07	0.046	0.046	0.051	0.101	0.09	0.086	0.084	0.079	0.082	0.096	0.084	0.087	0.038	0.042	0.048	0.064	0.05	0.045	0.065	0.077	0.07	1.361	1.645	1.73	0.044	0.049	0.036	0.085
595	Prolyl-Threonine	Tier 1	AN01516001	HMDB0029027	Prolyl-Threonine	1.2	17.6									0.575	0.396	0.384	0.573	0.651	0.87	0.56	0.561	0.918	0.875	1.311	1.109	0.541	0.494	0.632	0.661	0.64	0.621	0.482	0.454	0.443	0.952	0.855	0.771	0.715	0.833	0.588	2.104	1.496	1.636	0.874	0.79	0.631	0.935
596																1.0197	0.9601	0.9676	0.21	0.22	0.184	1.0144	1.0314	1.1178	0.191	0.261	0.155	1.6681	0.9957	1.4526	0.317	0.285	0.445	1.1381	1.179	1.1349	1	1.32	1.102	1.0688	0.9747	0.035	1.298	1.588	1.27	0.0601	0.045	0.032	4.022
597																0.681	0.369	0.454	0.51	0.769	0.866	3.631	2.103	1.979	0.591	1.191	0.865	0.748	0.2	0.413	0.528	0.971	0.539	1.451	0.973	1.166	0.683	0.871	0.707	0.273	0.1319	0.204	0.74	0.551	0.43	0.728	0.652	1.082	0.693
598																1.03	0.938	0.82	1.074	0.865	0.991	1.753	1.115	1.551	1.351	1.917	1.364	1.118	0.891	0.808	1.331	1.044	0.984	1.532	1.343	1.166	1.594	1.599	1.518	1.147	1.43	1.134	0.744	0.731	0.787	2.231	1.971	1.761	1.247
599																0.6503	0.5766	0.4312	0.159	0.214	0.145	0.5346	0.5197	0.6853	0.119	0.214	0.175	0.731	0.4501	0.5855	0.285	0.227	0.356	0.485	0.533	0.5678	0.544	0.838	0.778	0.4144	0.4214	0.4045	1.217	1.422	1.248	0.542	0.4196	0.4083	3.511
600	N-Acetylputrescine	Tier 1	AN00400000	HMDB02064	N-Acetylputrescine	0.71	2.5									0.414	0.503	0.507	0.563	0.676	0.529	0.867	0.658	0.849	1.037	1.158	0.998	0.576	0.536	0.499	0.787	0.753	0.859	1.18	0.996	0.889	1.045	0.95	1.064	0.461	0.571	0.523	1.601	1.89	1.924	1.145	1.207	0.968	1.345
601																0.227	0.161	0.144	0.526	0.543	0.577	0.253	0.231	0.261	0.554	0.553	0.443	0.589	0.511	0.386	0.365	0.356	0.501	0.43	0.375	0.304	0.899	0.873	0.949	0.294	0.275	0.219	0.418	0.366	0.338	0.267	0.339	0.25	0.731
603																0.471	0.4435	0.447	0.4356	0.299	0.525	0.4686	0.443	0.5164	0.261	0.554	0.4212	0.5161	0.46	0.4471	0.664	0.304	0.621	0.44	0.775	0.5242	0.517	0.552	0.272	0.4937	0.4502	0.4606	0.264	0.296	0.317	0.346	0.4283	0.333	0.454
604	gamma-Amino-gamma-cyanobutanoate	Tier 2						BM00373003	AFA00143000	gamma-Amino-gamma-cyanobutanoate	0.33	39.8				0.359	0.525	0.706	0.333	0.435	0.375	0.416	0.328	0.411	0.597	0.403	0.528	1.032	0.923	1.051	0.703	1.854	0.955	0.816	0.716	0.853	0.99	1.031	1.056	0.705	0.585	0.568	1.345	1.434	1.31	0.9	0.981	0.706	0.519
608	Sertraline	Tier 3 zero-reaction											1	10	303	0.666	0.432	0.417	0.504	0.681	0.639	3.021	1.954	2.289	0.555	1.027	0.794	0.582	0.261	0.363	0.478	0.638	0.409	1.451	0.9	0.973	0.525	0.654	0.514	0.222	0.129	0.167	0.418	0.427	0.401	0.65	0.565	0.876	0.571
609																1.317	1.239	1.211	1.404	1.299	1.048	3.009	2.393	2.578	1.163	1.611	1.589	1.132	0.65	0.979	1.102	0.957	0.865	1.626	1.116	1.244	1.134	1.172	1.128	0.52	0.677	0.599	0.521	0.559	0.529	0.794	0.944	1.154	0.839
613																0.786	0.53	0.48	0.634	0.749	0.711	3.402	2.362	2.648	0.62	1.157	0.939	0.674	0.305	0.404	0.56	0.754	0.446	1.559	1.009	1.161	0.669	0.836	0.701	0.266	0.146	0.202	0.553	0.611	0.543	0.799	0.677	1.029	0.745
614																0.544	0.357	0.422	0.683	0.775	0.733	0.43	0.365	0.406	0.65	0.883	0.722	0.884	0.742	0.684	0.704	0.701	0.775	1.044	1.07	0.932	1.344	1.183	1.233	0.639	0.595	0.419	0.632	0.56	0.633	0.565	0.696	0.644	0.986
615																0.734	0.548	0.454	0.557	0.749	0.632	3.726	2.626	2.713	0.624	1.15	0.893	0.682	0.389	0.45	0.496	0.713	0.417	1.667	1.075	1.283	0.702	0.865	0.753	0.303	0.146	0.418	0.577	0.599	0.578	0.709	0.715	1.081	0.679
616																0.0213	0.035	0.0202	0.223	0.224	0.171	0.035	0.02	0.0233	0.184	0.258	0.179	0.0233	0.0208	0.0202	0.346	0.211	0.449	0.0237	0.0246	0.0237	1.01	1.094	0.939	0.0223	0.0203	0.0208	1.2	1.253	1.208	0.046	0.034	0.0208	2.812
617																0.711	0.416	0.424	0.512	0.692	0.637	3.248	1.838	2.239	0.509	1.213	0.947	0.602	0.37	0.389	0.522	0.856	0.372	1.492	1.07	0.95	0.563	0.822	0.667	0.228	0.139	0.153	0.49	0.583	0.479	0.84	0.556	0.971	0.74
618																0.529	0.351	0.383	0.704	0.676	0.724	0.371	0.324	0.392	0.671	0.82	0.58	0.873	0.726	0.615	0.778	0.798	0.83	1.162	1.089	0.955	1.353	1.253	1.267	0.671	0.483	0.426	0.721	0.743	0.748	0.666	0.742	0.706	1.037
619																0.639	0.644	0.474	0.473	0.741	0.631	2.075	1.676	1.64	0.469	0.972	0.713	0.668	0.243	0.337	0.604	0.644	0.386	1.242	0.808	0.83	0.456	0.708	0.526	0.449	0.135	0.326	0.55	0.56	0.465	0.701	0.623	0.924	0.601
620																0.406	0.349	0.377	0.399	0.491	0.378	0.232	0.357	0.4	0.389	0.506	0.393	0.442	0.63	0.382	0.572	0.774	0.598	0.665	0.516	0.509	0.567	0.803	0.787	0.636	0.421	0.463	1.986	1.879	2.349	0.457	0.54	0.428	1.304
621																0.671	0.441	0.453	0.529	0.7	0.634	2.42	2.002	2.418	0.511	1.095	0.64	0.598	0.263	0.379	0.462	0.67	0.425	1.457	0.929	1.049	0.593	0.84	0.62	0.261	0.152	0.195	0.485	0.674	0.496	0.682	0.61	0.949	0.616
622																0.64	0.401	0.888	0.524	0.768	2.03	3.593	3.479	3.673	2.587	3.111	2.397	2.389	1.911	1.847	0.53	0.37	0.365	0.658	0.962	1.326	1.308	0.801	0.493	0.988	1.566	1.082	1.01	0.895	0.812	0.369	0.257	0.309	0.679
623	Deoxyguanosine	Tier 2						AN02208001	AAA00477000	Deoxyguanosine	0.05	74.9				0.246	0.237	0.342	0.474	0.493	0.732	0.565	0.341	0.567	1.217	1.771	1.104	0.713	0.781	1.611	0.64	0.82	0.674	0.92	0.585	0.741	1.989	0.933	0.572	0.101	0.149	0.071	0.472	0.902	0.622	0.175	0.273	0.272	0.376
624	Cysteamine	Tier 3 one-reaction											0	1	25	0.471	0.334	0.331	0.702	0.687	0.737	0.374	0.319	0.368	0.689	0.767	0.595	0.812	0.696	0.583	0.625	0.613	0.737	0.862	0.879	0.666	1.209	1.152	1.149	0.523	0.405	0.365	0.442	0.414	0.408	0.504	0.581	0.506	0.86
625	6-Aminopenicillanic acid	Tier 2						ED01512000	AXA03800000	6-Aminopenicillanic acid	9.7	58.9				0.493	0.414	0.834	0.595	0.734	1.958	3.45	3.096	3.588	2.476	3.264	2.389	2.218	1.709	1.61	0.504	0.331	0.332	0.628	0.976	1.323	1.107	0.743	0.445	1.079	1.511	0.825	1.021	0.912	0.818	0.331	0.248	0.289	0.733
626																1.135	1.143	1.335	0.94	0.713	0.91	0.812	0.804	0.957	1.091	1.309	0.797	0.945	1.054	0.942	0.994	0.998	1.158	1.126	1.23	1.16	1.001	1.104	0.971	1.121	1.433	1.558	0.848	0.679	0.984	1.038	0.758	0.906	1.149
627																0.581	0.442	0.428	0.512	0.714	0.715	2.081	1.546	1.607	0.608	0.961	0.688	0.6	0.316	0.378	0.489	0.617	0.428	1.224	0.987	1.055	0.509	0.577	0.473	0.47	0.471	0.509	0.409	0.42	0.352	0.588	0.504	0.83	0.439
628																1.361	0.377	0.67	0.12	0.174	0.09	0.035	0.034	0.031	0.512	0.13	0.233	2.628	3.507	3.192	1.907	3.661	3.181	3.42	3.547	3.3	0.448	0.786	0.983	2.416	1.017	1.109	0.349	0.377	0.374	0.214	0.352	0.279	0.144
631																0.3	0.151	0.124	0.56	0.604	0.726	0.271	0.237	0.272	0.665	0.739	0.493	0.702	0.562	0.52	0.366	0.439	0.55	0.508	0.446	0.424	1.189	0.982	1.079	0.388	0.259	0.223	0.378	0.335	0.399	0.288	0.269	0.283	0.861
632																1.152	0.999	1.251	1.178	1.382	1.119	0.931	0.54	0.757	2.954	0.703	1.141	1.464	2.882	5.672	0.893	1.074	1.595	0.629	0.506	0.682	1.111	1.415	0.895	0.523	0.537	0.545	1.022	1.706	1.181	0.845	0.754	1.163	0.413
634	Isoleucyl-Serine	Tier 1	AN01548000	HMDB0028916	Isoleucyl-Serine	2.63	7									0.878	0.754	0.55	0.966	1.112	1.323	1.179	1.4	1.982	1.863	2.184	2.277	1.029	1.253	1.271	0.611	0.344	0.746	0.532	0.328	0.514	1.426	0.847	0.59	0.357	0.79	0.72	0.575	0.713	0.568	0.918	0.607	1.354	0.927
635	Valyl-Glycine	Tier 1	AN00943003	HMDB0029127	Valyl-Glycine	2.33	16.5									0.715	0.549	0.659	0.844	1.004	1.388	1.214	1.184	1.535	1.676	2.023	1.759	0.989	0.998	1.29	0.829	0.928	0.944	0.602	0.705	0.617	1.274	1.033	0.987	0.689	0.715	0.579	0.899	0.861	0.841	0.527	0.433	0.438	0.931
636																0.442	0.346	0.294	0.497	0.549	0.555	0.312	0.263	0.391	0.641	0.637	0.512	0.372	0.246	0.407	0.671	0.49	0.652	0.267	0.236	0.295	1.03	1.321	1.253	0.254	0.255	0.228	1.123	1.115	1.296	0.304	0.239	0.29	4.245
637																0.234	0.411	0.433	0.186	0.274	0.21	0.45	0.344	0.368	0.385	0.533	0.636	0.809	0.568	0.639	0.572	0.473	0.442	0.518	0.621	0.539	0.543	0.611	0.692	1.407	1.987	1.384	1.777	1.831	1.914	2.646	1.889	2.018	2.216
638																0.214	0.411	0.425	0.2	0.262	0.219	0.433	0.368	0.391	0.384	0.54	0.65	0.826	0.604	0.597	0.651	0.437	0.454	0.485	0.624	0.485	0.578	0.6	0.596	1.42	2.022	1.374	2.039	1.813	1.885	2.615	1.813	1.802	2.132
639																0.494	0.333	0.371	0.596	0.682	0.703	0.388	0.336	0.423	0.682	0.85	0.607	0.935	0.795	0.679	0.72	0.727	0.833	1.204	1.102	0.966	1.375	1.223	1.266	0.628	0.425	0.362	0.513	0.479	0.47	0.599	0.674	0.613	0.913
640																0.071	0.099	0.067	0.088	0.077	0.055	0.06	0.067	0.053	0.113	0.044	0.072	0.022	0.089	0.203	0.103	0.124	0.381	0.115	0.088	0.098	1.979	2.45	1.875	0.083	0.044	0.091	1.004	0.866	0.971	0.038	0.063	0.074	3.213
641	5-Aminolevulinic acid	Tier 1	AN00406002	HMDB01149	5-Aminolevulinic acid	2.12	9.4									0.492	0.287	0.383	0.677	0.549	0.387	0.218	0.322	0.444	0.528	0.569	1.012	0.669	0.691	0.737	0.66	0.883	0.514	0.5	0.484	0.584	0.248	0.252	0.239	0.364	0.336	0.456	1.251	1.535	1.428	0.711	0.729	0.642	0.225
642	Uridine	Tier 1	AN01868000	HMDB00296	Uridine	1.87	21.7									0.396	0.277	0.332	0.322	0.361	0.628	1.225	1.013	1.266	1.589	1.595	1.78	2.129	2.166	2.493	0.554	0.475	0.436	0.457	0.557	0.646	1.362	0.431	0.354	0.536	0.654	0.471	0.85	0.812	0.865	0.373	0.198	0.221	0.637
643																1.303	2.152	1.281	1.326	1.366	1.129	0.855	0.82	0.79	0.953	1.107	0.833	0.874	0.905	0.96	1.804	1.252	1.525	0.88	0.935	0.885	0.979	1.31	1.281	0.991	1.1	1.29	0.839	0.814	0.907	1.135	1.061	1.36	1.465
644	Aspartyl-Valine	Tier 1	AN01730001	HMDB0028766	Aspartyl-Valine	0.36	5.9									0.845	0.716	0.641	0.534	0.7	1.039	1.084	1.121	1.334	1.402	1.84	1.963	1.178	1.096	1.189	0.833	0.556	0.605	0.435	0.437	0.482	1.39	0.938	0.785	0.637	0.837	0.722	1.207	1.222	1.241	0.491	0.37	0.339	0.863
646																0.555	0.282	0.277	0.728	0.605	0.634	0.098	0.162	0.188	0.206	0.327	0.263	0.368	0.269	0.256	0.594	0.522	0.447	0.634	0.536	0.396	0.472	0.627	0.625	0.782	0.537	0.442	1.119	1.368	1.378	1.097	0.878	1.109	0.61
648																0.0573	0.0539	0.0543	0.053	5.9812	0.0555	0.057	0.0539	0.0628	0.0534	0.0617	0.0512	0.0628	0.0559	0.0544	0.0562	0.054	0.219	0.0639	0.0662	0.0637	0.605	0.917	0.589	0.06	0.0547	0.056	0.569	0.685	0.58	0.0585	0.0521	0.056	3.25
649																0.935	1.007	1.091	1.169	0.591	0.526	0.741	0.873	0.745	1.078	0.835	1.428	0.785	0.796	1.016	1.199	1.249	1.257	1.064	0.992	1.151	0.884	0.887	1.031	1.21	0.978	1.294	0.528	0.453	0.588	1.404	1.266	1.567	1.149
650																0.417	0.339	0.342	0.321	0.301	0.353	0.82	0.762	0.966	1.257	1.672	1.676	0.861	0.961	1.165	0.474	0.367	0.492	0.449	0.451	0.464	1.92	0.792	0.784	0.29	0.272	0.254	1.278	1.431	1.21	0.451	0.338	0.41	1.379
651																0.108	0.036	0.1058	0.128	0.124	0.2382	0.143	0.134	0.152	0.127	0.083	0.112	0.038	0.096	0.114	0.371	0.237	0.727	0.073	0.05	0.084	1.232	2.015	1.497	0.12	0.108	0.132	2.056	1.916	1.963	0.167	0.127	0.243	2.847
655																2.079	1.433	1.447	0.8197	0.963	0.8595	0.8819	0.8337	0.9718	0.8268	0.9551	0.7927	1.024	1.082	1.137	1.084	1.484	1.09	1.275	1.3631	0.9866	1.021	1.21	1.094	0.979	1.298	1.066	0.895	1.124	1.085	0.9047	0.8061	0.867	0.542
656																0.626	0.7	0.821	0.69	0.857	0.847	0.747	0.467	0.593	0.622	1.217	0.691	0.965	0.969	0.678	1.607	1.126	0.888	0.731	0.616	0.564	1.115	1.067	1.06	0.872	1.242	0.962	0.68	0.825	0.805	0.863	0.921	0.87	1.187
657																0.421	0.61	0.711	0.612	0.84	0.574	0.287	0.623	0.375	0.479	0.716	0.369	0.42	0.522	0.333	1.121	0.8	0.895	0.308	0.366	0.427	1.348	1.273	1.528	0.45	0.424	0.45	0.947	1.103	1.1	0.381	0.438	0.589	1.878
658																0.371	0.372	0.215	0.555	0.147	0.169	1.4058	0.584	0.7827	0.337	0.8277	0.292	0.8944	0.352	0.8186	0.393	0.159	0.427	0.219	0.498	0.139	1.466	1.668	1.386	0.341	0.127	0.186	2.286	2.109	2.472	1.0691	0.439	0.352	2.826
659																0.012	0.3403	0.4249	0.01	0.4214	0.01	0.6793	0.7243	0.3961	0.013	0.012	0.027	0.013	0.01	0.01	0.08	0.189	0.434	0.012	0.017	0.012	1.751	2.293	2.226	0.3788	0.3454	0.3533	2.971	2.762	2.757	0.011	0.01	0.011	2.563
661																0.701	0.53	0.58	0.733	0.484	0.438	0.454	0.32	0.491	0.57	1.032	0.635	0.909	1.03	1.086	1.019	1.129	1.16	0.667	0.719	0.609	0.88	0.825	0.763	0.705	0.574	0.484	0.822	1.166	1.032	0.724	0.651	0.689	0.976
663	7-Aminomethyl-7-carbaguanine	Tier 2						AN01011000	AAA01707000	7-Aminomethyl-7-carbaguanine	0.18	11.8				1.131	0.765	1.347	1.658	1.451	1.303	1.202	1.484	1.441	1.44	1.223	1.282	1.065	1.316	1.234	1.103	0.999	0.916	1.116	1.225	0.768	1.268	1.391	1.112	1.042	1.397	1.622	1.743	2.199	1.856	1.183	1.282	1.36	2.214
664																0.239	0.329	0.182	0.131	0.109	0.373	0.127	0.116	0.172	0.202	0.082	0.157	0.26	0.137	0.157	0.318	0.269	0.739	0.123	0.258	0.154	2.266	2.977	2.471	0.199	0.466	0.185	2.702	3.067	2.615	0.159	0.428	0.155	3.385
665																0.448	0.542	0.604	0.391	0.48	0.67	0.39	0.375	0.519	0.606	0.576	0.503	0.918	0.837	1.075	0.585	1.531	0.966	0.732	0.629	0.74	0.843	0.83	0.876	0.697	0.484	0.521	1.11	1.338	1.213	0.633	0.877	0.536	0.548
666																1.54	1.595	1.606	0.6545	0.764	0.6864	0.7042	0.6657	0.776	0.6602	0.7626	0.633	1.021	1.106	1.359	1.043	1.418	1.25	0.984	1.642	1.859	1.047	1.252	1.083	1.031	1.469	0.967	1.255	1.312	1.245	0.7224	0.6437	0.812	0.88
667	Alanine	Tier 1	AN00124000	HMDB00161	Alanine	0.15	0.1									0.628	0.501	0.541	0.626	0.545	0.546	0.391	0.311	0.359	0.502	0.522	0.443	1.074	1.027	1.293	1.014	1.408	1.184	0.902	0.739	0.66	1.028	1.123	1	0.692	0.533	0.555	1.118	1.34	1.122	0.587	0.68	0.571	0.704
668																0.943	0.955	0.83	0.863	0.686	0.928	0.82	0.764	0.799	0.868	1.04	0.752	1.069	1.465	0.895	1.308	1.141	1.087	1.277	1.289	1.258	1.106	1.126	1.064	1.277	1.139	1.644	0.632	0.553	0.747	0.957	0.896	1.123	1.032
669																1.097	1.119	1.026	1.073	1.466	1.213	1.47	1.102	1.337	1.46	1.799	1.384	1.401	1.163	1.516	1.744	1.467	1.452	1.243	1.008	0.913	1.451	1.49	1.231	1.026	1.506	1.217	0.745	0.736	0.812	1.868	1.544	1.315	1.269
671																1.772	2.147	1.844	1.73	1.755	2.107	2.725	1.676	2.391	1.893	2.914	2.598	1.942	0.709	0.799	0.957	1.294	0.676	1.654	2.719	2.274	0.639	0.867	0.786	1.976	1.446	1.761	0.428	0.403	0.409	1.868	2.277	1.828	0.183
672																1.472	1.605	1.314	1.483	1.57	1.497	1.501	1.399	1.722	1.552	2.076	1.549	1.411	1.145	1.66	1.315	0.994	0.987	1.029	1.056	1.182	1.122	1.397	1.045	1.34	1.6	1.399	0.946	0.972	0.994	1.611	1.281	1.633	0.747
675																1.213	1.352	1.257	1.326	1.067	1.179	0.579	0.424	0.465	0.438	0.635	0.564	1.629	1.313	1.573	1.728	1.297	1.017	0.534	0.506	0.437	0.619	0.601	0.726	1.224	1.412	1.354	0.61	0.79	0.644	0.307	0.295	0.392	0.557
676																0.1558	0.16	0.227	0.144	0.1483	0.151	0.577	0.658	0.606	0.759	1.1	1.182	0.966	0.838	0.864	0.374	0.368	0.681	0.1739	0.434	0.1734	0.948	0.553	0.576	0.1633	0.1489	0.1523	1.038	0.847	0.766	0.159	0.1416	0.523	0.88
677																0.221	0.179	0.235	0.148	0.196	0.219	0.583	0.617	0.638	1.014	1.211	1.174	0.582	0.772	0.874	0.334	0.261	0.338	0.264	0.274	0.335	1.66	0.59	0.633	0.156	0.173	0.139	0.958	1.154	0.817	0.275	0.235	0.288	1.13
680																2.04	2.226	2.125	2.376	2.16	2.02	1.509	1.282	1.662	1.902	2.054	2.166	1.92	1.804	2.539	2.73	1.827	2.014	1.237	1.279	1.316	1.287	1.378	1.439	1.276	1.823	1.668	0.709	0.608	0.754	1.325	1.211	1.284	0.763
681																0.431	0.247	0.237	0.208	0.174	0.31	0.397	0.231	0.492	0.19	0.311	0.367	0.395	0.455	0.195	0.224	0.262	0.333	0.505	0.508	0.496	0.332	0.51	0.361	0.361	0.312	0.24	0.97	0.966	0.577	0.645	0.472	0.406	0.41
682	Gamma-Aminobutyric acid	Tier 1	AN00189003	HMDB00112	Gamma-Aminobutyric acid	0.26	7.9									0.261	0.212	0.22	0.182	0.178	0.223	0.628	0.586	0.718	1.026	1.352	1.385	0.647	0.78	0.92	0.32	0.253	0.339	0.304	0.292	0.306	1.604	0.618	0.586	0.169	0.165	0.141	0.993	1.202	0.962	0.296	0.229	0.273	1.13
683																1.184	1.326	1.772	1.623	2.44	2.233	3.01	1.802	2.215	1.276	3.355	1.959	1.139	0.557	0.701	0.933	1.365	0.823	2.152	1.762	1.791	1.167	1.487	1.221	0.912	0.793	1.07	0.49	0.45	0.504	1.883	1.524	1.755	0.279
684																0.574	1.371	0.744	1.166	0.645	1.233	1.576	1.27	1.763	1.116	0.979	0.793	1.275	0.556	0.433	1.228	1.007	0.993	2.18	2.21	1.742	1.15	0.853	0.835	0.881	1.089	2.667	0.914	0.619	0.536	2.412	1.794	1.978	1.009
685																1.89	2.067	2.452	2.39	2.347	1.971	1.935	1.701	1.943	1.813	2.128	1.925	2.072	2.239	1.878	2.662	1.727	2.131	1.4	1.301	1.34	2.084	1.119	1.432	1.555	2.053	1.954	0.522	0.905	1.078	1.293	0.988	1.141	0.635
687																0.035	0.5989	0.6036	0.01	0.6057	1.1765	1.9955	1.8908	2.1042	0.014	0.019	0.028	1.7209	1.4861	0.6038	0.111	0.119	0.372	0.71	0.015	1.5017	2.051	2.415	2.134	0.6667	1.1045	0.6219	3.175	2.79	3.069	0.014	0.9923	0.011	5.033
688																1.052	1.092	1.357	1.231	1.301	1.529	1.777	1.672	1.681	1.53	2.041	1.576	1.511	1.31	1.576	1.613	1.468	1.337	1.346	1.407	1.497	1.747	1.319	1.17	1.296	1.723	1.691	0.755	0.825	0.998	1.387	1.197	1.18	1.188
689																0.845	0.781	0.926	0.705	0.952	0.75	0.773	0.612	0.863	0.776	1.104	0.904	0.873	0.791	0.896	0.843	1.023	1.057	0.872	1.217	1.046	1.412	1.283	1.265	1.218	1.248	1.136	1.423	1.384	1.528	1.003	1.016	0.857	1.43
690																0.4157	0.4005	0.3864	0.321	0.358	0.222	0.0149	0.3516	0.8053	0.349	0.431	0.229	0.9753	0.5457	0.9755	0.357	0.349	0.506	0.0179	0.3438	0.0181	1.109	1.184	1.014	1.0297	0.6366	0.075	0.939	0.868	0.845	0.071	0.0279	0.065	3.211
691																0.383	0.363	0.389	0.45	0.48	0.75	0.677	0.468	0.632	0.923	0.971	0.686	0.927	0.719	0.629	0.987	0.933	0.725	1.172	0.946	0.847	1.132	1.006	1.072	1.892	1.545	1.912	1.376	1.567	1.663	2.278	2.781	2.169	1.985
692																0.684	1.3	0.721	1.119	0.804	1.049	1.594	1.384	1.8	1.29	0.981	0.883	1.002	0.69	0.373	1.136	1.147	0.963	1.865	2.097	1.82	1.004	0.712	0.864	0.799	1.348	2.681	0.776	0.646	0.641	2.153	2.262	1.97	0.897
693	2,8-Dihydroxyquinoline-beta-D-glucuronide	Tier 3 zero-reaction											1	11	191	0.011	0.01	0.01	0.014	0.01	0.01	6.1188	0.01	7.3935	0.021	0.012	0.017	0.012	0.013	0.011	0.159	0.112	0.372	0.012	0.012	0.012	0.657	1.025	0.659	0.02	0.014	0.012	1.558	1.572	1.65	0.018	0.017	0.02	2.011
694																1.63	3.291	2.174	1.859	0.662	0.915	0.599	1.072	1.23	3.273	1.58	2.082	1.673	3.881	2.607	1.582	1.319	2.367	1.783	2.83	2.828	1.851	1.63	1.215	1.867	2.834	4.933	0.646	0.583	0.54	1.735	2.082	1.416	1.152
695																0.096	0.0717	0.0722	0.346	0.384	0.289	0.0757	0.0716	0.0835	0.375	0.496	0.322	0.0834	0.0743	0.0723	0.504	0.473	0.638	0.085	0.088	0.0847	1.293	1.508	1.308	0.0798	0.0728	0.0744	1.14	1.241	1.147	0.061	0.0692	0.088	2.451
696																2.644	1.615	1.725	1.115	1.101	1.092	1.003	1.156	1.289	1.508	1.2	1.482	1.218	0.979	1.333	1.581	2.653	2.205	1.379	1.141	1.541	1.831	2.528	2.802	1.34	1.32	1.363	1.727	3.601	2.794	1.627	1.547	1.627	1.977
698	Prolyl-Glycine	Tier 1	AN00914001	HMDB0011178	Prolyl-Glycine	0.16	9.6									0.924	0.426	0.459	0.536	0.32	0.28	0.235	0.418	0.195	0.851	0.599	0.314	1.294	1.486	1.8	0.895	1.852	1.226	1.611	1.98	1.495	0.405	0.842	0.734	1.505	1.009	0.83	1.093	0.575	0.585	0.501	0.594	0.463	0.695
699																1.846	1.149	1.114	0.721	0.486	0.688	0.391	0.503	0.593	0.697	0.892	1.006	0.599	0.61	0.753	1.638	1.538	0.911	0.677	0.571	0.617	1.583	1.771	1.721	0.665	0.718	0.605	2.098	2.246	2.474	1.521	1.2	0.964	1.48
700																1.642	1.13	1.045	0.842	0.508	0.626	0.547	0.438	0.68	0.802	0.717	1.042	0.696	0.453	0.603	1.451	1.448	0.961	0.745	0.577	0.684	1.304	2.042	1.804	0.729	0.618	0.556	2.005	2.113	2.452	1.27	1.211	1.109	1.579
701																1.519	1.042	1.003	0.658	0.445	0.642	0.366	0.423	0.527	0.661	0.74	0.869	0.544	0.523	0.628	1.404	1.36	0.88	0.596	0.539	0.54	1.377	1.557	1.54	0.636	0.67	0.562	1.674	1.948	2.249	1.365	1.046	0.899	1.276
705																1.526	1.052	0.988	0.617	0.435	0.746	0.404	0.436	0.601	0.803	0.7	0.838	0.665	0.528	0.587	1.441	1.448	0.83	0.641	0.482	0.485	1.202	1.597	1.734	0.632	0.709	0.638	1.76	2.12	2.636	1.432	1.082	0.885	1.379
706																1.46	1.427	0.982	1.02	1.944	0.854	2.04	1.646	0.666	0.866	1.638	0.939	1.661	1.367	1.041	1.707	1.65	1.064	0.786	1.395	0.626	1.754	2.043	1.603	0.903	0.945	0.617	1.745	1.844	2.561	1.948	1.31	1.3	1.22
710	Glutamyl-Valine	Tier 1	AN01906005	HMDB0028832	Glutamyl-Valine	0.28	4.4									0.936	0.708	0.763	1.038	1.131	1.596	1.312	1.191	1.544	1.842	2.308	2.129	1.451	1.235	1.266	1.2	0.818	0.888	0.638	0.659	0.594	1.661	1.376	1.174	0.73	1.029	0.776	1.212	1.292	1.355	0.639	0.563	0.625	1.043
711																0.822	0.861	1.132	0.962	0.935	0.94	0.683	0.736	0.753	0.775	0.821	0.826	0.872	1.171	1.099	1.507	0.943	1.142	0.639	0.596	0.651	0.827	0.83	0.512	0.955	1.14	0.96	0.988	1.228	1.309	0.641	0.431	0.871	1.954
712																0.789	1.19	0.932	1.038	0.565	0.605	0.71	0.864	0.842	1.709	1.013	1.173	0.876	1.433	1.011	0.859	0.699	1.177	1.065	1.405	1.679	0.856	0.824	0.477	1.141	1.447	1.9	0.392	0.47	0.298	1.129	1.212	0.954	0.731
713																0.495	0.416	0.43	0.702	0.831	0.803	0.853	0.749	0.893	1.093	1.423	1	0.929	0.753	0.724	1.516	0.996	1.206	1.355	1.169	0.836	1.577	1.285	1.296	1.139	1.175	1.278	0.977	1.117	1.118	2.267	2.002	1.579	1.842
715																0.922	1.018	1.229	1.053	1.236	1.139	1.257	1.101	1.29	1.405	1.67	1.536	1.178	1.299	1.604	1.232	1.098	1.308	1.128	1.195	1.374	1.175	1.066	0.889	0.99	1.052	0.872	0.41	0.612	0.597	1.014	0.966	0.857	0.867
717																1.247	1.579	2.149	1.336	1.612	1.868	1.711	0.818	0.857	1.044	1.186	0.981	1.033	1.054	0.975	1.504	2.626	2.661	1.492	2.459	1.299	2.213	1.989	1.139	1.074	1.196	1.576	0.838	2.907	1.98	1.209	0.917	1.179	1.086
718																0.073	0.078	0.08	0.083	0.085	0.071	0.046	0.046	0.052	0.094	0.088	0.083	0.084	0.079	0.079	0.097	0.089	0.086	0.042	0.043	0.047	0.056	0.055	0.045	0.063	0.079	0.068	1.345	1.62	1.706	0.044	0.045	0.037	0.086
719																1.209	1.252	0.92	0.87	0.438	0.68	0.238	0.403	0.388	0.531	0.884	0.342	0.452	0.468	0.511	0.678	0.958	1.079	0.914	1.053	0.804	0.839	0.648	0.601	0.86	0.832	1.358	0.936	0.872	1.053	0.701	0.463	0.672	0.923
720																0.541	0.34	0.481	0.483	0.554	0.567	0.328	0.293	0.325	0.589	0.773	0.573	1.024	0.933	0.752	0.668	0.78	0.812	1.694	1.639	1.396	1.34	1.25	1.271	0.789	0.455	0.401	0.474	0.389	0.41	0.613	0.798	0.699	0.762
721																0.626	0.469	0.526	0.642	0.589	0.696	0.514	0.384	0.492	0.646	0.729	0.535	0.974	0.928	0.805	0.8	0.766	0.808	1.571	1.616	1.624	1.326	1.16	1.223	1.002	0.698	0.544	0.563	0.528	0.442	0.812	0.986	0.824	0.733
722	Cytidine monophosphate N-acetylneuraminic acid	Tier 3 zero-reaction											1	6	156	1.81	1.214	1.161	1.05	0.58	0.938	0.432	0.531	0.931	0.828	0.96	1.051	0.629	0.658	0.735	1.634	1.615	1.036	0.796	0.669	0.82	1.455	1.795	1.769	0.877	0.966	0.66	2.107	2.18	2.718	1.61	1.232	1.062	1.442
723																1.606	2.213	1.582	1.873	1.726	1.566	2.164	1.504	1.751	1.779	2.094	1.629	2.071	1.825	1.409	2.356	1.902	1.6	1.427	1.487	1.487	1.238	1.36	1.859	1.591	2.277	1.931	0.533	0.549	0.51	1.823	1.711	1.798	0.646
724	2-Hydroxyethylenedicarboxylate	Tier 2						AN00414001	AAA01479000	2-Hydroxyethylenedicarboxylate	0.97	50				2.75	2.403	2.516	1.944	1.355	1.879	1.464	1.451	1.837	2.412	2.555	1.849	2.508	2.654	2.463	2.519	1.833	2.048	2.325	2.201	2.174	1.773	1.488	2.049	2.61	3.869	3.464	0.652	0.697	0.641	1.864	1.463	1.672	0.423
728	Oxidized glutathione	Tier 1	AN05115000	HMDB03337	Oxidized glutathione	0.03	13.6									1.473	1.006	0.948	0.647	0.441	0.649	0.412	0.431	0.538	0.634	0.759	0.881	0.532	0.505	0.627	1.415	1.374	0.842	0.624	0.526	0.545	1.351	1.522	1.494	0.631	0.675	0.542	1.658	1.853	2.158	1.271	1.005	0.853	1.25
729																1.544	1.78	1.474	1.536	1.878	1.474	2.191	1.776	2.519	1.763	2.314	2.097	1.416	1.051	1.285	1.443	1.105	1.246	1.565	1.487	1.521	1.29	1.239	1.371	0.79	0.92	1.042	0.529	0.503	0.496	1.251	1.369	1.218	0.869
730																1.622	1.384	1.586	1.381	1.473	1.224	2.238	1.815	2.229	1.551	2.341	1.877	1.36	0.952	1.188	1.215	1.105	1.369	1.517	1.466	1.289	1.345	1.422	1.39	0.773	1.095	0.895	0.473	0.483	0.489	1.113	1.079	1.349	0.779
731																2.62	2.363	2.341	1.926	1.348	1.712	1.272	1.453	1.751	2.546	2.478	1.751	2.294	2.655	2.417	2.235	1.725	1.819	2.233	2.16	2.058	1.745	1.632	1.902	2.448	3.49	3.591	0.744	0.823	0.821	1.694	1.694	1.907	0.4619
732																0.862	0.8117	0.818	1.092	0.8209	0.8359	0.8576	0.8108	0.945	0.7937	0.9288	0.7709	1.694	1.26	1.2757	1.368	1.025	0.9094	2.265	2.073	1.82	1.635	1.442	1.457	1.256	0.824	0.8429	0.6628	0.6294	0.7044	0.8798	0.7839	1.485	0.92
733																0.569	0.491	0.375	0.607	0.638	0.618	0.454	0.437	0.528	0.822	0.681	0.609	0.633	0.406	0.443	0.716	0.67	0.752	0.452	0.469	0.47	1.293	1.375	1.292	0.407	0.381	0.323	0.924	1.152	0.975	0.449	0.339	0.393	3.81
737																1.053	1.538	0.591	2.546	1.358	1.296	0.35	0.563	0.63	1.176	0.613	0.541	0.899	1.113	0.585	1.104	0.99	1.765	0.719	2.555	1.598	0.739	0.525	0.932	1.765	1.292	2.206	0.387	0.27	0.351	1.193	2.121	1.275	1.086
739																1.891	2.424	2.075	1.509	1.219	1.14	0.6	0.585	0.714	0.293	0.392	0.23	0.307	0.15	0.117	1.434	1.843	1.22	2.571	2.092	1.432	0.209	0.639	0.908	2.424	2.055	3.205	0.819	0.652	0.753	3.716	3.162	3.001	0.488
740																1.1	1.113	1.12	1.014	1.305	1.265	1.389	1.367	1.451	1.435	1.788	1.716	1.135	1.034	1.32	1.612	1.063	1.253	1.113	1.119	1.073	1.55	1.532	1.533	1.03	1.24	1.134	0.92	0.941	0.883	1.362	1.345	1.28	2.196
741																1.893	2.838	2.309	1.706	1.482	1.334	0.561	0.606	0.771	0.286	0.403	0.218	0.339	0.192	0.16	1.884	2.044	1.283	2.744	2.417	1.795	0.215	0.666	0.992	2.898	2.707	3.414	0.901	0.643	0.87	4.588	4.518	3.874	0.52
742																1.065	1.002	1.044	0.935	1.114	0.863	0.583	0.488	0.694	0.639	0.708	0.865	1.138	1.057	1.074	1.458	0.912	1.06	0.804	0.653	0.618	0.753	0.817	0.615	0.921	1.144	1.077	0.52	0.738	0.634	0.466	0.494	0.655	0.911
743																0.553	0.346	0.495	0.464	0.55	0.553	0.329	0.295	0.323	0.598	0.777	0.569	1.038	0.955	0.771	0.677	0.786	0.828	1.768	1.682	1.41	1.332	1.239	1.305	0.808	0.444	0.409	0.451	0.39	0.401	0.616	0.81	0.709	0.748
745	Isoleucyl-Glutamate	Tier 1	AN02110003	HMDB0028906	Isoleucyl-Glutamate	1.57	2.6									0.792	0.373	0.414	1.033	1.14	1.543	0.538	0.594	0.875	1.183	2.182	1.538	0.502	0.561	0.597	1.101	0.683	0.786	0.308	0.231	0.257	0.991	1.052	0.868	0.499	0.672	0.688	0.952	0.938	1.048	0.318	0.22	0.286	0.754
746																0.907	1.09	1.148	1.277	1.218	1.137	1.052	1.037	1.23	1.413	1.548	1.48	1.321	1.2	1.231	1.305	1.13	1.139	0.886	1.117	1	1.197	1.381	1.296	1.016	1.505	1.262	1.162	1.325	1.199	1.479	1.278	1.375	1.547
747																0.5363	0.6656	0.343	0.272	0.44	0.315	0.428	0.5397	0.318	0.545	0.318	0.3888	0.267	0.4466	0.264	0.6019	0.257	0.305	0.268	0.176	0.137	0.144	0.6918	0.4516	0.465	0.215	0.5927	0.59	0.708	0.703	0.573	0.502	0.253	0.3946
749																0.728	0.705	0.602	0.677	0.496	0.459	0.307	0.308	0.299	0.493	0.51	0.593	0.308	0.259	0.337	0.736	0.741	0.526	0.687	0.452	0.321	1.705	1.73	1.714	0.71	0.402	0.37	2.806	2.581	3.25	2.174	1.665	1.616	1.56
750																2.003	2.543	1.815	1.612	1.098	1.468	1.394	1.482	1.498	2.021	2.171	1.805	1.506	1.525	1.495	1.484	1.22	1.409	1.563	1.906	1.452	1.28	1.194	0.953	1.836	1.942	2.488	0.691	0.539	0.633	1.58	1.53	1.644	0.813
751																0.278	0.34	0.465	0.389	0.512	0.427	0.571	0.343	0.39	0.605	0.318	0.333	0.385	0.398	0.359	0.295	0.368	0.253	0.322	0.273	0.313	0.194	0.227	0.205	0.466	0.333	0.245	1.024	0.854	0.777	0.706	0.806	0.504	0.248
752																0.791	0.479	0.559	0.454	0.31	0.44	0.798	0.4769	0.487	0.345	0.743	0.547	0.382	0.728	0.773	0.364	0.248	1.066	0.566	2.3999	0.5644	0.748	0.182	0.352	0.521	0.356	1.584	0.882	0.624	0.663	0.453	0.891	0.314	0.4022
753																0.782	0.6681	0.8	0.342	0.319	0.563	0.282	0.315	0.238	0.378	0.511	0.385	0.275	0.9209	0.179	0.335	0.268	0.503	0.392	0.185	0.25	0.589	0.68	0.661	0.8301	0.976	0.9046	0.918	1.149	1.124	0.31	0.225	0.7817	1.803
754																0.732	0.682	0.63	0.738	0.633	0.496	0.364	0.33	0.306	0.493	0.566	0.56	0.295	0.298	0.442	0.778	0.682	0.631	0.652	0.458	0.413	1.477	1.961	1.983	0.762	0.489	0.395	2.83	2.767	3.33	2.148	1.519	1.639	1.505
755																0.721	0.555	0.614	0.554	0.477	0.4	0.311	0.303	0.268	0.487	0.48	0.578	0.289	0.251	0.366	0.646	0.643	0.464	0.605	0.384	0.309	1.422	1.596	1.561	0.635	0.395	0.307	2.376	2.607	2.973	2.094	1.463	1.502	1.441
756	Alanyl-Proline	Tier 1	AN01106000	HMDB0028695	Alanyl-Proline	0.42	7.4									0.291	0.225	0.23	0.838	0.863	0.91	0.399	0.331	0.479	1.006	1.533	1.174	0.462	0.491	0.585	0.888	0.465	0.615	0.271	0.238	0.257	0.968	0.813	0.606	0.212	0.308	0.244	1.128	1.117	1.114	0.293	0.221	0.269	0.65
757																0.7423	0.5639	0.7044	0.6864	0.7069	1.2903	1.2562	0.5778	0.8138	0.4579	0.7998	0.6638	0.8134	0.8067	0.6117	0.7286	0.911	1.6877	0.8285	1.3164	0.7154	0.6874	0.708	0.6705	1.7653	0.7096	1.411	1.245	1.374	1.448	0.4888	0.675	0.7261	1.099
758																1.154	1.038	0.922	0.722	0.416	0.596	0.22	0.352	0.413	0.425	0.742	0.291	0.434	0.456	0.492	0.684	0.863	1.034	0.853	0.935	0.792	0.69	0.544	0.527	0.77	0.794	1.347	0.853	0.8	1.016	0.679	0.485	0.682	0.848
759																0.632	0.509	0.547	0.618	0.539	0.54	0.39	0.307	0.353	0.484	0.524	0.444	1.069	1.015	1.305	0.994	1.396	1.16	0.905	0.719	0.661	1.016	1.118	0.987	0.692	0.528	0.553	1.137	1.38	1.162	0.591	0.674	0.572	0.697
761																0.497	0.623	0.71	0.605	0.742	0.568	0.809	0.599	0.6	0.849	0.538	0.568	0.524	0.594	0.57	0.463	0.512	0.48	0.412	0.366	0.385	0.32	0.356	0.325	0.62	0.454	0.388	1.277	0.93	1.048	0.868	1.014	0.578	0.32
764																0.942	1.106	1.343	1.018	0.946	0.932	0.803	0.857	1.025	1.26	1.237	0.833	1.024	1.159	1.057	1.133	0.949	1.227	1.269	1.27	1.263	1.219	1.464	1.59	0.971	1.256	1.319	1.172	1.021	1.232	1.034	0.967	1.062	1.723
767	Pantothenic acid	Tier 1	AN01565000	HMDB00210	Pantothenic acid	1.18	14.6									1.405	1.396	1.281	1.312	1.244	1.394	1.338	1.205	1.469	1.254	1.65	1.327	1.129	0.928	1.066	1.315	1.07	1.053	1.088	1.003	0.992	0.95	1.122	1.097	1.047	1.289	1.173	0.976	0.985	0.949	1.258	1.128	1.456	1.124
768																0.594	0.353	0.54	0.466	0.513	0.55	0.347	0.299	0.325	0.611	0.774	0.586	1.114	1.016	0.832	0.705	0.842	0.821	2.018	1.803	1.52	1.389	1.306	1.365	0.86	0.484	0.416	0.459	0.417	0.428	0.652	0.825	0.731	0.702
769																1.411	0.787	0.968	0.665	0.283	0.677	0.45	0.424	0.532	0.436	0.813	0.448	0.524	0.473	0.633	0.596	1.06	0.897	0.868	1.028	0.863	0.609	0.4	0.432	1.163	1.219	1.696	0.707	0.726	0.694	0.603	0.449	0.829	0.343
770																0.768	0.826	0.742	2.375	1.865	2.65	0.803	0.867	1.013	1.138	2.064	1.705	0.891	0.606	0.638	1.202	1.466	1.441	1.222	0.826	0.874	1.39	1.718	1.959	0.949	1.013	0.936	0.579	0.676	0.719	1.662	1.487	1.503	1.471
771																1.41	1.544	1.454	1.482	1.55	1.309	0.967	0.848	0.94	0.872	1.049	0.783	1.145	1.326	1.485	1.717	1.407	1.412	0.721	0.657	0.738	0.711	0.943	0.627	1.076	1.008	1.285	0.514	0.625	0.587	0.56	0.557	0.695	0.631
772																2.02	2.197	2.167	2.15	2.004	2.053	1.66	1.453	1.687	2.088	2.236	1.9	1.905	1.871	1.992	2.506	1.648	1.862	1.153	1.028	1.286	1.382	1.257	1.45	1.367	1.974	1.757	0.585	0.662	0.685	1.237	0.994	1.126	0.7
773																1.874	2.288	2.402	1.606	1.156	1.237	0.684	0.637	0.92	0.614	0.708	0.57	0.549	0.677	0.701	1.692	1.825	1.512	2.337	1.788	1.435	0.318	0.776	0.914	2.146	1.887	3.052	0.882	0.687	0.69	3.045	2.755	2.734	0.53
774	L-4-Hydroxyglutamate semialdehyde	Tier 2						AN00583004	AAA00802000	L-4-Hydroxyglutamate semialdehyde	1.34	109.7				0.731	1.027	0.606	1.067	0.687	0.744	0.479	0.494	0.525	0.699	0.604	0.512	0.56	0.609	0.505	0.935	0.771	1.062	0.467	1.115	0.839	0.811	0.651	0.852	1.022	0.941	1.729	0.6	0.517	0.569	0.826	0.887	0.767	1.125
776																1.344	1.946	1.622	1.73	1.454	1.502	1.443	1.201	1.105	1.401	1.459	1.106	1.271	1.704	1.659	1.721	1.048	1.304	1.237	1.256	1.224	0.708	0.637	0.662	1.973	1.753	1.662	0.873	0.705	0.709	1.455	1.457	1.557	0.252
777																0.871	0.936	1.192	1.009	1.146	1.052	1.25	1.403	1.583	1.707	1.668	1.819	1.099	1.149	1.446	1.356	1.087	1.231	0.984	1.229	1.547	1.235	1.232	1.321	1.083	1.04	0.783	0.301	0.473	0.531	0.946	0.862	0.854	0.909
778																1.249	1.281	1.187	0.901	0.752	1.044	0.722	0.834	0.892	0.936	1.189	1.209	0.714	0.607	0.817	1.331	0.97	0.833	0.712	0.585	0.605	1.238	1.614	0.271	0.774	0.956	0.703	1.249	1.309	1.238	1.571	1.316	1.297	1.089
779																0.513	0.483	0.55	0.528	0.641	1.032	1.291	1.134	1.375	1.051	1.741	1.557	1.654	0.995	1.277	0.73	0.679	0.54	0.683	0.647	0.652	1.152	0.842	0.655	0.937	1.205	0.899	2.31	2.143	1.999	0.696	0.493	0.586	1.264
781																0.214	0.327	0.334	0.175	0.203	0.247	0.344	0.267	0.323	0.348	0.32	0.387	0.566	0.534	0.491	0.334	0.965	0.552	0.451	0.479	0.58	0.481	0.491	0.565	0.573	0.405	0.394	1.529	1.153	1.254	0.988	1.087	0.726	0.454
782																0.712	1.097	0.77	0.946	0.841	1.03	0.821	0.713	0.947	1.01	1.24	0.885	0.905	0.854	0.943	0.765	0.884	0.934	0.678	0.673	0.695	0.777	0.857	0.694	0.604	0.89	0.909	0.555	0.549	0.663	0.95	0.68	0.899	0.587
784																0.97	1.256	1.053	1.188	1.181	1.358	0.75	0.683	0.844	0.727	1.198	0.881	1.465	0.996	1.271	2.114	1.564	1.453	1.234	1.3	1.306	1.911	1.985	1.875	1.013	1.608	1.204	0.991	1.012	1.006	1.613	1.393	1.719	1.616
785																0.507	0.383	0.424	0.386	0.435	0.764	1.27	1.159	1.405	1.76	1.698	1.765	2.287	2.407	2.503	0.731	0.56	0.511	0.519	0.607	0.689	1.513	0.497	0.482	0.625	0.752	0.555	0.867	0.791	0.688	0.436	0.311	0.316	0.634
786	Xanthylic acid	Tier 3 one-reaction											0	1	36	1.59	1.516	1.333	1.382	1.351	1.439	1.526	1.505	1.542	1.563	1.825	1.444	1.507	1.705	1.467	1.763	1.304	1.415	1.397	1.359	1.375	1.137	1.125	1.353	1.534	1.689	1.602	0.627	0.571	0.548	1.465	1.438	1.62	0.513
787	Leucyl-Aspartate	Tier 1	AN01906007	HMDB0028925	Leucyl-Aspartate	1.13	4.2									1.077	0.974	0.881	1.378	1.897	1.759	1.468	1.367	1.948	2.149	2.625	2.379	1.208	1.11	1.475	1.516	0.847	1.011	0.657	0.547	0.552	3.001	1.738	1.515	0.779	1.296	1.029	0.973	1.061	1.106	0.604	0.549	0.621	1.055
788																1.289	1.788	1.45	1.258	1.054	1.225	1.179	1.051	1.317	2.024	1.416	1.394	1.439	2.052	1.433	1.228	0.938	1.393	1.512	1.892	2.004	1.401	1.083	0.956	1.517	1.959	2.681	0.485	0.637	0.433	1.43	1.263	1.148	0.72
789																1.002	0.632	0.629	0.585	0.38	0.675	0.604	0.842	0.752	0.931	1.536	1.279	1.149	1.059	1.045	0.843	1.07	0.671	0.775	0.961	1.105	1.123	0.999	1.001	0.917	0.679	0.779	0.527	0.574	0.547	1.881	1.214	1.408	0.801
791																0.017	0.013	0.013	0.22	0.214	0.155	0.016	0.013	0.012	0.173	0.274	0.168	0.014	0.0105	0.016	0.326	0.219	0.424	0.026	0.014	0.017	0.963	1.178	1.041	0.014	0.013	0.016	1.224	1.398	1.209	0.035	0.027	0.026	2.877
793																0.0873	0.2859	0.031	0.244	0.323	0.247	0.853	1.051	1.309	0.329	0.332	0.276	0.3459	0.2932	0.2851	0.358	0.348	0.336	0.8376	1.231	0.6915	1.087	1.205	1.082	0.3148	0.042	0.038	1.875	1.877	1.899	0.198	0.726	0.131	3.162
794																1.297	0.449	0.599	0.688	0.546	0.696	0.263	0.24	0.34	0.439	0.743	0.673	0.449	0.559	0.651	0.725	0.751	0.703	0.44	0.544	0.45	0.979	0.975	0.898	0.405	0.34	0.253	1.295	1.495	1.551	0.124	0.086	0.093	0.829
795	Geranyl-PP	Tier 3 zero-reaction											1	3	180	1.406	1.382	1.085	0.686	0.835	0.855	0.712	0.909	0.826	0.774	1.079	1.091	0.638	0.622	0.74	1.43	1.049	0.866	0.956	0.462	0.609	1.181	1.447	0.983	1.053	0.846	0.7	1.519	1.467	1.444	1.451	1.316	1.379	1.339
796																0.604	0.915	0.59	0.941	0.638	0.93	0.706	0.66	0.985	0.768	1.127	0.557	0.839	0.774	0.562	0.54	0.775	0.69	0.622	0.76	0.756	0.54	0.713	0.47	0.661	0.823	0.788	0.34	0.397	0.38	0.846	0.706	0.879	0.491
797																1.03	0.987	1.132	0.974	1.176	1.024	0.95	0.86	1.005	1.029	1.071	1.071	1.027	0.961	1.031	1.115	1.116	1.122	0.696	0.663	0.748	1.001	0.998	1.023	1.222	1.182	1.123	1.297	1.294	1.32	1.042	1.019	0.927	0.979
799	Ectoine	Tier 2						AN00528000	AAA00609000	Ectoine	1.24	173.4				0.785	0.889	0.783	0.986	0.985	1.171	1.598	1.615	1.527	1.405	2.36	1.653	1.047	0.69	0.824	1.173	1.001	0.827	1.438	1.307	1.395	1.516	1.701	1.63	0.963	1.165	0.822	1.086	1.028	0.974	2.16	1.988	2.127	1.612
800																0.539	0.342	0.457	0.472	0.516	0.574	0.347	0.291	0.328	0.62	0.761	0.568	1.002	0.906	0.758	0.648	0.755	0.76	1.661	1.474	1.227	1.304	1.226	1.251	0.723	0.452	0.36	0.48	0.441	0.432	0.573	0.687	0.632	0.762
802	N-Methyl-L-glutamate	Tier 2						BM00754001	AFA00215000	N-Methyl-L-glutamate	1.74	33.3				1.083	0.697	0.718	0.911	0.879	0.974	0.436	0.407	0.561	0.786	0.958	0.695	0.534	0.659	0.554	1.007	1.094	1.068	0.829	0.935	0.948	0.964	1.514	1.273	0.906	0.941	0.908	1.861	1.712	2.043	0.902	1.156	0.824	1.643
803																5.0842	6.5184	6.1119	0.12	0.101	0.129	0.174	3.0955	11.1749	0.179	0.139	0.146	1.9276	5.8942	0.107	0.553	0.464	0.656	1.5285	0.232	6.1355	1.777	1.909	1.653	0.11	1.0311	0.12	2.192	2.386	2.437	6.4445	2.7657	0.9467	2.841
804																0.097	0.084	0.109	0.299	0.334	0.249	0.082	0.11	0.139	0.246	0.403	0.253	0.107	0.087	0.11	0.424	0.318	0.472	0.141	0.112	0.112	1.251	1.483	1.377	0.108	0.125	0.089	1.537	1.69	1.549	0.071	0.06	0.116	5.157
806																1.303	1.064	1.025	1.326	1.178	1.086	0.882	0.963	1.108	1.3	1.25	1.208	1.354	1.041	1.508	1.154	0.993	1.172	0.919	0.837	1.293	1.23	0.996	1.163	1.006	0.918	0.836	0.763	0.8	0.784	0.92	0.681	0.812	1.284
807																0.7309	0.02	1.378	0.435	0.79	0.487	0.286	0.342	0.437	0.68	0.639	0.5407	1.6	0.5686	0.4495	0.844	0.35	1.736	0.2226	0.3655	0.4524	0.904	1.3	1.175	0.609	0.3308	0.245	1.23	1.251	1.11	0.024	1	0.018	3.527
808																1.481	1.366	1.409	1.48	1.617	1.36	1.073	0.829	0.906	0.925	1.078	0.783	1.231	1.298	1.449	1.663	1.306	1.468	0.757	0.636	0.649	0.587	0.695	0.653	1.173	1.037	1.276	0.508	0.598	0.574	0.466	0.411	0.524	0.433
809																0.1147	0.108	0.1088	0.106	0.1092	0.1112	0.1141	0.1078	0.1257	0.1069	0.1235	0.1025	0.1256	0.112	0.1088	0.1125	0.292	0.278	0.128	0.1326	0.1276	0.453	0.721	0.311	0.1202	0.1096	0.1121	0.733	0.539	0.725	0.117	0.1043	0.1121	6.778
810	Nicotinic acid mononucleotide	Tier 3 one-reaction											0	1	241	0.02	0.026	0.02	0.188	0.275	0.156	0.019	0.016	0.02	0.117	0.273	0.162	0.018	0.016	0.016	0.288	0.194	0.37	0.024	0.019	0.018	1.02	1.224	1.224	0.023	0.017	0.021	1.257	1.633	1.383	0.037	0.025	0.026	3.585
811																0.053	0.077	0.085	0.085	0.116	0.058	0.073	0.083	0.062	0.148	0.08	0.078	0.062	0.198	0.051	0.14	0.094	0.233	0.084	0.067	0.098	0.303	0.283	0.373	0.063	0.06	0.147	0.567	0.72	0.762	0.1	0.0301	0.064	2.39
812																0.837	0.906	0.724	0.248	0.22	0.349	0.701	0.56	0.892	0.333	0.301	0.287	0.892	0.967	0.956	0.216	0.384	0.251	0.679	1.085	0.866	0.075	0.079	0.058	0.752	0.885	1.62	0.04	0.049	0.055	0.925	0.913	0.707	0.013
813																1.686	1.652	1.672	1.32	1.45	1.417	2.707	1.926	2.792	1.389	1.732	1.829	1.282	1.067	1.272	1.15	1.26	1.236	1.528	1.552	1.377	0.783	0.824	0.796	0.982	0.99	1.057	0.348	0.361	0.372	1.072	1.123	1.19	0.097
814	Leucyl-Glutamate	Tier 1	AN02110004	HMDB0028928	Leucyl-Glutamate	1.57	3.4									1.041	0.812	0.844	1.187	1.275	1.359	1.377	1.401	2.13	1.427	2.332	2.222	1.194	0.811	1.035	1.047	0.807	1.004	0.627	0.75	0.597	1.272	1.107	1.008	0.738	1.109	1.099	1.052	1.345	1.047	0.568	0.547	0.571	1.005
815																0.565	0.555	0.609	0.633	0.802	0.748	0.956	1.059	1.023	0.743	1.146	0.713	0.519	0.445	0.521	0.801	0.606	0.733	0.774	0.521	0.564	1.775	2.325	2.299	0.496	0.533	0.527	1.58	2.28	2.031	0.771	0.722	0.955	2.616
816																1.839	1.818	1.741	1.571	1.682	1.646	3.14	2.166	2.754	1.481	2.094	2.068	1.516	1.308	1.516	1.415	1.582	1.317	1.697	1.549	1.465	1.255	0.969	1.015	1.289	1.235	1.29	0.414	0.452	0.456	1.148	1.223	1.422	0.413
817																0.2978	0.3196	0.21	0.33	0.0979	0.2018	0.2005	0.062	0.1318	0.091	0.126	0.129	0.208	0.2529	0.1577	0.162	0.166	0.205	0.5266	0.197	0.3606	0.349	0.315	0.321	0.5463	0.307	0.471	0.943	0.731	0.676	0.2904	0.331	0.3711	2.289
818																0.0149	0.014	0.0141	0.046	0.09	0.043	0.0148	0.014	0.0163	0.035	0.044	0.057	0.0163	0.0145	0.0141	0.087	0.079	0.328	0.0166	0.0172	0.0166	2.204	2.141	2.064	0.0156	0.0142	0.0146	1.847	2.944	2.361	0.0152	0.0135	0.0146	3.888
820																0.3038	0.358	0.2883	0.2809	0.2893	0.2946	0.3022	0.2857	0.333	0.794	0.3273	0.2717	0.3329	1.26	1.276	0.2982	1.0249	0.3205	2.026	1.657	1.592	1.433	1.314	1.286	1.2563	0.2904	0.2971	0.2336	0.2218	0.2483	0.3101	0.2763	0.2972	1.116
821																0.833	0.411	0.691	0.509	0.505	0.515	0.371	0.307	0.324	0.636	0.82	0.595	1.324	1.067	0.983	0.974	1.097	0.948	2.333	2.204	1.752	1.517	1.452	1.768	1.12	0.529	0.477	0.636	0.472	0.523	0.691	1.051	0.877	0.645
822																0.478	0.297	0.407	0.496	0.52	0.596	0.338	0.294	0.33	0.628	0.731	0.546	0.911	0.823	0.689	0.607	0.677	0.722	1.375	1.248	1.066	1.233	1.112	1.183	0.635	0.426	0.34	0.471	0.424	0.42	0.531	0.615	0.561	0.811
825																1.307	1.139	1.171	1.262	1.134	1.351	1.44	1.255	1.54	1.229	1.215	1.367	1.671	1.312	1.66	1.331	1.307	0.98	0.9	0.838	0.915	0.565	0.698	0.544	0.993	1.266	0.99	0.568	0.589	0.453	1.052	1.05	0.981	0.267
826	Xanthine	Tier 1	AN00646000	HMDB00292	Xanthine	1.4	23.4									1.497	1.418	1.132	1.067	1.009	0.802	1.332	1.101	1.211	0.602	0.549	0.525	0.947	0.718	0.773	1.375	1.102	1.254	1.808	2.031	1.484	1.348	1.263	1.198	1.869	1.232	1.347	2.322	2.085	2.339	1.13	0.682	0.668	0.659
827																1.126	1.433	0.955	1.354	0.749	1.646	4.21	4.501	5.844	0.496	0.805	1.341	1.208	0.506	0.834	0.487	1.249	0.794	1.449	5.523	3.283	0.677	0.772	0.506	0.577	0.452	0.606	0.423	0.267	0.418	1.835	3.613	2.209	0.334
828																1.481	1.277	1.588	4.675	6.752	4.282	0.977	0.768	1.283	1.553	1.058	1.096	0.908	0.994	1.279	2.017	1.341	2.026	0.537	0.47	0.447	1.124	0.808	0.897	0.753	0.944	0.649	1.419	1.661	1.499	0.471	0.309	0.362	1.056
829																0.495	0.467	0.456	0.315	0.336	0.376	0.49	0.505	0.557	0.712	0.906	0.922	0.594	0.696	0.783	0.522	0.462	0.461	0.4	0.4	0.373	1.114	0.644	0.591	0.392	0.422	0.289	1.349	1.612	1.311	0.348	0.428	0.385	0.827
830	gamma-Glutamyl-gamma-aminobutyraldehyde	Tier 2						AN01516000	AAA00761000	gamma-Glutamyl-gamma-aminobutyraldehyde	0.8	160.2				0.089	0.122	0.195	0.089	0.047	0.03	0.015	0.476	0.131	0.031	0.034	0.103	0.019	0.014	0.012	0.181	0.159	0.592	0.012	0.107	0.16	1.517	2.243	1.917	0.255	0.054	0.227	2.927	2.414	2.663	0.016	0.1	0.018	4.378
831	(R)-1-Aminopropan-2-ol	Tier 2						AN00077000	AAA00639000	(R)-1-Aminopropan-2-ol	0.61	25.3				1.143	1.169	1.132	0.753	0.766	0.897	1.331	1.135	1.264	1.216	1.838	1.44	1.58	1.523	1.897	1.491	1.488	1.313	1.963	1.546	1.691	1.977	2.386	1.926	1.033	0.962	0.73	0.823	0.793	0.815	0.69	0.674	0.739	0.691
833																1.357	0.431	0.737	0.251	0.552	0.587	0.554	0.371	0.566	0.697	0.836	0.452	2.256	2.767	2.78	1.673	2.895	2.491	2.887	2.871	2.643	0.513	0.783	1.127	1.949	1.215	1.142	0.438	0.491	0.483	0.416	0.491	0.561	0.196
834																0.686	1.396	0.708	1.72	1.433	1.606	0.499	0.658	0.696	1.144	1.601	1.224	0.495	0.316	0.426	1.875	2.381	1.375	1.118	0.961	0.896	1.15	1.74	1.633	1.042	1.187	1.653	0.964	0.47	0.574	2.275	2.637	2.464	0.88
836																0.661	0.475	0.177	0.362	0.379	0.893	0.695	0.334	0.653	0.445	0.561	0.137	0.493	0.196	0.463	0.5	0.546	0.359	0.846	0.401	0.08	0.642	0.575	0.464	0.377	0.339	0.671	1.672	2.569	2.061	0.943	0.54	0.452	0.382
837	Iminoaspartic acid	Tier 3 zero-reaction											1	10	262	1.808	1.771	1.558	1.557	2.339	2.237	1.333	0.581	0.917	0.927	1.168	1.505	1.344	1.052	0.976	1.516	2.218	1.573	1.594	1.555	1.722	1.471	1.469	1.406	1.868	1.74	1.255	1.506	1.444	1.33	2.478	2.914	1.503	1.203
838																1.125	1.461	1.978	1.348	1.069	1.67	1.157	0.949	0.933	1.118	1.104	0.923	1.098	1.23	0.949	0.955	3.295	2.074	1.633	3.316	1.686	3.185	2.102	1.444	1.111	1.427	1.641	0.986	4.125	3.24	1.574	0.894	0.995	1.732
839																0.0757	0.0712	0.0718	0.07	0.1274	0.0734	0.0753	0.0712	0.0829	0.0706	0.0815	0.0677	1.3443	0.0739	0.016	0.039	0.032	0.183	0.1056	0.0875	0.0842	0.523	0.614	0.48	0.0793	0.0723	0.074	1.189	1.49	1.125	0.0772	0.0688	0.074	2.147
841																1.212	1.639	2.088	1.144	1.201	2.066	1.554	0.849	1.116	1.298	1.289	1.001	1.127	1.258	1.056	1.051	3.173	2.829	1.799	3.257	1.687	4.167	2.316	1.501	1.229	1.681	2.164	1.098	0.916	4.034	1.414	0.946	1.137	2.544
842	5-Aminopentanoic acid	Tier 1	AN00277004	HMDB03355	5-Aminopentanoic acid	0.43	1.1									0.223	0.157	0.181	0.168	0.208	0.213	0.246	0.231	0.295	0.251	0.281	0.274	0.176	0.152	0.203	0.216	0.16	0.279	0.217	0.166	0.174	0.511	0.814	0.534	0.149	0.178	0.171	1.534	1.854	1.744	0.293	0.218	0.225	2.228
845	Prolyl-Alanine	Tier 1	AN01106001	HMDB0029010	Prolyl-Alanine	0.13	11.7									0.734	0.571	0.525	0.553	0.638	1.176	0.962	0.678	0.78	0.743	1.112	0.85	1.398	0.814	1.262	0.647	1.089	0.674	0.749	0.652	0.527	0.856	0.85	0.846	0.659	0.65	0.541	1.565	1.054	1.325	0.871	0.863	0.819	0.677
846	5-Hydroxyectoine	Tier 2						AN00716000	AAA00608000	5-Hydroxyectoine	0.01	38.2				1.442	1.322	1.387	1.7	1.488	1.84	1.485	1.72	2.073	2.365	2.312	2.067	1.514	1.486	2.099	1.835	1.434	1.318	1.479	1.276	1.154	1.669	1.668	1.31	1.048	1.35	1.139	0.968	1.108	0.862	1.498	1.24	1.612	1.414
848																1.969	1.362	1.678	3.897	2.977	1.841	1.69	3.247	1.715	2.741	1.63	1.891	2.144	1.327	2.964	2.153	1.271	1.057	0.824	0.837	3.302	1.412	0.989	1.334	2.376	1.325	1.049	0.701	0.878	0.727	1.547	0.79	0.65	1.111
849																0.043	0.042	0.021	0.408	0.397	0.328	0.022	0.047	0.0243	0.384	0.553	0.358	0.0243	0.0216	0.021	0.528	0.426	0.574	0.0247	0.042	0.042	1.199	1.289	1.173	0.0232	0.0212	0.0217	1.123	0.936	1.124	0.064	0.061	0.048	2.443
850																1.0568	0.362	1.0029	0.1304	1.0064	1.0248	1.0514	0.994	0.0726	0.044	1.1387	0.057	1.4476	1.032	1.0033	0.281	0.217	0.378	1.1796	0.5106	0.456	1.059	0.987	0.812	1.1078	1.0103	1.0334	1.57	1.716	1.56	0.1667	0.961	0.204	0.673
851	3-Aminopropanal	Tier 2						AN00065001	AAA01067000	3-Aminopropanal	0.19	37.1				0.283	0.296	0.318	0.243	0.443	0.439	0.392	0.152	0.198	0.272	0.404	0.324	0.476	0.295	0.3	0.385	0.364	0.356	0.222	0.251	0.174	0.293	0.172	0.14	0.341	0.233	0.144	1.251	1.579	1.563	0.156	0.103	0.163	0.159
852																1.662	1.881	1.732	2.137	1.603	1.768	2.298	2.089	2.067	1.917	2.42	1.552	1.908	1.458	1.423	1.987	1.716	1.608	1.529	1.781	1.876	1.811	1.152	1.416	1.917	2.562	2.006	0.597	0.472	0.376	1.965	1.7	1.64	0.503
853																1.02	1.072	0.745	0.883	1.006	0.949	3.04	2.502	2.735	0.688	1.513	1.227	0.795	0.331	0.482	0.755	0.809	0.671	1.42	0.906	1.122	0.768	0.876	0.819	0.359	0.295	0.4	0.49	0.529	0.485	0.869	0.836	1.173	0.626
854																1.059	0.975	0.773	0.762	0.991	0.995	3.693	2.442	3.09	1.014	1.551	1.292	0.759	0.396	0.518	0.815	0.967	0.622	1.563	1.034	1.161	0.725	1.069	0.883	0.32	0.338	0.307	0.575	0.698	0.467	0.993	0.755	1.354	0.829
856																1.696	1.493	1.663	1.394	1.747	1.545	1.665	1.635	1.901	1.991	2.086	2.117	1.54	1.72	2.04	1.722	1.325	1.625	1.233	1.354	1.488	1.659	1.385	1.293	1.16	1.438	1.098	0.403	0.541	0.511	1.116	0.978	1.011	0.905
858																0.919	0.765	0.566	0.741	0.985	0.914	3.88	2.665	3.005	0.701	1.371	1.075	0.729	0.397	0.434	0.719	0.86	0.659	1.649	1.107	1.202	0.738	1.053	0.729	0.344	0.195	0.28	0.59	0.653	0.573	0.974	0.917	1.386	0.793
860																0.718	0.426	0.22	0.381	0.155	0.152	0.079	0.359	0.401	0.389	0.613	0.275	0.335	0.334	0.42	0.298	0.125	0.205	0.464	0.281	0.569	0.166	0.195	0.448	0.792	0.458	0.778	0.939	3.321	0.218	0.437	0.361	0.376	0.56
861	7-Cyano-7-carbaguanine	Tier 2						AN00954000	AAA01706000	7-Cyano-7-carbaguanine	2.91	39.9				1.047	2.411	0.796	2.093	0.948	1.524	0.762	1.233	1.032	1.377	0.993	0.767	0.916	1.177	0.812	1.424	0.946	1.324	0.512	1.655	1.264	0.886	0.525	0.899	1.523	1.656	3.316	0.322	0.218	0.332	0.984	1.157	1.226	0.776
862																0.919	0.624	0.517	0.756	0.965	0.78	3.178	2.062	2.369	0.649	1.296	0.956	0.621	0.308	0.409	0.75	0.696	0.522	1.389	0.94	0.968	0.723	1.069	0.84	0.268	0.185	0.223	0.825	0.564	0.616	0.731	0.723	0.959	0.645
863																1.105	0.61	0.709	0.719	0.709	0.905	1.863	2.578	1.95	0.574	1.196	0.964	0.692	0.459	0.506	0.939	1.117	0.436	1.72	1.163	1.129	0.837	0.801	0.98	0.461	0.459	0.291	0.981	1.457	0.712	1.198	0.975	1.471	0.772
865																0.844	0.705	0.621	0.764	0.789	0.901	2.352	1.89	1.919	0.49	0.803	0.685	0.585	0.274	0.338	0.593	0.739	0.484	1.306	0.91	1.073	0.626	0.76	0.698	0.308	0.207	0.258	0.433	0.637	0.497	0.774	0.765	1.186	0.604
867																1.362	1.409	1.386	1.542	1.709	1.692	0.902	0.886	0.88	0.985	1.229	1.126	1.833	1.422	1.792	2.029	1.557	1.445	0.816	0.77	0.974	0.778	0.975	1.006	1.821	2.402	1.755	1.061	1.035	0.956	1.211	1.154	1.447	0.662
868																2.428	2.902	2.692	1.868	1.651	1.271	0.659	0.67	0.838	0.27	0.419	0.232	0.264	0.123	0.118	1.766	1.885	1.338	2.708	1.8	1.232	0.18	0.674	1.009	2.74	2.466	3.056	0.715	0.6	0.755	3.801	3.557	3.559	0.498
869																0.35	0.294	0.288	0.523	0.58	0.62	0.341	0.281	0.348	0.638	0.718	0.525	0.758	0.657	0.525	0.517	0.556	0.664	0.868	0.922	0.727	1.147	0.969	1.026	0.549	0.398	0.34	0.469	0.44	0.438	0.494	0.525	0.493	0.879
870																1.379	1.635	1.331	1.781	1.787	1.648	0.896	0.793	0.819	0.997	1.426	1.257	1.839	1.446	1.889	2.02	1.658	1.633	0.769	0.903	1.064	0.851	0.999	0.919	1.822	2.355	1.6	1.254	1.07	0.959	1.348	1.266	1.462	0.622
872																0.749	0.76	0.75	0.65	0.683	0.876	1.047	0.736	0.91	0.809	1.429	1.212	1.352	0.969	0.977	1.081	1.256	0.908	1.538	1.285	1.395	0.97	1.062	1.02	1.568	1.65	1.442	1.102	1.002	1.034	2.219	1.961	2.236	1
873																0.941	1.069	1.12	0.903	1.076	0.973	1.059	0.971	1.192	1.187	1.322	1.193	1.071	0.902	1.393	1.123	1.217	1.209	0.962	1.076	0.993	1.133	1.142	1.201	1.206	1.171	0.966	1.158	1.228	1.179	0.89	0.876	0.881	0.939
874																0.64	0.719	0.869	0.704	0.658	0.805	1.005	0.83	0.784	0.876	1.333	1.147	1.264	0.979	0.876	0.954	1.288	0.759	1.342	1.276	1.263	1.057	1.022	0.937	1.472	1.638	1.262	1.074	0.867	0.908	2.487	2.221	2.437	0.969
875																0.1949	0.2005	0.3295	0.1637	0.8988	0.4359	0.6735	0.1432	1.1393	0.8574	0.28	0.2514	1.1045	0.2586	0.4999	0.275	0.8742	0.494	0.9097	1.102	1.2905	0.849	1.298	0.84	0.2615	1.1787	1.0291	1.538	1.327	1.554	0.6364	0.5704	0.3716	0.592
876																1.1217	0.4978	1.3121	0.0197	0.2679	0.5342	0.017	0.0506	0.3472	0.035	0.027	0.055	0.9253	2.3158	0.2604	0.318	0.232	0.347	0.7128	0.0404	0.0228	1.029	0.996	0.783	0.011	1.0652	0.022	1.563	1.627	1.484	0.4088	0.3736	1.2372	0.656
877																0.682	0.628	0.564	1.254	1.066	0.983	0.387	0.297	0.417	0.667	0.757	0.613	0.319	0.281	0.306	1.903	1.31	1.448	0.437	0.356	0.326	1.713	1.897	2.263	0.609	0.818	0.888	1.863	1.815	1.77	0.722	0.583	0.527	1.479
878																0.477	0.818	0.452	0.775	1.164	1.21	1.536	2.021	2.262	1.568	2.289	1.191	1.734	1.318	2.036	0.395	0.463	0.557	0.515	0.413	0.46	2.372	2.576	2.464	0.49	1.448	0.716	1.287	1.382	1.401	0.558	0.463	0.399	3.604
880	Isoleucyl-Glycine	Tier 1	AN01133004	HMDB0028907	Isoleucyl-Glycine	1.26	8									1.127	1.131	1.112	0.862	1.313	1.285	1.225	0.944	1.908	0.966	1.564	1.041	1.489	1.737	0.957	1.06	0.817	0.854	0.7	0.705	0.711	0.952	0.515	0.706	0.802	1.457	1.077	0.579	0.82	0.633	0.773	0.592	0.703	0.639
881																0.0167	0.104	0.029	0.15	0.223	0.143	0.035	0.049	0.244	0.108	0.236	0.238	0.0183	0.0163	0.037	0.137	0.129	0.251	0.0186	0.143	0.0186	0.997	1.141	1.234	0.034	0.0159	0.0163	1.412	1.786	1.863	0.145	0.034	0.396	4.341
882	4-(2-Aminophenyl)-2,4-dioxobutanoic acid	Tier 3 zero-reaction											1	19	240	0.035	0.01	0.041	0.066	0.18	0.019	0.229	0.539	0.017	0.03	0.017	0.024	0.213	0.01	0.014	0.196	0.164	0.402	0.012	0.0476	0.2143	0.635	1.348	0.706	0.026	0.038	0.106	2.158	2.327	2.205	0.077	0.021	0.028	1.891
883	5-Hydroxyindoleacetylglycine	Tier 2						AN01935002	AAA01023000	5-Hydroxyindoleacetylglycine	1.42	179.8				0.221	0.193	0.19	0.513	0.683	0.515	0.237	0.208	0.217	0.462	0.613	0.477	0.213	0.179	0.224	0.733	0.618	0.77	0.188	0.146	0.189	1.16	1.236	1.152	0.187	0.228	0.352	1.7	2.139	1.826	0.205	0.505	0.16	2.996
885																0.71	1.172	1.131	0.783	0.342	0.734	0.885	1.726	1.464	4.053	2.362	3.453	1.828	2.687	2.391	0.879	0.687	1.112	1.317	2.688	2.821	2.202	1.318	0.779	0.959	1.536	1.846	0.323	0.415	0.24	0.896	1.044	0.852	0.746
886	N-Glycolylneuraminic acid	Tier 3 zero-reaction											1	32	469	0.471	0.414	0.566	0.524	0.42	0.38	0.288	0.384	0.324	0.72	0.774	0.575	0.328	0.525	0.54	0.684	0.439	0.84	0.52	0.588	0.537	1.064	1.263	1.183	0.454	0.334	0.62	1.009	1.346	1.286	0.357	0.417	0.434	2.107
887																0.07	0.0164	0.028	0.0334	0.0166	0.1233	0.028	0.2167	0.187	0.2932	0.2125	0.05	0.291	0.087	0.2645	0.18	0.111	0.447	0.0195	0.0202	0.025	1.07	1.515	1.568	0.0183	0.0167	0.0171	0.963	0.991	0.843	0.0178	0.0159	0.038	1.918
889																1.809	1.926	1.976	1.168	0.39	0.178	0.0298	0.058	0.0329	0.33	0.099	0.317	0.073	0.25	0.356	1.511	0.907	2.329	0.914	1.625	1.488	1.677	2.536	1.63	1.154	0.982	0.642	0.837	0.538	0.321	1.174	1.226	1.305	1.15
890																1.534	1.408	1.401	1.423	1.309	1.384	1.017	0.963	1.179	1.105	1.24	1.27	1.353	1.347	1.554	1.554	1.083	1.5	0.784	0.874	0.823	1.202	0.952	0.997	1.284	1.776	1.382	0.623	0.698	0.559	1.121	0.997	0.886	0.767
891																1.341	1.073	1.271	1.189	1.207	1.207	0.945	0.971	1.131	0.949	1.077	1.167	1.234	1.249	1.466	1.387	0.972	1.377	0.745	0.723	0.823	0.864	0.865	0.966	1.041	1.336	1.138	0.423	0.558	0.528	0.954	0.929	0.887	0.622
892																0.042	0.0101	0.01	0.011	0.0102	0.01	0.0107	0.0101	0.012	0.014	0.024	0.037	0.012	0.01	0.01	0.173	0.128	0.519	0.012	0.012	0.012	1.969	2.525	2.256	0.011	0.0103	0.01	1.858	1.837	1.992	0.011	0.0098	0.012	3.564
893	Alanyl-Methionine	Tier 1	AN01586000	HMDB0028693	Alanyl-Methionine	5.77	4.7									0.655	0.536	0.544	0.591	0.63	0.744	0.648	0.529	0.666	0.595	0.816	0.764	0.612	0.474	0.588	0.635	0.793	0.537	0.599	0.588	0.49	0.658	0.693	0.568	0.873	0.699	0.576	0.893	0.954	0.942	0.78	0.596	0.848	0.733
894																0.619	0.553	0.643	0.43	0.53	0.868	0.725	0.942	1.111	1.713	1.824	1.935	0.985	1.182	1.522	0.92	0.567	0.394	0.352	0.371	0.433	1.951	1.09	0.893	0.291	0.451	0.273	1.716	2.156	1.871	0.381	0.29	0.292	1.221
896																1.384	1.283	1.538	1.252	1.53	1.274	1.741	1.783	1.867	2.102	3.279	1.831	1.407	1.358	1.463	1.867	1.524	1.543	1.836	1.595	1.348	1.849	2.137	1.75	1.146	1.546	1.217	0.806	0.683	0.602	1.732	1.478	1.434	0.726
897	UDP-4-dehydro-6-deoxy-D-glucose	Tier 3 one-reaction											0	1	48	0.1067	0.1005	0.1013	0.242	0.1016	0.1035	0.1062	0.1004	0.117	0.0995	0.143	0.0954	0.1169	0.1042	0.1013	0.1047	0.1007	0.153	0.1191	0.1234	0.1188	0.276	0.427	0.296	0.1119	0.102	0.1043	0.455	0.544	0.526	0.1089	0.097	0.1044	1.508
899																0.935	0.603	1.096	0.715	0.71	0.915	1.182	0.438	0.754	1.188	1.018	0.747	0.974	0.891	0.542	0.699	1.019	0.955	0.767	1.065	1.638	1.051	0.983	0.999	1.007	0.521	1.187	2.592	2.903	2.205	0.981	0.997	0.606	1.905
901																0.916	0.621	0.607	0.565	0.627	0.728	0.539	0.5	0.536	0.781	0.74	0.612	1.169	0.802	0.951	0.918	0.97	0.916	1.53	1.837	1.28	1.35	1.143	1.874	0.899	0.772	0.823	0.848	0.811	0.826	1.066	0.98	0.887	0.958
902																0.071	0.073	0.089	0.351	0.402	0.308	0.037	0.048	0.081	0.306	0.479	0.319	0.105	0.064	0.046	0.551	0.42	0.522	0.086	0.047	0.055	1.56	1.66	1.636	0.077	0.017	0.043	1.397	1.512	1.448	0.069	0.052	0.089	5.679
904																0.705	0.255	0.33	0.502	0.931	0.558	0.294	0.393	0.486	0.79	0.728	0.868	0.595	0.736	0.79	0.423	1.044	0.768	0.685	1.044	0.695	1.565	1.238	1.251	0.622	0.451	0.502	0.916	1.468	0.904	0.375	0.451	0.463	1.355
906																1.894	1.267	1.492	1.375	1.058	1.731	1.292	1.109	1.376	1.247	1.689	1.327	1.436	1.264	1.356	1.75	1.914	1.572	1.232	1.284	1.24	1.24	1.441	1.286	1.344	2.501	1.944	0.979	1.131	0.929	1.343	1.029	1.72	0.756
907																0.992	0.875	0.906	0.966	0.948	0.906	0.714	0.633	0.751	0.665	0.9	0.807	0.906	0.925	1.06	1.08	0.79	0.959	0.563	0.605	0.599	0.654	0.649	0.669	0.79	1.105	0.864	0.366	0.444	0.407	0.709	0.603	0.733	0.42
908	Phenylalanyl-Glutamate	Tier 1	AN02608002	HMDB28994	Phenylalanyl-Glutamate	0.62	28.4									0.675	0.345	0.202	0.958	0.756	0.229	0.141	1.899	1.532	1.005	1.641	1.546	0.698	0.411	0.548	0.489	0.621	0.586	0.342	0.75	0.527	0.548	0.539	0.368	0.963	0.622	0.484	1.439	1.483	1.577	0.443	0.386	0.359	0.957
909																0.411	0.572	0.471	0.49	0.636	0.923	2.299	2.341	2.375	2.115	2.31	1.985	1.78	1.712	1.519	0.582	0.455	0.59	0.542	0.708	0.976	1.083	0.932	0.955	0.729	1.152	0.996	0.702	0.784	0.748	1.017	1.015	0.937	3.451
912	Dehydroalanine	Tier 2						AN00113001	AAA00669000	Dehydroalanine	0.28	82				1.725	0.961	0.876	1.506	1.189	1.392	0.535	0.554	0.853	0.89	0.957	0.716	1.258	0.851	0.844	1.326	1.607	1.629	1.323	1.713	1.164	0.819	1.224	1.189	1.25	1.607	1.206	1.165	1.158	1.134	1.507	1.931	1.509	0.825
913	Leucyl-Threonine	Tier 1	AN01735002	HMDB0028939	Leucyl-Threonine	0.41	11.4									0.953	0.675	0.832	1.139	1.356	1.928	2.622	4.24	3.743	5.079	4.024	4.099	2.114	1.837	2.206	1.062	1.325	1.164	0.664	0.614	0.768	2.5	1.741	1.094	0.555	1.623	0.724	0.859	1.053	0.504	0.538	0.489	0.724	1.264
914	Glycyl-Valine	Tier 1	AN00943002	HMDB28854	Glycyl-Valine	0.45	9.1									1.107	0.869	0.937	0.973	0.885	1.312	0.961	1.119	1.261	0.996	1.415	1.121	1.072	1.002	1.181	1.272	1.061	1.013	0.82	0.701	0.789	0.938	1.061	0.935	0.952	1.245	1.031	0.806	0.872	0.834	0.843	0.704	0.873	0.631
915																1.823	0.301	1.04	1.635	1.413	1.691	0.8837	0.8952	0.856	0.827	0.842	1.228	1.276	1.35	1.532	1.302	1.186	1.535	1.197	1.683	1.818	0.971	1.256	0.842	1.749	1.145	0.983	0.939	0.823	0.885	1.389	1.756	1.48	1.082
916																1.748	1.359	1.342	1.222	1.051	1.458	1.323	1.301	1.47	1.087	1.762	1.267	1.286	1.179	1.219	1.749	1.495	1.299	1.198	1.07	1.158	1.109	1.41	1.228	1.468	1.992	1.727	0.931	0.992	0.965	1.302	1.127	1.41	0.751
917	Pyridoxine phosphate	Tier 2						AN01948000	AAA01600000	Pyridoxine phosphate	6.64	187				1.324	1.265	1.681	1.085	1.15	1.618	1.264	1	1.148	1.001	1.43	1.072	1.069	1.127	1.057	1.353	1.446	2.039	1.382	2.107	1.3	1.822	2.042	1.225	1.151	1.541	1.731	0.986	1.194	2.512	1.282	0.902	1.179	1.333
918	Alpha-aminobutyric acid	Tier 1	AN00189000	HMDB00452	Alpha-aminobutyric acid	0.02	4.5									0.983	0.88	0.756	0.992	1.181	0.92	0.722	0.637	0.664	0.794	1.492	1.109	0.944	0.889	1.175	0.843	1.115	1.045	0.808	0.849	1.136	0.894	0.94	0.845	0.789	1.12	0.753	1.418	1.557	1.513	0.689	0.719	0.759	1.056
920																1.507	1.314	1.637	1.782	1.964	1.901	1.411	1.554	1.296	1.762	2.538	1.852	1.707	1.806	2.164	2.27	1.782	1.738	2.052	1.677	2.348	1.926	2.344	1.998	1.343	1.061	1.794	0.808	0.899	0.957	2.258	2.305	1.896	1.313
921																1.316	1.394	1.635	1.027	0.564	0.526	0.657	1.33	1.03	1.761	1.601	0.999	1.526	1.726	1.348	1.075	1.005	1.244	1.847	1.403	1.902	0.939	1.372	2.57	1.405	1.364	1.366	2.012	0.888	1.783	1.78	1.254	1.288	1.496
922																1.609	0.975	0.939	0.85	0.4	0.687	0.297	0.532	0.589	0.683	0.916	0.938	0.616	0.587	0.469	1.293	1.239	0.836	0.56	0.495	0.394	1.193	1.488	1.325	0.574	0.624	0.493	1.241	1.385	1.739	1.616	1.036	0.853	1.115
923																0.212	0.266	0.429	0.36	0.682	0.386	0.7124	0.2837	0.406	0.33	0.431	0.272	0.544	0.329	0.634	0.455	1.184	0.682	0.423	0.6	0.509	0.876	0.716	0.686	0.438	0.28	0.513	0.641	1.443	0.893	0.497	0.565	0.37	0.492
924																0.0325	0.0362	0.0436	0.014	0.0412	0.0373	0.017	0.0541	0.054	0.031	0.024	0.06	0.0511	0.0368	0.0423	0.365	0.239	0.332	0.0662	0.0411	0.0403	1.039	1.107	0.846	0.011	0.0352	0.012	1.589	1.743	1.561	0.0359	0.0358	0.0553	0.63
925																1.331	2.081	1.451	1.929	1.354	1.73	1.221	1.766	1.417	1.731	1.322	1.1	1.227	1.531	1.031	2.043	1.065	1.514	0.93	1.585	1.163	1.107	0.63	1.327	1.192	1.596	1.801	0.662	0.618	0.745	1.094	1.161	0.801	1.583
927	Malvidin	Tier 3 zero-reaction											1	9	164	1.128	0.808	1.274	1.394	0.885	0.7212	0.7399	1.025	0.8153	1.145	1.1887	1.094	1.786	0.77	0.845	1.153	1.093	0.819	2.026	1.743	0.973	0.88	1.873	1.026	0.985	1.251	0.956	1.125	0.887	1.341	0.993	0.965	1.165	1.209
929																0.507	0.286	0.525	0.799	0.632	0.66	0.474	0.497	0.42	0.647	0.928	1.023	0.829	0.548	0.723	0.661	0.609	0.603	1.271	0.792	0.617	0.976	1.422	1.195	0.519	0.5	0.354	0.769	0.586	0.44	0.57	0.484	0.562	0.819
930	Homoserine	Tier 1	AN00291001	HMDB00719_2	Homoserine - H2O	0.25	5.6									1.004	0.685	0.938	0.591	0.683	0.573	0.439	0.539	0.526	0.718	0.6	0.666	1.311	1.541	1.622	1.328	2.082	1.741	1.123	1.326	1.395	0.853	1.07	1.11	1.434	1.08	1.055	1.025	0.984	1.012	0.776	0.926	0.881	0.713
931																0.686	3.369	0.75	2.264	0.788	1.234	0.467	0.46	0.401	1.046	0.534	0.389	0.66	1.369	0.714	1.309	0.941	1.137	0.483	2	1.225	0.765	0.493	0.695	1.357	1.063	4.233	0.622	0.265	0.361	0.892	1.085	0.902	0.888
932																0.462	0.505	0.648	0.715	0.444	0.453	0.292	0.325	0.367	0.766	0.893	0.696	0.376	0.455	0.474	0.746	0.53	0.981	0.501	0.629	0.578	1.335	1.326	1.162	0.475	0.361	0.548	0.912	1.026	1.335	0.418	0.426	0.465	2.5
933																1.196	0.819	1.202	0.899	0.761	1.209	1.193	1.02	0.852	0.993	1.057	0.711	0.696	0.914	0.787	1.022	1.065	1.128	1.313	0.838	1.136	1.17	1.117	0.753	0.907	1.289	1.459	1.241	0.919	1.201	1.105	0.887	0.887	0.607
934																0.645	0.471	0.617	0.358	0.436	0.504	0.801	0.712	0.66	0.733	0.935	0.81	1.208	1.117	1.771	0.855	1.343	0.566	0.998	0.502	0.627	0.262	0.374	0.352	0.596	0.49	0.406	0.551	0.483	0.609	0.432	0.534	0.397	0.124
935	Serinyl-Leucine	Tier 1	AN01548003	HMDB29043	Serinyl-Leucine	0.52	4.8									0.457	0.33	0.404	0.623	0.929	1.74	3.959	3.714	4.337	4.595	4.971	5.193	4.684	4.001	3.983	0.567	0.331	0.506	0.388	0.623	0.962	2.696	0.861	0.672	0.438	0.78	0.507	0.509	0.605	0.469	0.289	0.218	0.17	0.572
936																0.695	0.337	0.586	0.464	0.521	0.672	0.392	0.32	0.411	0.663	0.906	0.693	1.167	0.924	0.857	0.803	0.902	0.777	2.089	1.594	1.371	1.585	1.618	1.5	0.805	0.472	0.35	0.685	0.58	0.595	0.617	0.788	0.788	1.019
937																0.972	0.986	0.945	1.523	1.561	1.397	0.938	0.952	1.076	1.392	1.837	1.513	1.346	1.315	1.818	1.897	1.895	1.369	1.521	1.371	1.305	1.271	1.399	1.262	1.082	1.352	1.276	0.674	0.708	0.678	1.796	1.71	2.255	0.825
938																0.0402	0.0378	0.0381	0.265	0.371	0.137	0.04	0.0378	0.044	0.224	0.213	0.195	0.044	0.0392	0.0381	0.462	0.252	0.583	0.0448	0.0465	0.0447	0.842	1.136	0.83	0.0421	0.0384	0.0393	1.149	0.959	0.915	0.052	0.0365	0.0393	2.15
941																0.971	1.148	1.048	1.022	1.415	1.54	0.942	0.82	1.023	1.015	1.272	0.951	1.381	0.837	1.158	1.461	1.41	1.01	1.032	1.058	1.171	1.349	1.23	1.259	1.17	1.677	1.895	1.293	1.262	1.309	0.849	0.637	0.912	1.924
942																0.766	0.505	0.707	0.401	0.514	0.64	0.832	0.886	0.81	0.704	1.053	1.043	1.276	1.356	1.693	0.922	1.295	0.712	0.949	0.583	0.675	0.364	0.45	0.362	0.649	0.557	0.493	0.564	0.611	0.683	0.471	0.513	0.487	0.151
943																1.192	0.61	0.866	0.565	0.702	0.721	1.068	1.117	0.962	0.831	1.267	1.169	1.351	1.61	1.831	1.314	1.462	0.864	1.08	0.759	0.721	0.657	0.834	0.43	0.916	0.801	0.922	0.817	0.821	0.924	1.126	1.026	0.845	0.257
944																0.792	0.462	0.743	0.416	0.535	0.677	0.8	0.923	0.83	0.723	1.016	1.022	1.268	1.346	1.662	0.916	1.29	0.735	0.926	0.689	0.624	0.373	0.473	0.368	0.634	0.575	0.485	0.518	0.564	0.635	0.525	0.516	0.537	0.142
946																0.0626	0.0589	0.0594	0.056	0.09	0.062	0.0622	0.0588	0.0686	0.055	0.093	0.053	0.0685	0.0611	0.0594	0.107	0.089	0.088	0.0698	0.0723	0.0696	0.366	0.422	0.374	0.0656	0.0598	0.0612	0.582	0.582	0.562	0.0638	0.0569	0.0612	1.723
948																1.679	1.225	1.32	1.228	1.136	1.372	1.286	1.16	1.339	1.13	1.641	1.26	1.293	1.088	1.178	1.73	1.493	1.331	1.385	1.208	1.214	1.036	1.296	1.201	1.492	1.809	1.586	0.831	0.933	0.939	1.196	1.156	1.233	0.87
949																0.827	0.478	0.714	0.431	0.534	0.601	0.841	0.901	0.849	0.719	1.006	1.031	1.245	1.359	1.735	0.931	1.339	0.69	0.883	0.6	0.656	0.36	0.44	0.396	0.643	0.538	0.467	0.538	0.525	0.662	0.484	0.536	0.506	0.151
952																0.821	0.921	0.721	1.136	1.018	1.383	1.145	0.943	1.17	1.142	1.537	0.984	1.161	0.873	0.779	1.654	1.267	1.186	1.107	1.203	1.009	1.411	1.331	1.359	1.285	1.557	1.464	1.01	1.026	1.002	2.033	1.786	1.974	1.363
953																2.712	1.748	3.361	2.129	2.479	2.946	2.2	2.207	2.334	2.039	2.072	2.099	1.604	1.598	1.727	1.43	0.87	1.315	1.089	1.495	1.331	0.985	1.157	0.921	1.355	1.755	1.917	0.381	0.194	0.34	0.622	0.742	0.84	0.398
954	Aminoacetone	Tier 2						AN00065000	AAA00636000	Aminoacetone	1.01	11.5				0.903	0.932	1.07	1.044	1.196	1.075	0.907	0.736	1.006	0.733	0.842	0.819	0.969	0.845	0.953	0.973	0.978	0.87	0.792	0.793	0.82	0.962	1.001	0.821	1.124	1.458	0.94	1.349	1.335	1.345	1.201	0.961	1.005	1
955																0.579	0.817	0.695	0.51	0.43	0.351	0.143	0.14	0.172	0.067	0.113	0.149	0.066	0.0278	0.027	0.397	0.56	0.328	0.838	0.713	0.292	0.054	0.131	0.228	0.709	0.658	1.234	0.236	0.153	0.168	1.441	0.952	0.981	0.121
956																2.887	3.262	2.72	1.881	1.722	1.48	0.621	0.737	0.759	0.339	0.549	0.221	0.327	0.16	0.104	2.019	1.929	1.38	3.05	2.493	1.385	0.217	0.687	1.211	3.078	2.735	4.429	0.926	0.609	0.73	5.122	4.193	4.064	0.514
957																0.902	0.845	0.567	0.493	0.39	0.662	0.531	0.639	1.0404	0.347	0.475	0.627	0.62	0.313	0.7427	1.078	0.261	0.689	0.235	0.34	0.434	1.167	1.031	1.042	0.9674	0.388	0.485	1.221	1.424	1.148	0.572	0.426	0.618	2.395
958																0.928	0.993	0.835	0.981	1.107	1.192	1.155	0.928	1.115	1.118	1.75	0.902	1.394	1.064	1.193	1.17	1.399	1.027	1.451	1.33	1.379	1.394	1.259	0.983	1.609	1.707	1.458	1.191	1.093	1.055	1.989	2.007	1.979	1.006
959																0.914	1.277	1.057	1.038	0.727	0.864	0.89	0.772	0.929	1.35	1.172	1.044	0.928	1.339	1.045	1.236	1.171	1.158	1.113	1.465	1.173	1.216	1.186	0.97	1.073	1.155	1.536	0.879	1.075	0.95	1.204	1.009	1	1.271
961																0.489	0.559	0.604	0.544	0.514	0.785	0.1827	0.374	0.557	0.337	0.426	0.442	0.548	0.466	0.476	0.544	0.884	0.507	0.616	0.557	0.601	0.886	0.877	0.663	0.613	0.812	0.694	0.693	1.674	0.933	0.583	0.537	0.481	0.835
962																1.683	1.339	1.278	1.58	1.801	1.515	1.426	1.47	1.563	1.409	1.648	1.293	1.738	1.81	1.635	2.374	1.753	1.466	0.791	0.89	0.97	1.004	1.479	1.189	1.087	1.667	1.354	1.013	1.112	0.953	1.571	1.385	1.326	0.86
963																0.154	0.119	0.206	0.315	0.471	0.348	0.151	0.144	0.165	0.301	0.516	0.371	0.164	0.159	0.162	0.506	0.454	0.484	0.107	0.132	0.177	1.228	1.551	1.475	0.158	0.098	0.166	1.175	1.33	1.214	0.179	0.151	0.162	3.144
964																1.056	0.769	1.582	0.869	1.503	0.583	0.789	0.612	0.763	1.063	0.67	1.5	0.827	1.074	1.641	0.864	0.809	0.746	0.513	0.401	0.743	0.478	0.442	0.354	0.539	0.774	0.588	1.426	1.675	1.46	0.797	0.603	0.542	0.334
966	Adenine	Tier 2						AN00452000	AAA00455000	Adenine	0.66	14.9				0.412	0.425	0.645	0.468	0.497	1.222	2.564	2.895	3.088	2.4	3.226	3.171	3.799	3.077	2.728	0.541	0.688	0.415	1.116	1.683	1.893	2.132	0.628	0.571	1.913	2.221	2.035	1.732	1.227	0.919	1.122	0.699	0.753	1.052
967																0.026	0.021	0.022	0.337	0.424	0.305	0.041	0.024	0.038	0.289	0.499	0.317	0.2347	0.2037	0.036	0.517	0.384	0.476	0.034	0.031	0.026	1.514	1.565	1.573	0.024	0.2528	0.029	1.417	1.59	1.564	0.067	0.034	0.034	6.209
969																0.514	0.826	0.83	0.731	0.48	0.546	0.455	0.529	0.578	1.034	0.844	0.711	0.687	1.058	0.816	0.65	0.654	1.009	0.633	0.816	0.829	0.905	1.048	0.964	0.665	0.702	1.011	1.045	1.271	1.309	0.683	0.594	0.574	1.744
970																0.705	1.036	0.965	0.923	0.856	1.127	1.091	0.954	1.109	0.874	1.341	1.045	1.385	0.917	0.909	1.181	1.053	0.766	1.545	1.341	1.264	0.985	0.926	0.821	1.892	2.106	2.111	1.148	1.054	1.027	2.839	2.348	2.508	0.477
971	Methylcysteine	Tier 1	BP00450001	HMDB02108	Methylcysteine	3.51	4.6									0.366	0.489	0.659	0.705	1.305	1.642	0.464	0.399	0.627	0.451	0.671	0.581	1.166	0.704	1.115	0.398	0.695	0.543	0.543	0.304	0.347	1.257	1.006	1.002	0.706	0.725	0.445	0.806	1.05	0.961	0.816	0.724	0.702	1.429
972																0.5755	0.521	0.593	0.668	1.011	1.113	0.5725	0.331	0.789	0.381	0.6201	0.374	0.701	0.48	0.698	0.5648	0.683	0.605	0.582	0.894	0.6405	0.747	0.896	0.85	0.674	0.406	0.686	0.475	0.594	0.688	0.546	0.678	0.553	1.088
973																0.871	0.942	0.844	1.526	1.508	1.499	1.252	1.221	1.363	1.488	1.911	1.752	1.199	1.148	1.277	1.67	1.567	1.446	1.672	1.317	1.203	1.284	1.505	1.311	0.943	1	1.035	0.423	0.535	0.611	1.874	1.8	1.926	0.592
974	Alanyl-Valine	Tier 1	AN01133002	HMDB0028700	Alanyl-Valine	0.42	2.7									0.631	0.693	0.822	0.794	1.023	1.24	1.553	1.492	2.518	1.789	2.231	1.744	1.528	1.495	1.843	0.723	0.718	0.71	0.635	0.628	0.591	1.609	0.557	0.723	0.53	0.942	0.673	0.82	0.922	1.043	0.637	0.518	0.545	0.888
977																1.257	1.424	2.128	1.228	1.758	2.328	2.618	3.463	3.482	1.932	2.429	2.95	1.769	0.937	1.751	1.203	1.169	0.929	1.443	1.322	1.494	1.52	1.337	1.337	1.435	2.297	1.05	0.363	0.333	0.288	1.936	1.916	1.736	0.787
979																0.369	0.544	0.128	0.41	0.132	0.212	0.057	0.153	0.088	0.399	0.095	0.166	0.087	0.214	0.108	0.371	0.206	0.503	0.031	0.22	0.121	0.28	0.151	0.462	0.109	0.07	0.163	0.132	0.103	0.215	0.135	0.11	0.097	0.851
980																1.302	1.717	1.403	1.572	1.523	1.546	1.348	1.17	1.354	0.989	1.585	1.154	0.806	0.497	0.561	1.787	1.198	0.95	1.158	1.126	1.251	1.178	1.362	1.328	0.988	1.451	1.175	1.246	1.189	1.19	2.06	1.794	2.599	3.264
981																0.812	0.939	0.696	1.131	0.998	1.353	1.123	0.949	1.133	1.17	1.537	0.962	1.167	0.849	0.748	1.666	1.253	1.162	1.11	1.244	1.055	1.404	1.321	1.369	1.263	1.55	1.485	0.986	1.014	0.991	2.038	1.719	1.948	1.397
982																0.56	0.24	0.199	0.328	0.344	0.268	0.335	0.41	0.337	0.32	0.251	0.264	0.221	0.414	0.307	0.287	0.248	0.57	0.226	0.297	0.231	0.263	0.216	0.326	0.178	0.116	0.13	0.127	0.083	0.175	0.096	0.109	0.125	0.42
984																0.885	0.657	0.781	2.065	2.331	1.306	0.3	0.299	0.291	0.541	0.806	0.368	0.486	0.428	0.471	0.615	0.65	1.186	0.439	0.355	0.335	0.687	0.497	0.311	0.609	0.441	0.589	0.923	1.157	1.321	0.253	0.201	0.284	0.781
986	Se-Adenosylselenohomocysteine	Tier 3 zero-reaction											1	7	197	1.769	2.199	2.96	3.384	4.285	3.822	4.265	1.167	1.297	1.922	2.199	1.546	1.98	1.865	1.313	1.825	2.727	4.181	1.57	1.603	1.147	3.507	2.834	1.264	2.102	1.431	1.599	1.033	3.523	3.006	1.052	0.863	1.235	1.327
988																1.095	2.483	0.683	1.371	0.365	0.803	0.164	0.405	0.398	0.953	0.495	0.525	0.399	0.544	0.368	1.34	0.978	0.939	0.27	0.876	0.535	1.328	1.181	1.443	0.686	0.723	1.349	0.858	1.016	1.123	1.508	1.055	0.924	1.921
989																1.998	1.558	1.98	1.277	1.695	2.213	2.36	2.9	3.446	1.977	2.327	2.686	1.687	1.144	1.497	1.632	1.618	1.207	1.569	1.241	1.414	1.472	1.581	1.697	1.505	2.184	1.209	1.073	1.153	1.23	2.16	1.947	1.909	1.656
990	Glycolic acid	Tier 3 zero-reaction											1	15	512	0.693	0.639	0.61	0.703	0.825	0.846	0.646	0.577	0.619	0.828	1.027	0.815	0.876	0.938	0.815	0.874	0.742	0.8	0.856	0.823	0.748	0.977	0.959	1.073	0.809	0.776	0.853	0.636	0.657	0.615	0.742	0.665	0.789	0.823
992																0.084	0.201	0.148	0.161	0.143	0.202	0.136	0.132	0.184	0.141	0.14	0.106	0.056	0.05	0.064	0.211	0.203	0.155	0.126	0.137	0.142	0.204	0.231	0.17	0.124	0.232	0.238	1.435	1.822	1.762	0.33	0.299	0.314	0.346
994																1.349	1.129	1.273	1.084	1.325	1.162	1.093	0.962	1.204	0.999	1.234	1.193	1.211	1.198	1.466	1.299	0.965	1.195	0.772	0.788	0.776	0.885	0.825	0.973	1.06	1.284	1.006	0.455	0.517	0.503	0.87	0.82	0.856	0.595
995	Nervonyl carnitine	Tier 3 one-reaction											0	1	175	1.09	0.927	0.901	1.088	1.175	1.438	1.343	1.239	1.534	1.098	1.886	1.437	1.301	0.698	0.911	1.148	1.133	0.795	1.277	1.313	1.301	1.274	1.391	1.26	1.425	1.892	1.829	1	1.144	1.013	2.288	2.123	2.132	0.831
996																1.206	1.64	1.531	1.572	2.772	2.245	2.785	1.438	2.22	1.334	3.521	1.936	1.188	0.592	0.878	1.161	1.238	0.65	1.958	1.744	1.827	1.125	1.604	1.18	1.043	0.891	1.156	0.385	0.462	0.381	1.866	1.765	1.713	0.213
1000																0.782	0.715	0.736	0.657	1.02	1.02	1.886	1.75	1.302	0.886	1.194	0.923	1.075	0.582	0.449	0.529	0.627	0.684	1.269	1.105	1.443	0.574	0.766	0.693	0.565	0.481	0.506	0.537	0.721	0.614	0.564	0.845	1.051	0.608
1001	Glutamyl-Isoleucine	Tier 1	AN02110005	HMDB0028822	Glutamyl-Isoleucine	0.1	9.9									0.637	0.422	0.355	0.726	0.81	1.29	1.407	1.566	1.756	2.181	2.706	2.571	1.582	1.662	2.256	0.846	0.426	0.526	0.247	0.318	0.301	1.351	0.731	0.664	0.508	0.773	0.476	0.828	0.818	0.908	0.341	0.178	0.235	0.869
1003																1.524	1.219	1.437	1.223	1.502	1.304	1.163	1.042	1.294	1.06	1.327	1.331	1.272	1.258	1.53	1.469	1.077	1.296	0.791	0.842	0.924	0.972	0.825	1.04	1.174	1.448	1.207	0.463	0.545	0.568	0.983	0.909	0.911	0.674
1004																0.391	1.071	0.259	0.303	0.511	0.388	2.012	1.508	1.392	0.274	0.785	0.505	0.438	0.193	0.261	0.381	0.342	0.579	1.419	0.71	0.922	0.275	0.457	0.415	0.204	0.1145	0.598	0.589	0.61	0.46	0.441	0.478	0.858	0.536
1006																1.001	0.996	0.967	1.372	1.381	1.363	0.92	0.767	0.82	1.092	1.425	1.029	0.975	1.023	1.253	1.819	1.557	1.294	1.385	1.164	1.115	1.383	1.462	1.482	1.011	1.21	1.224	0.806	0.869	0.857	1.763	1.644	2.017	1.062
1007																1.104	1.014	1.02	1.364	1.416	1.165	0.953	0.826	0.824	0.999	1.408	1.109	0.956	1.017	1.169	1.71	1.597	1.291	1.389	1.089	1.086	1.434	1.592	1.468	0.993	1.262	1.208	0.788	0.912	0.851	1.66	1.424	1.688	1.093
1009																1.483	1.493	1.582	1.388	1.514	1.594	1.451	1.409	1.665	1.388	2.022	1.599	1.081	1.216	1.25	1.292	0.948	0.948	0.875	0.655	0.776	0.945	1.031	0.963	1.049	1.394	1.079	0.854	0.827	0.897	0.868	0.809	0.904	0.726
1010																2.216	1.962	1.785	1.751	0.95	1.028	0.704	1.647	1.763	1.934	2.388	1.512	1.424	1.692	1.603	1.795	0.881	1.556	1.981	1.64	1.834	1.2	1.703	2.966	1.876	1.693	1.99	1.693	0.723	1.62	1.354	1.374	1.55	1.918
1011																0.352	0.331	1.884	0.652	0.942	2.062	0.784	0.546	0.488	0.533	0.611	0.467	0.389	0.287	0.31	0.845	0.647	0.552	0.977	1.049	0.985	0.854	1.529	0.985	2.278	2.552	1.829	2.256	2.327	2.242	0.889	0.381	0.869	0.731
1013																0.651	0.541	0.624	0.582	0.575	0.634	0.476	0.471	0.546	0.563	0.65	0.481	0.578	0.539	0.582	0.54	0.77	0.62	0.62	0.617	0.577	0.908	0.644	0.689	0.556	0.652	0.629	0.508	1.152	0.645	0.466	0.406	0.412	0.659
1014																1.051	0.925	1.158	1.076	1.051	1.11	0.999	0.946	0.898	0.979	1.275	1.104	1.104	1.21	1.428	1.673	1.329	1.419	1.003	1.044	0.962	1.846	1.708	1.899	1.259	1.639	1.329	1.243	1.447	1.349	1.703	1.597	1.814	2.168
1015	Sarcosine	Tier 1	AN00124004	HMDB00271	Sarcosine	0.78	24.3									0.83	0.76	0.83	0.81	0.715	0.82	0.615	0.564	0.687	0.775	1.036	0.657	1.029	1.013	1.18	1.013	0.982	1.162	1.023	0.852	0.735	0.902	1.015	0.936	0.859	0.825	0.763	0.967	1.143	1.069	0.634	0.64	0.657	1.059
1016																1.338	1.524	1.394	1.16	1.457	1.337	1.887	1.782	1.96	2.259	2.4	2.445	1.341	1.488	1.893	1.456	1.084	1.503	1.227	1.619	1.745	1.687	1.387	1.888	1.002	1.222	1.11	0.295	0.354	0.387	1.211	0.92	1.378	1.203
1017	Isoleucyl-Alanine	Tier 1	AN01324002	HMDB0028900	Isoleucyl-Alanine	0.34	7									0.718	0.718	0.662	0.885	1.173	1.743	1.725	1.782	2.493	1.961	2.395	2.494	1.266	1.24	1.544	0.888	0.703	0.737	0.505	0.613	0.571	1.491	1.106	0.706	0.638	0.934	0.704	1.07	0.976	0.726	0.469	0.386	0.443	0.871
1018																0.205	0.215	0.113	0.19	0.127	0.306	1.313	1.439	1.637	0.116	0.382	0.343	0.191	0.2841	0.194	0.092	0.399	0.245	1.053	1.394	1.39	0.116	0.399	0.18	0.152	0.3476	0.113	0.29	0.411	0.473	0.531	1.183	1.225	0.28
1019																0.776	0.611	0.624	0.758	0.639	1.121	1.357	1.19	1.43	1.212	1.683	1.467	1.667	1.188	1.323	0.803	0.76	0.625	0.759	0.891	0.866	1.175	0.761	0.706	1	1.229	1.054	1.355	1.191	1.014	0.835	0.604	0.69	0.957
1021																0.072	1.0458	0.8107	0.9747	0.8345	1.3978	1.4352	0.998	1.1606	0.9451	1.3892	0.8574	2.2551	0.8978	0.8759	0.218	0.155	0.573	1.3127	1.1924	1.4884	2.351	2.895	2.004	0.9769	0.9865	0.818	1.817	1.427	2.455	1.2144	0.7674	1.2279	3.476
1022																0.674	0.906	0.515	0.736	0.455	0.957	2.428	2.318	2.014	0.994	0.842	1.342	0.826	0.298	0.346	0.351	0.983	0.634	1.762	3.698	3.302	0.715	0.767	0.675	0.423	0.392	0.549	0.376	0.281	0.404	1.855	2.657	2.016	0.211
1024																0.262	0.6	0.408	0.23	0.182	0.183	0.53	0.312	0.278	0.537	0.472	0.543	0.738	1.07	0.72	0.725	0.507	0.596	0.605	1.071	0.673	0.509	0.783	0.529	1.104	1.567	1.617	2.592	1.943	2.047	2.077	1.489	1.787	1.144
1025																0.224	0.163	0.118	0.199	0.158	0.313	2.178	1.65	1.641	0.059	0.363	0.294	0.209	0.102	0.194	0.189	0.56	0.224	1.099	1.307	1.827	0.158	0.504	0.242	0.162	0.0495	0.162	0.365	0.383	0.45	0.711	1.434	1.61	0.273
1026																1.499	1.549	1.769	1.769	1.518	1.352	1.485	1.182	1.489	1.206	1.647	1.148	1.376	1.202	1.167	1.862	1.3	1.232	0.955	0.868	0.901	1.14	0.888	0.951	0.772	1.212	1.072	0.829	0.89	0.844	0.858	0.908	0.83	1.188
1027																2.015	2.002	2.126	1.759	1.771	1.554	1.588	1.47	1.768	1.489	1.622	1.139	1.355	1.387	1.511	2.275	1.369	1.513	1.17	1.001	0.915	1.065	1.039	1.078	1.103	1.69	1.395	0.772	0.9	0.826	1.133	0.951	0.874	1.225
1028																2.102	2.189	2.404	2.046	2.234	1.65	1.64	1.829	2.226	1.455	1.889	1.347	1.522	1.568	1.77	2.295	1.428	1.617	1.148	1.126	1.017	1.428	1.067	1.212	1.205	1.655	1.672	0.877	1.119	0.902	1.341	1.216	1.092	1.512
1029																0.766	0.483	0.71	0.657	0.625	0.674	0.419	0.358	0.428	0.517	0.775	0.581	0.892	0.761	0.726	0.895	0.943	0.836	1.848	1.497	1.232	1.216	1.288	1.331	0.963	0.623	0.672	0.775	0.793	0.815	0.884	1.031	1.039	0.92
1030																0.041	0.2049	0.2065	0.326	0.5845	0.658	0.579	0.792	0.298	1.3	0.593	0.547	0.578	0.656	0.87	0.118	0.12	0.545	0.2429	0.2517	0.2422	2.553	3.231	2.992	0.2281	0.2081	0.2128	4.074	3.568	3.898	0.2221	0.1979	0.2129	7.161
1031																1.285	1.61	1.397	0.803	1.331	1.314	0.594	0.684	0.904	0.632	0.606	0.816	0.769	0.551	0.774	1.323	1.296	0.818	0.715	0.66	0.59	0.977	1.211	2.228	1.223	0.862	0.752	1.063	1.137	1.491	0.967	0.86	0.962	1.138
1032																1.47	1.338	1.478	1.105	1.549	1.335	1.086	0.942	1.192	0.984	1.291	1.323	1.371	1.342	1.579	1.384	1.104	1.223	0.842	0.878	0.897	0.913	0.888	0.986	1.179	1.366	1.176	0.482	0.549	0.455	0.799	0.797	0.858	0.593
1034																1.369	1.219	1.19	0.605	0.869	1.157	0.59	0.695	0.64	0.752	0.67	0.862	0.606	0.593	0.77	1.133	1.451	0.827	0.757	0.586	0.572	0.772	1.227	1.592	0.824	0.718	0.672	1.49	1.623	1.186	0.839	0.794	0.85	1.155
1035	S-Glutathionyl-L-cysteine	Tier 2						AN04120000	AAA00667000	S-Glutathionyl-L-cysteine - 2 tags	0.06	88.8				1.268	1.536	1.392	0.683	1.041	1.167	0.545	0.605	0.705	0.61	0.639	0.784	0.618	0.503	0.823	1.247	1.135	0.899	0.65	0.569	0.597	0.9	1.236	1.697	1.008	0.823	0.711	1.218	1.286	1.577	0.949	0.789	0.741	1.13
1036																1.672	2.429	1.867	1.314	1.093	0.964	0.491	0.485	0.546	0.223	0.275	0.195	0.228	0.163	0.088	1.481	1.636	1.236	2.011	2.267	1.484	0.158	0.428	0.894	2.359	1.893	3.324	0.683	0.464	0.648	3.247	3.023	2.935	0.628
1037																1.294	1.43	1.348	0.787	1.108	1.196	0.607	0.658	0.803	0.639	0.652	0.819	0.661	0.588	0.9	1.286	1.243	1.009	0.755	0.598	0.656	0.955	1.267	1.685	1.056	0.903	0.8	1.26	1.398	1.622	0.968	0.932	0.854	1.116
1038																0.2028	0.191	0.1925	0.1876	0.1932	0.1967	0.2018	0.1908	0.2224	0.1892	0.2185	0.1814	0.2223	0.1981	0.1925	0.249	0.1913	0.485	0.2264	0.2345	0.2257	0.855	1.197	0.78	0.2126	0.1939	0.1983	1.572	1.453	1.611	0.207	0.1844	0.1984	1.641
1040	Methylamine	Tier 1	BM00008000	HMDB00164	Methylamine	0.3	0.7									1.228	1.366	1.114	1.381	1.367	1.415	1.386	1.172	1.269	1.21	1.777	1.311	1.384	1.232	1.346	1.6	1.162	1.2	1.261	1.173	1.144	1	1.146	1.217	1.43	1.612	1.289	1.004	1.041	1.007	1.622	1.628	1.745	0.817
1041																1.094	0.635	0.495	0.564	0.763	0.759	3.58	2.825	3.37	0.59	1.231	1.054	0.888	0.493	0.416	0.508	0.749	0.51	1.838	0.873	1.086	0.719	1.003	0.747	0.263	0.285	0.217	0.603	0.491	0.565	0.807	0.846	1.069	0.815
1042																0.939	1.017	0.722	1.092	1.261	1.12	0.997	1.043	1.046	1.262	1.471	0.965	1.201	1.203	1.006	1.324	0.973	1.195	0.923	0.939	0.991	1.005	0.895	1.007	0.705	0.856	0.695	0.694	0.607	0.654	1.554	1.602	1.619	1.026
1043																1.82	1.56	1.727	1.497	1.757	1.466	1.112	0.939	1.388	1.187	1.405	1.405	1.558	1.698	1.902	1.543	1.264	1.479	0.761	0.745	0.882	1.043	0.916	1.02	1.33	1.82	1.399	0.485	0.608	0.635	1.03	0.879	0.86	0.656
1045																1.415	1.138	1.322	1.147	1.347	1.135	1.024	0.911	1.21	1	1.159	1.182	1.16	1.166	1.403	1.229	0.946	1.23	0.708	0.754	0.785	0.845	0.755	0.931	1.059	1.405	0.985	0.438	0.518	0.521	0.885	0.782	0.826	0.581
1046																1.796	0.685	1.944	2.631	4.351	0.961	0.575	0.319	0.413	1.949	0.382	1.287	0.504	1.175	0.699	1.349	1.197	6.094	0.357	0.384	0.348	1.732	0.454	0.937	0.667	0.58	0.303	1.512	1.461	1.888	0.471	0.753	0.369	0.399
1047																0.5076	1.1654	1.264	1.3026	1.8798	0.2258	0.2316	1.2846	0.2552	0.0356	0.4755	0.0661	0.2551	0.2274	1.2475	0.355	0.262	0.633	1.514	0.2692	0.2591	1.457	1.459	1.44	0.244	0.2226	0.2277	1.611	1.694	1.681	0.893	0.2117	0.2277	2.239
1048																1.139	1.423	1.365	1.452	2.084	1.792	2.925	1.582	2.281	1.292	2.861	2.109	0.969	0.544	0.659	0.931	1.168	0.628	1.819	1.615	1.728	1.068	1.453	1.314	0.952	0.75	1.036	0.37	0.461	0.36	1.979	1.713	1.932	0.172
1049																0.968	0.513	0.508	0.526	0.876	0.856	3.344	2.158	2.811	0.518	1.296	0.976	0.661	0.26	0.446	0.639	0.793	0.42	1.379	0.975	1.053	0.634	0.93	0.747	0.215	0.185	0.188	0.583	0.698	0.505	0.951	0.738	0.964	0.576
1050																0.368	1.185	1.01	0.495	0.638	0.522	1.441	1.269	2.022	0.485	0.222	0.492	0.499	0.483	0.103	0.527	0.346	0.707	1.132	0.349	0.56	1.399	1.601	1.434	0.025	0.174	0.015	1.532	1.725	1.697	0.019	0.01	0.014	2.448
1051																1.448	1.358	1.588	1.319	1.465	1.294	1.592	1.548	1.743	1.576	1.818	2.019	1.369	1.505	1.621	1.327	1.077	1.41	1.274	1.178	1.397	1.375	1.409	1.372	0.899	1.312	1.003	0.473	0.473	0.529	0.961	0.885	0.975	0.822
1052	Spermidine	Tier 2						AN00565000	AAA00763000	Spermidine - 2 tags	0.06	38.5				0.944	0.855	0.924	0.948	0.744	0.901	1.296	1.293	1.323	1.048	1.696	1.048	1.352	1.282	1.509	1.003	1.222	0.982	0.871	0.793	0.807	0.757	0.839	0.588	0.68	0.817	0.873	0.702	0.778	0.859	0.752	0.738	0.767	0.489
1053																0.437	0.328	0.454	0.74	0.561	0.623	0.358	0.169	0.231	0.23	0.425	0.451	0.412	0.264	0.255	0.646	0.579	0.463	0.765	0.585	0.491	0.805	0.633	0.599	0.811	0.562	0.589	1.437	1.544	1.711	1.1	1.105	1.073	0.947
1055	4-Hydroxy tolbutamide	Tier 3 one-reaction											0	1	152	0.822	0.481	0.521	1.154	0.887	0.964	0.23	0.237	0.355	0.415	0.425	0.418	0.607	0.349	0.406	0.817	0.811	0.651	0.95	0.782	0.678	0.778	0.798	0.752	1.06	0.825	0.844	1.736	2.073	1.902	1.389	1.377	1.452	1.031
1056																0.631	0.355	0.447	0.297	0.316	0.405	0.139	0.202	0.271	0.189	0.191	0.244	0.295	0.371	0.28	0.611	0.97	0.631	0.441	0.441	0.615	1.325	2.031	1.711	0.985	0.943	1.021	3.813	3.478	4.538	0.954	0.952	0.734	3.291
1057																0.432	1.185	1.425	0.713	0.743	0.64	1.527	1.506	2.195	0.65	0.496	0.604	0.609	0.622	0.19	0.66	0.605	0.789	0.99	0.418	0.502	1.381	1.601	1.353	0.026	0.299	0.015	1.668	1.725	1.51	0.489	0.734	0.151	2.448
1059																0.151	0.153	0.314	0.438	0.406	0.491	0.202	0.219	0.297	0.52	0.582	0.366	0.654	0.677	0.371	0.482	0.368	0.455	0.597	0.456	0.458	1.144	0.847	0.674	0.544	0.204	0.264	0.264	0.23	0.293	0.224	0.478	0.382	0.979
1060																0.404	0.412	0.575	0.752	0.447	0.477	0.284	0.367	0.441	0.982	0.753	0.681	0.248	0.474	0.552	0.67	0.679	0.8	0.515	0.554	0.541	1.343	1.386	1.234	0.451	0.361	0.585	1.023	0.901	1.041	0.446	0.373	0.424	2.017
1061																1.177	2.087	1.052	1.12	0.516	0.658	0.507	0.811	1.026	2.32	1.266	1.38	1.4	1.772	1.506	1.156	0.761	1.451	1.457	2.393	2.095	1.582	1.22	0.741	1.516	2.443	2.806	0.51	0.606	0.558	1.273	0.906	1.003	1.352
1062																1.481	1.161	1.015	0.717	0.497	0.681	0.393	0.445	0.571	0.712	0.753	0.819	0.758	0.556	0.708	1.436	1.207	0.968	0.569	0.523	0.523	1.218	1.49	1.415	0.697	0.701	0.572	1.345	1.507	1.607	1.399	1.083	0.956	1.145
1064																0.011	0.01	0.01	0.01	0.7367	0.655	0.8759	0.7861	0.7756	0.01	1.0449	0.491	0.012	1.1254	0.7724	0.011	0.01	0.168	1.1666	1.8094	0.8669	0.541	0.834	0.649	1.0832	0.9695	1.0006	0.679	0.63	0.604	0.5949	0.4489	0.011	5.518
1065																0.659	0.598	0.631	0.914	0.821	0.962	0.678	0.607	0.621	0.824	0.92	0.649	1.019	0.913	0.947	1.172	1.087	0.927	0.634	0.574	0.59	0.929	0.903	0.866	1.015	1.385	0.885	0.943	1.207	1.227	0.781	0.743	0.962	0.947
1067																1.768	2.217	1.691	1.767	1.978	1.512	1.991	1.536	2.109	2.04	2.591	1.619	1.741	1.949	1.58	2.208	1.404	1.697	1.728	1.668	1.477	1.245	1.455	1.358	1.696	1.996	1.999	0.678	0.84	0.826	2.046	1.654	1.965	0.868
1068	Threoninyl-Leucine	Tier 1	AN01735004	HMDB29065	Threoninyl-Leucine	0.64	7.2									0.348	0.315	0.378	0.974	1.184	1.487	2.348	2.382	2.075	2.732	3.527	4.972	1.992	1.942	2.166	0.936	0.432	0.503	0.354	0.397	0.269	2.01	1.036	0.678	0.293	0.443	0.245	0.577	0.633	0.587	0.196	0.189	0.188	0.817
1069																1.219	1.268	1.2	1.166	1.178	1.25	1.448	1.265	1.663	1.544	1.643	1.318	1.649	1.514	1.411	1.406	1.31	1.156	1.257	1.127	1.206	1.028	1.107	0.818	1.168	1.777	1.324	0.763	0.724	0.706	1.506	1.227	1.376	0.612
1070																1.273	1.164	0.782	0.839	0.782	0.834	0.875	0.3258	1.077	1.32	1.141	0.3097	0.893	0.949	0.803	1.813	0.673	0.69	0.864	0.88	0.943	0.658	1.061	1.082	0.845	1.264	1.305	0.2663	0.366	0.293	0.803	1.154	0.654	0.528
1071																1.77	2.079	1.512	1.784	1.563	1.639	1.778	1.723	1.853	1.916	1.983	1.605	1.652	1.887	1.408	2.073	1.465	1.645	1.504	1.553	1.665	1.281	1.184	1.385	1.662	2.056	2.084	0.631	0.582	0.616	1.696	1.624	1.816	0.723
1072																0.726	0.942	1.211	0.798	0.545	0.457	0.7806	0.45	0.506	1.151	1.191	1.021	0.847	1.089	2.104	1.093	1.069	1.051	1.304	1.24	1.6	1.318	1.273	0.866	1.596	1.527	1.758	0.51	0.65	0.849	1.153	0.953	1.143	0.661
1073																0.518	0.385	0.546	0.524	0.474	0.2903	0.2978	0.164	0.341	0.512	0.465	0.425	0.371	0.341	0.479	0.344	0.259	0.47	0.3342	0.3462	0.235	0.766	1.069	0.96	0.262	0.244	0.249	1.544	1.303	1.324	0.3056	0.2722	0.2928	1.767
1074																0.775	0.583	0.61	0.45	0.579	0.76	0.976	0.873	1.057	0.511	0.946	0.627	0.874	0.64	0.669	0.51	0.682	0.477	0.707	0.611	0.682	0.479	0.583	0.555	1.262	1.142	0.846	1.027	0.655	0.738	1.577	1.389	1.06	0.55
1075	Dihydroxyacetone Phosphate Acyl Ester	Tier 3 one-reaction											0	1	45	1.879	1.709	1.495	2.033	1.879	1.513	1.785	1.858	2.19	2.374	2.432	1.596	1.995	1.776	1.446	1.626	1.648	1.543	2.103	1.769	1.638	1.336	1.345	1.767	1.626	2.202	2.303	0.544	0.637	0.948	1.757	1.797	1.885	0.771
1076																2.065	1.289	1.921	0.939	0.828	0.913	0.836	1.088	0.889	1.641	1.356	1.354	1.202	2.033	1.281	1.405	1.395	1.343	1.825	1.637	1.765	1.404	1.184	0.836	2.027	2.163	2.359	0.811	0.643	0.956	1.313	1.328	1.173	0.521
1077																0.84	1.024	0.734	0.451	0.571	0.647	1.094	0.83	1.128	0.463	1.068	0.669	0.962	0.491	0.722	0.506	0.581	0.528	0.575	0.596	0.673	0.405	0.603	0.568	0.792	1.269	0.961	0.768	0.711	0.702	1.898	0.987	1.159	0.623
1078																1.048	1.069	1.029	1.179	1.806	1.679	2.989	2.067	2.16	1.007	2.016	1.641	1.238	0.692	0.871	0.974	1.178	1.019	1.739	1.286	1.428	0.951	1.162	0.872	0.701	0.46	0.619	0.65	0.567	0.621	1.088	1.106	1.263	0.489
1079																1.842	1.871	1.351	1.645	1.607	1.79	1.932	1.926	2.07	1.96	1.545	1.469	1.738	2.146	1.46	1.729	1.348	1.561	1.633	1.794	1.356	1.296	1.216	1.329	1.653	2.036	1.687	0.619	0.554	0.546	1.64	1.393	1.769	0.802
1080																1.805	1.814	1.324	1.382	1.25	1.411	1.568	1.412	1.791	1.959	1.673	1.383	1.48	1.852	1.357	1.837	1.456	1.462	1.644	1.521	1.399	1.18	1.142	1.515	1.542	2.036	1.908	0.666	0.529	0.567	1.697	1.534	1.72	0.853
1082																0.745	0.682	0.569	0.498	0.568	0.728	0.986	0.809	1.022	0.601	0.855	0.659	0.793	0.716	0.65	0.555	0.665	0.479	0.709	0.721	0.724	0.48	0.63	0.553	1.04	1.092	0.847	0.768	0.791	0.695	1.304	1.227	1.216	0.444
1083																0.67	0.692	0.674	0.562	0.558	0.772	1.063	1.082	1.132	0.574	0.95	0.586	1.002	0.772	0.705	0.54	0.67	0.472	0.702	0.623	0.799	0.449	0.676	0.51	1.398	1.293	0.837	1.008	0.72	0.667	1.671	1.289	1.321	0.464
1084																1.853	2.143	1.569	2.046	1.472	1.483	1.676	2.2	1.974	2.17	1.842	1.461	1.655	2.113	1.574	2.405	1.639	1.537	1.5	1.609	1.356	1.289	1.328	1.66	1.427	2.039	1.889	0.615	0.669	0.677	1.965	1.51	2.032	0.769
1085																1.724	2.134	1.597	1.584	1.465	1.799	1.885	1.941	2.113	1.8	1.621	1.624	1.456	1.69	1.424	1.529	1.719	1.772	1.764	1.317	1.777	1.522	1.102	1.908	1.812	2.091	1.845	0.704	0.664	0.497	1.706	1.679	1.79	0.766
1086																2.1	2.314	1.769	1.873	1.673	1.777	1.914	1.868	2.102	2.19	2.152	1.73	1.788	2.376	1.727	2.293	1.627	1.817	1.691	1.858	1.729	1.509	1.477	1.555	1.843	2.194	2.376	0.742	0.72	0.7	1.997	1.799	2.246	0.862
1087																0.808	0.86	0.759	1.12	1.016	1.338	0.967	0.726	0.89	0.885	1.245	0.77	1.175	0.77	0.771	1.534	1.165	1.085	0.989	0.838	0.803	1.104	1.213	1.084	1.359	1.521	1.26	0.915	1.152	0.97	1.617	1.259	1.704	1.086
1088	Proline	Tier 1	AN00259000	HMDB00162	Proline	0.45	0.9									0.72	0.727	0.605	0.518	0.578	0.728	1.024	0.843	1.076	0.603	0.961	0.692	0.826	0.73	0.669	0.557	0.667	0.511	0.699	0.735	0.723	0.473	0.543	0.529	1.168	1.093	0.839	1.038	0.768	0.736	1.541	1.327	1.248	0.473
1089	1-Aminocyclopropane-1-carboxylate	Tier 2						AN00171002	AAA00644000	1-Aminocyclopropane-1-carboxylate	1.3	8.6				1.09	0.798	0.889	0.9	0.906	0.919	0.694	0.616	0.817	0.679	0.804	0.694	0.875	0.806	0.78	1.112	1.263	1.159	0.848	0.916	0.937	1.351	1.786	1.524	1.574	1.446	1.352	1.832	1.841	1.768	1.294	1.322	1.207	1.552
1091																0.924	1.026	0.9333	1.168	1.4979	0.8287	1.041	0.866	0.6852	0.9404	0.6034	0.8301	0.6603	0.9963	6.8756	1.186	0.831	0.9058	1.2	1.0073	0.6415	1.0582	0.9258	1.428	1.15	1.233	0.9864	0.78	0.815	1.6141	1.328	1.02	0.987	2.17
1093	3,4-Dihydroxyphenylethyleneglycol	Tier 2						AN00892003	AAA00906000	3,4-Dihydroxyphenylethyleneglycol	2.17	168.9				0.689	0.825	0.904	0.932	1.358	1.344	0.889	0.635	0.707	1.701	1.02	1.39	0.711	0.869	1.041	1.453	1.448	1.472	1.526	1.136	1.282	1.458	1.196	1.522	0.772	1.153	1.007	0.496	0.719	0.402	1.393	1.238	1.362	0.968
1094																0.58	0.858	0.918	0.764	0.492	0.591	0.504	0.55	0.636	1.002	0.913	0.763	0.718	1.116	0.854	0.685	0.67	1.069	0.685	0.869	0.909	0.886	1.109	0.97	0.663	0.753	1.056	1.094	1.249	1.441	0.721	0.645	0.64	1.774
1095																1.025	0.792	0.867	1.536	1.576	1.318	0.952	0.833	0.877	1.41	1.822	1.515	0.969	1.058	1.364	1.836	1.954	1.639	1.292	1.236	1.238	1.916	1.776	1.801	0.739	1.254	1.019	0.466	0.501	0.456	1.742	1.359	1.447	1.356
1096																2.098	2.502	1.667	1.947	1.666	1.772	2.024	2.001	2.125	2.132	2.286	1.857	1.96	2.046	1.574	2.364	1.576	1.856	1.777	1.795	1.877	1.428	1.386	1.709	1.996	2.306	2.359	0.731	0.632	0.698	2.021	1.933	2.076	0.776
1097																1.212	1.199	1.132	1.189	1.355	1.44	1.163	1.072	1.042	1.223	1.517	1.266	1.407	1.19	1.424	1.799	1.396	1.398	1.108	1.069	1.104	1.151	1.195	1.208	1.4	1.671	1.415	0.791	0.969	0.84	1.461	1.297	1.749	0.863
1098																1.753	2.119	1.535	1.679	1.578	1.546	1.675	1.724	1.836	1.94	2.007	1.585	1.6	1.864	1.441	2.033	1.482	1.617	1.553	1.678	1.593	1.242	1.185	1.361	1.702	2.013	2.14	0.607	0.583	0.609	1.829	1.684	1.896	0.768
1099																1.135	1.23	1.602	1.356	1.516	1.486	1.907	1.46	1.645	1.494	1.732	1.347	1.264	1.23	1.444	1.484	1.204	1.093	1.253	0.747	0.903	0.911	1.409	1.293	0.921	1.376	0.885	1.082	1.035	1.112	1.156	1.026	0.913	1.426
1100																1.593	1.468	0.983	1.828	0.892	1.535	10.04	8.908	11.769	0.831	0.602	1.38	0.98	0.728	1.074	0.768	2.754	1.122	1.559	7.971	4.86	0.543	0.657	0.41	0.566	0.1285	0.426	0.319	0.494	0.418	2.315	3.091	2.571	0.335
1101																0.57	0.753	0.689	0.544	0.716	0.836	1.218	0.991	1.039	0.659	1.011	0.623	0.74	0.575	0.996	0.71	0.89	0.816	0.703	0.855	0.725	0.507	0.572	0.52	1.265	0.923	0.794	0.844	1.008	0.755	1.169	1.237	1.362	0.417
1102																0.988	0.548	1.528	0.847	1.372	1.266	0.8504	0.8039	1.6221	0.855	1.4899	1.296	0.9366	0.8347	1.111	1.005	0.815	0.9058	0.954	0.9883	0.9513	0.788	0.8153	0.772	0.769	0.8171	0.8358	1.374	1.612	1.75	1.319	0.869	0.595	0.6779
1103	4-Aminobutyraldehyde	Tier 2						AN00115001	AAA00759000	4-Aminobutyraldehyde	0.24	12.2				0.949	0.497	1.419	0.708	1.484	0.444	0.557	0.412	0.523	0.868	0.477	1.308	0.561	0.584	0.914	0.693	0.776	0.689	0.371	0.359	0.429	0.388	0.354	0.333	0.383	0.424	0.297	1.563	1.728	1.679	0.505	0.57	0.428	0.295
1104																0.917	0.532	1.499	0.762	1.503	0.451	0.569	0.447	0.61	0.917	0.471	1.442	0.584	0.58	0.922	0.685	0.769	0.706	0.37	0.353	0.461	0.382	0.34	0.335	0.388	0.45	0.299	1.565	1.667	1.699	0.507	0.536	0.403	0.29
1106																1.14	1.01	0.99	1.114	0.96	1.089	1.102	0.868	0.925	0.964	1.419	0.862	1.918	1.518	1.702	1.893	1.779	1.503	2.754	2.053	1.672	1.115	1.022	0.932	3.255	3.036	3.191	0.514	0.402	0.42	2.479	2.565	2.728	0.511
1107	Dimethylamine	Tier 3 zero-reaction											1	12	281	0.973	0.974	1.004	1.048	0.696	0.825	0.813	0.635	0.818	1.189	0.953	1.001	0.898	1.047	0.87	1.023	0.82	0.993	0.767	0.871	1.104	1.294	1.641	1.402	0.755	0.901	1.28	1.565	1.544	1.202	0.747	0.522	0.444	1.797
1108																1.267	1.353	1.133	1.389	1.375	1.365	1.42	1.209	1.239	1.251	1.69	1.291	1.346	1.248	1.318	1.638	1.089	1.153	1.239	1.189	1.161	0.978	1.167	1.213	1.466	1.658	1.278	0.996	1.014	1.05	1.667	1.63	1.821	0.821
1109																1.247	1.247	0.745	1.005	0.599	0.81	0.952	1.208	1.471	0.663	1.028	0.711	0.606	0.586	0.881	1.07	0.896	0.601	1.049	1.128	1.128	0.717	0.709	0.629	1.155	0.677	1.26	0.91	0.808	0.841	0.871	0.967	1.232	0.676
1110																0.797	0.862	0.822	0.782	0.861	0.996	1.176	1.117	1.235	1.64	1.613	1.546	0.969	0.953	1.022	0.931	0.71	0.982	1.031	1.038	0.987	1.329	1.28	1.486	0.532	0.812	0.842	0.853	0.905	0.921	1.748	0.911	1.192	1.393
1111																2.793	1.87	1.377	1.262	1.224	1.772	1.321	1.388	1.295	1.397	1.543	0.815	1.287	1.68	1.908	2.189	2.066	1.35	2.315	2.267	1.74	0.833	1.062	0.883	2.066	1.833	1.483	1.1	0.807	1.011	1.237	1.201	1.488	0.782
1112	Leucyl-Alanine	Tier 1	AN01324003	HMDB0028922	Leucyl-Alanine	0.03	2.6									0.72	0.67	0.967	0.92	1.401	2.011	2.323	2.036	2.96	2.847	3.195	3.72	2.733	2.071	2.741	0.848	0.736	0.816	0.632	0.685	0.729	2.355	1.122	0.908	0.573	1.077	0.722	0.781	0.832	0.71	0.517	0.404	0.443	1.128
1113																0.396	0.394	0.599	0.422	0.523	1.062	2.456	2.56	2.705	2.155	3.003	2.852	3.362	2.751	2.701	0.5	0.633	0.413	1.068	1.471	1.618	1.941	0.676	0.561	1.726	1.943	1.772	1.762	1.318	0.949	0.979	0.628	0.707	1.062
1115																0.0366	0.0345	0.0348	0.19	0.293	0.135	0.0365	0.0345	0.0402	0.127	0.197	0.152	0.0402	0.0358	0.0348	0.184	0.14	0.359	0.0409	0.0424	0.0408	1.27	0.901	1.049	0.0384	0.035	0.0358	0.747	1.92	1.119	0.0374	0.0333	0.0358	3.705
1116																0.972	0.906	0.4093	0.3988	0.4107	0.4182	1.088	0.976	1.146	0.4023	1.105	0.3857	1.052	0.942	0.4094	0.4233	0.4069	0.455	0.4814	0.4987	0.48	0.3994	0.4114	0.3896	1.26	1.199	0.983	0.999	0.785	0.866	1.532	1.267	1.17	0.3421
1117																0.418	0.417	0.537	0.479	0.533	0.988	2.242	2.446	2.514	1.982	2.611	2.705	3.152	2.506	2.593	0.508	0.626	0.384	1.14	1.343	1.611	1.785	0.76	0.536	1.691	1.833	1.639	1.62	1.22	0.975	0.904	0.595	0.757	0.921
1118																0.948	0.836	0.765	0.975	1.417	1.244	2.044	1.393	1.716	0.849	1.648	1.077	0.902	0.468	0.635	0.777	0.94	0.675	1.51	1.091	1.152	0.685	0.844	0.752	0.569	0.376	0.535	0.559	0.64	0.574	0.807	0.706	0.915	0.379
1119																1.164	0.686	0.648	0.706	1.034	0.894	4.588	1.694	3.143	0.934	1.669	1.185	0.625	0.493	0.918	0.82	1.031	0.49	1.792	1.174	0.949	0.727	0.896	0.58	0.217	0.4809	0.302	0.556	0.726	0.405	0.836	1.078	1.282	0.494
1120																2.068	1.856	1.403	2.856	3.134	2.947	2.101	1.94	2.466	2.005	2.674	2.208	1.245	1.141	1.282	1.789	1.132	1.281	1.079	0.927	0.957	1.2	1.106	1.29	0.967	1.209	0.84	0.709	0.713	0.744	1.097	1.02	1.134	1.138
1121																1.085	1.556	1.395	1.369	1.492	1.407	2.217	1.719	2.01	1.666	1.687	1.648	1.059	1.102	1.179	1.374	1.255	1.297	1.117	0.917	0.944	1.013	0.792	0.96	0.691	0.67	0.84	0.612	0.875	0.693	0.734	0.792	0.607	0.782
1122	4-Hydroxy-L-tryptophan	Tier 2						BP01585000	APA00045000	4-Hydroxy-L-tryptophan	0.33	73.8				0.563	0.483	0.516	0.442	0.445	0.731	0.595	0.381	0.639	0.318	0.584	0.351	0.385	0.338	0.217	0.384	0.52	0.495	0.446	0.381	0.325	0.443	0.462	0.379	0.91	0.744	0.463	0.932	1.329	1.219	0.553	0.38	0.485	0.398
1123																1.234	1.001	1.222	1.283	1.421	1.117	1.329	1.195	1.429	1.183	1.572	1.213	1.661	1.473	1.797	1.252	1.345	1.118	0.983	0.827	0.956	0.574	0.759	0.689	1.301	1.428	0.99	0.623	0.644	0.572	1.178	1.044	1.24	0.265
1124																0.244	0.206	0.117	0.156	0.167	0.238	0.611	0.384	0.636	0.161	0.403	0.24	0.306	0.115	0.181	0.213	0.225	0.165	0.566	0.453	0.494	0.46	0.433	0.269	0.082	1.4369	0.136	0.287	0.226	0.321	0.454	0.435	0.454	0.461
1125																1.387	1.141	1.518	0.908	0.951	1.41	1.426	1.52	1.323	1.383	2.155	1.49	1.818	1.467	1.568	1.64	1.135	1.202	1.935	1.588	1.384	1.787	0.918	1.414	2.33	2.868	2.451	0.817	0.731	0.763	1.511	1.764	1.628	0.628
1126																2.902	3.747	3.475	2.262	2.499	2.292	3.035	2.391	2.468	2.801	4.056	2.265	1.354	1.357	1.543	1.58	0.848	1.335	1.114	1.009	1.086	0.958	1.37	1.077	0.556	0.559	0.615	0.366	0.227	0.24	0.674	0.55	0.502	0.335
1128																1.033	0.878	0.923	1.042	0.877	1.261	1.21	0.995	1.264	1.254	1.817	1.169	1.392	1.128	1.071	1.419	1.439	1.103	1.496	1.433	1.297	1.186	1.047	0.919	1.836	1.856	1.629	1.182	0.991	1.313	2.469	1.885	2.241	0.682
1129																0.275	0.292	0.345	0.208	0.145	0.222	0.346	0.412	0.383	0.211	0.214	0.327	0.1387	0.312	0.261	0.187	0.138	0.128	0.201	0.2501	0.298	0.333	0.124	0.235	0.278	0.411	0.161	1.768	2.081	2.255	0.239	0.26	0.239	0.185
1130																0.81	0.63	0.725	0.746	0.731	1.046	1.408	1.587	1.572	1.643	2.079	1.64	1.982	1.597	1.558	0.864	0.74	0.5	0.894	1.025	1.258	1.55	1.016	0.858	1.459	1.473	1.429	1.147	1.288	1.033	0.744	0.598	0.673	1.095
1131	Salidroside	Tier 2						AN02707000	AAA00855000	Salidroside	0.59	103.2				1.291	1.29	1.192	1.244	1.389	1.506	1.076	1.058	1.035	1.195	1.503	1.28	1.479	1.303	1.595	1.926	1.441	1.503	1.007	1.019	1.079	1.143	1.2	1.172	1.392	1.8	1.467	0.809	0.93	0.832	1.387	1.177	1.504	0.746
1132																1.83	2.146	1.787	1.599	2.485	1.239	2.123	1.759	1.788	2.176	2.84	1.704	1.571	2.064	1.676	2.319	1.404	2.05	1.739	2.017	1.647	1.249	1.418	1.476	1.619	3.241	2.021	0.735	0.923	0.881	2.381	1.702	2.051	0.937
1133																0.363	0.477	0.486	0.542	0.804	0.801	0.924	0.631	0.693	0.328	1.049	0.638	0.361	0.212	0.135	0.29	0.449	0.216	0.657	0.652	0.577	0.379	0.439	0.543	0.295	0.244	0.418	0.131	0.09	0.132	0.647	0.567	0.578	0.083
1135																0.964	0.977	0.836	1.17	1.323	1.206	1.321	1.084	1.354	1.166	1.688	1.391	0.939	0.712	0.776	1.232	1.021	0.979	1.269	1.223	1.064	1.244	1.322	1.474	0.88	0.99	0.921	0.731	0.814	0.912	1.364	1.311	1.296	1.063
1136																1.048	1.459	1.438	1.466	2.413	2.51	2.722	1.831	2.323	1.252	3.065	1.913	1.304	0.716	0.52	0.833	1.319	0.752	1.859	1.924	1.858	1.015	1.322	1.179	1.07	0.796	1.301	0.393	0.358	0.431	1.807	1.859	1.77	0.221
1137																1.113	1.091	1.122	1.278	1.84	1.717	2.949	2.141	2.12	1.024	2.065	1.64	0.976	0.485	0.646	0.921	1.307	0.754	1.734	1.402	1.386	1.099	1.169	1.037	0.723	0.607	0.623	0.601	0.633	0.587	1.239	1.131	1.356	0.496
1138																1.044	1	0.968	1.22	2.002	1.708	2.358	1.544	1.987	0.966	2.183	1.681	1.095	0.51	0.507	0.801	1.123	0.591	1.814	1.399	1.596	0.945	1.202	0.983	0.909	0.59	0.863	0.471	0.575	0.528	1.42	1.232	1.482	0.376
1140																1.155	1.572	1.562	1.64	2.714	2.386	2.972	1.768	2.366	1.368	3.124	2.109	1.354	0.586	0.612	1.06	1.304	0.762	2.076	1.997	2.172	1.234	1.39	1.255	1.026	1.014	1.099	0.452	0.372	0.451	1.897	1.635	1.733	0.386
1141																0.963	1.202	0.993	1.214	1.736	1.553	1.963	1.479	1.876	0.923	2.325	1.442	0.894	0.467	0.464	0.775	1.02	0.556	1.744	1.567	1.378	0.856	1.181	1.002	0.798	0.504	0.947	0.434	0.411	0.414	1.521	1.386	1.526	0.318
1142																1.255	1.288	1.229	1.23	1.163	1.239	1.512	1.282	1.624	1.481	1.673	1.343	1.596	1.539	1.5	1.385	1.434	1.193	1.265	1.107	1.242	1.07	1.126	0.823	1.121	1.888	1.303	0.762	0.734	0.719	1.591	1.226	1.394	0.637
1143																0.36	0.32	0.446	0.323	0.339	0.308	0.527	0.38	0.491	0.408	0.599	0.405	0.565	0.392	0.406	0.469	0.38	0.461	0.654	0.552	0.568	0.792	0.803	0.761	0.419	0.691	0.527	1.128	1.143	1.102	1.425	1.151	1.219	1.57
1144																0.912	0.674	0.488	1.17	0.921	1.02	0.128	0.204	0.284	0.341	0.371	0.771	0.387	0.238	0.333	0.724	0.863	0.658	0.981	0.809	0.668	0.767	0.926	0.92	1.114	0.816	0.767	1.38	1.651	1.605	1.463	1.505	1.552	1.382
1145																0.621	0.402	0.382	0.916	0.69	0.812	0.128	0.123	0.152	0.151	0.319	0.521	0.269	0.199	0.163	0.689	0.681	0.554	0.731	0.617	0.533	0.603	0.694	0.672	0.966	0.638	0.689	1.277	1.311	1.395	1.347	1.303	1.316	1.044
1146																1.26	0.956	1.563	1.042	1.017	1.159	1.253	1.025	1.01	1.81	1.875	1.091	1.882	1.582	1.58	2.042	1.539	1.625	1.828	2.046	1.628	1.565	1.223	1.76	1.491	2.028	2.004	0.785	0.696	0.725	1.52	1.342	1.378	0.702
1148																0.63	0.758	0.804	0.574	0.964	0.94	0.973	0.782	0.859	1.29	1.171	1.081	0.785	0.721	1.182	0.673	0.679	0.557	0.842	0.653	0.559	2.324	1.472	2.146	0.98	0.497	0.465	1.917	1.709	1.978	1.369	1.098	1.125	1.316
1149	S-Adenosylhomocysteine	Tier 1	AN03771000	HMDB00939	S-Adenosylhomocysteine	1.84	4.8									1.264	2.034	1.418	1.163	0.932	0.838	0.848	0.832	0.988	1.305	0.899	1.485	1.614	2.324	1.985	1.378	1.103	1.492	0.949	1.048	1.091	1.221	1.327	1.216	1.199	1.425	1.286	0.928	1.142	1.022	1.16	1.27	1.48	1.428
1150																1.555	1.093	0.835	1.153	0.669	1.304	0.913	0.808	1.043	0.714	1.137	0.67	0.899	0.52	0.511	0.684	1.031	0.667	0.957	0.948	0.948	0.618	0.495	0.436	0.882	0.758	1.273	0.639	0.673	0.75	0.76	0.575	0.814	0.249
1151																0.217	0.218	0.104	0.261	0.233	0.421	0.677	0.669	0.962	0.834	0.906	1.004	0.629	0.573	0.687	0.47	0.61	1.465	0.084	0.19	0.163	1.254	2.126	2.094	0.072	0.225	0.286	0.983	0.813	1.097	0.082	0.24	0.063	1.027
1153																0.107	0.055	0.047	0.136	0.093	0.107	0.057	0.036	0.065	0.157	0.171	0.112	0.085	0.091	0.094	0.654	0.415	0.717	0.062	0.037	0.054	1.635	2.209	1.784	0.146	0.096	0.147	2.164	2.244	2.419	0.115	0.105	0.112	3.178
1154																0.848	1.184	1.113	0.979	0.964	1.076	0.638	0.584	0.607	0.618	0.826	0.707	1.133	0.894	0.932	1.03	1.032	0.932	0.767	0.657	0.741	1.065	1.228	1.128	1.474	1.525	1.581	1.378	1.17	1.279	1.215	0.912	1.089	1.202
1156																0.0168	0.0101	0.2723	0.125	0.372	0.042	0.0688	0.0741	0.012	0.012	0.313	0.054	0.018	0.0755	0.1127	0.036	0.023	0.052	0.3295	0.1662	0.3148	0.074	0.052	0.053	0.1693	0.0511	0.0476	2.242	2.113	2.407	0.033	0.157	0.0397	0.353
1157																0.747	0.785	0.96	0.737	0.519	0.474	0.815	0.679	0.566	0.948	0.99	0.85	0.596	0.804	0.762	0.897	0.581	0.887	0.762	0.945	0.838	0.887	1.238	1.019	0.783	0.647	0.926	1.092	1.156	1.213	0.59	0.66	0.682	1.786
1158																1.166	1.04	1.186	1.033	1.219	1.167	0.83	1.016	1.163	1.368	1.388	1.542	1.098	1.088	1.491	1.106	0.857	1.255	0.659	0.731	0.747	1.105	1.666	1.15	1.102	1.417	0.996	0.491	0.533	0.492	0.93	0.658	0.646	1.075
1159	2-Methyl-3-hydroxy-5-formylpyridine-4-carboxylate	Tier 2						AN01032000	AAA01595000	2-Methyl-3-hydroxy-5-formylpyridine-4-carboxylate	1.69	129.3				0.594	0.741	0.645	0.597	0.62	1.017	2.399	2.526	2.379	2.717	2.599	2.596	2.028	2.131	1.912	0.642	0.602	0.618	0.901	1.231	1.717	1.222	0.875	0.796	0.953	1.129	1.096	0.697	0.59	0.562	1.062	1.115	1.206	1.239
1161	Imidazoleacetic acid	Tier 1	AN00345002	HMDB02024	Imidazoleacetic acid	1.99	16.2									0.863	0.718	0.748	0.872	1.042	0.839	0.771	0.779	0.803	0.912	1.052	0.961	0.861	0.802	1.14	1.066	0.897	0.891	0.775	0.682	0.658	0.904	1.012	0.955	0.874	1.02	0.822	1.323	1.395	1.305	1.314	1.038	1.025	1.48
1162																1.179	2.368	1.289	1.125	0.651	0.587	0.405	0.627	0.503	1.583	0.977	1.366	0.746	1.736	1.916	1.232	0.77	1.674	0.574	0.982	1.053	1.181	1.302	1.26	0.987	1.374	1.358	0.525	0.66	0.609	0.817	0.873	0.836	1.215
1163																1.192	0.89	0.98	0.963	0.954	1.097	1.346	1.158	1.255	1.443	1.633	1.443	1	1.055	1.154	1.128	0.997	1.058	0.802	0.894	0.913	1.335	1.502	1.29	0.895	1.118	0.778	0.767	0.896	0.792	0.873	0.839	0.88	1.101
1164	Methionine	Tier 1	AN00608000	HMDB00696	Methionine	1.53	0.1									0.332	0.493	0.623	0.59	0.895	1.015	0.721	0.615	0.924	0.716	0.973	1	1.332	0.793	1.224	0.41	0.653	0.54	0.542	0.437	0.488	1.127	1.092	0.997	0.607	0.676	0.425	0.85	1.063	0.968	0.698	0.669	0.591	0.864
1165	Guanine	Tier 2						AN00636000	AAA00476000	Guanine	4.39	120				0.4465	0.445	0.647	0.53	0.783	0.889	0.607	0.542	0.809	0.634	0.763	0.84	1.079	0.741	0.884	0.4383	0.64	0.4711	0.4984	0.5163	0.497	0.902	0.835	0.826	0.505	0.696	0.4366	0.697	0.861	0.724	0.668	0.589	0.4368	0.76
1166																0.627	0.421	0.38	0.985	0.711	0.816	0.125	0.111	0.139	0.139	0.258	0.157	0.229	0.118	0.105	0.714	0.682	0.543	0.735	0.633	0.519	0.35	0.682	0.683	0.954	0.642	0.659	1.262	1.275	1.373	1.339	1.354	1.346	1.025
1167	5-Hydroxymethyluracil	Tier 3 zero-reaction											1	8	285	0.469	0.949	0.76	0.7	0.532	0.484	0.412	0.474	0.46	0.675	0.327	0.459	0.545	0.705	0.583	0.837	0.797	1.009	0.391	0.665	0.79	0.75	0.634	0.758	1.008	0.89	1.344	0.729	0.77	1.07	0.632	0.814	0.561	0.613
1168																0.038	0.0358	0.0361	0.166	0.146	0.096	0.0378	0.0358	0.0417	0.0355	0.086	0.06	0.0417	0.0371	0.0361	0.34	0.232	0.564	0.0424	0.044	0.0423	1.39	2.222	1.185	0.0399	0.0363	0.0372	3.01	3.472	2.935	0.057	0.0346	0.0372	1.708
1169																1.283	1.42	1.457	1.299	1.481	1.322	2.162	1.789	2.119	1.584	1.54	1.757	0.986	1.07	1.276	1.352	1.093	1.154	1.003	0.972	1.16	0.79	0.737	0.616	0.663	0.634	0.735	0.523	0.629	0.523	0.668	0.711	0.576	0.404
1170	Aminoacrylate	Tier 2						AN00113000	AAA00593000	Aminoacrylate	0.28	50.4				0.958	1.095	1.088	0.775	0.799	0.713	0.773	0.796	0.853	1.016	0.954	0.921	0.889	1.265	1.329	1.233	1.261	1.004	0.791	0.832	0.927	1.017	1.152	1.158	0.867	1.018	0.905	1.088	1.015	1.082	1.042	1.117	1.025	0.781
1171																2.191	1.752	1.37	1.315	0.975	0.982	0.749	1.82	1.864	1.572	2.946	1.406	1.449	1.578	1.593	1.804	0.762	1.585	1.666	1.846	1.772	1.045	1.591	2.241	2.207	1.798	2.21	1.819	0.709	1.618	1.533	1.587	1.903	1.842
1173																0.504	0.851	0.833	0.712	0.477	0.579	0.441	0.493	0.551	1.056	0.899	0.689	0.746	1.117	0.864	0.68	0.689	1.049	0.645	0.809	0.871	0.899	1.027	0.981	0.625	0.633	1.069	1.015	1.097	1.391	0.654	0.621	0.62	1.709
1175																0.7053	0.6642	0.6693	0.152	0.196	0.083	0.7017	0.6634	0.7732	0.6579	0.058	0.053	0.7729	0.6888	0.6696	0.303	0.21	0.664	0.7873	0.8155	0.785	1.397	2.129	1.364	0.7393	0.6742	0.6897	2.818	3.542	3.045	0.7199	0.6414	0.6899	2.432
1176																0.652	0.685	0.584	0.498	0.51	0.581	0.587	0.484	0.533	0.433	0.655	0.584	0.706	0.657	0.443	0.646	1.209	0.489	0.701	0.631	0.642	1.019	0.67	0.608	0.681	0.84	0.723	0.527	1.369	0.798	0.575	0.595	0.542	0.566
1177																0.693	0.711	0.701	0.503	0.605	0.546	0.709	0.561	0.844	0.517	0.624	0.436	0.806	0.783	0.786	0.586	1.213	0.75	0.689	0.735	0.67	0.782	0.881	0.777	1.17	0.935	0.935	1.122	1.337	1.217	0.8	0.636	0.561	0.706
1178																1.132	1.642	1.326	0.609	0.7468	0.7604	0.7801	0.963	0.8596	0.73	0.8449	0.855	0.98	0.538	0.657	1.117	1.043	1.287	1.032	1.1	0.939	0.931	0.911	1.153	2.02	2.411	2.121	0.716	1.144	0.625	3.939	2.305	2.049	0.875
1180																0.671	0.832	0.921	0.827	1.331	1.288	1.611	1.06	1.206	0.749	1.758	0.962	0.584	0.546	0.414	0.55	0.805	0.435	0.92	0.842	1.003	0.701	0.696	0.668	0.601	0.476	0.671	0.253	0.215	0.285	1.071	0.894	1.051	0.073
1181																1.124	1.759	1.573	1.944	2.141	2.494	2.486	1.676	2.094	1.452	2.99	2.309	1.382	0.62	0.572	0.738	1.344	0.891	1.983	1.92	1.711	0.843	1.315	1.133	1.015	1.015	1.351	0.396	0.318	0.403	2.072	1.85	1.614	0.263
1182	Valine	Tier 1	AN00277003	HMDB00883	Valine	0.43	11.5									0.665	0.628	0.751	0.484	0.607	0.586	0.702	0.587	0.797	0.445	0.547	0.409	0.841	0.683	0.757	0.616	1.041	0.788	0.659	0.69	0.657	0.806	0.867	0.841	1.194	0.98	0.836	1.094	1.325	1.185	0.666	0.618	0.563	0.667
1183																1.238	1.472	1.517	1.541	1.99	2.07	2.855	1.861	2.418	1.511	2.771	2.29	1.285	0.527	0.744	0.925	1.142	0.814	1.757	2.092	1.573	1.036	1.192	1.117	1.051	1.123	0.978	0.456	0.346	0.44	1.849	1.488	1.698	0.367
1185																2.451	1.658	1.957	1.478	1.484	2.148	0.793	0.797	0.93	1.655	1.823	1.213	2.193	1.819	1.913	1.691	2.299	2.563	0.9005	0.799	1.218	1.283	0.928	1.295	1.365	1.701	1.939	0.66	1.233	1.006	0.537	0.722	0.7891	0.599
1186																1.8679	1.7264	1.7976	1.2825	1.7313	1.1964	1.447	1.9679	1.5897	2.5141	2.1209	1.3749	1.6214	1.6156	0.975	1.8331	1.108	1.4708	2.6504	2.1245	1.6441	0.863	1.022	0.989	1.4	1.086	0.973	1.119	1.154	1.22	1.073	2.2874	5.191	0.792
1190																2.112	1.987	2.324	2.068	1.859	2.846	0.889	0.709	0.774	2.172	2.29	2.252	1.64	2.12	2.059	2.456	1.489	1.837	0.695	0.999	1.03	1.221	1.117	1.234	2.15	1.845	1.734	0.673	0.476	0.918	1.077	0.813	0.664	0.757
1191																0.92	1.116	1.17	1.31	1.821	1.597	1.705	1.137	1.335	1.189	1.923	1.408	1.399	1.088	0.854	1.092	1.114	0.976	1.322	1.141	1.291	0.988	0.736	0.713	1.204	0.997	1.416	0.425	0.339	0.455	0.788	0.621	0.634	0.391
1192																1.696	1.837	2.127	1.947	2.088	1.648	1.364	1.198	1.342	1.8	1.41	1.708	1.312	1.44	1.768	1.665	1.085	1.683	0.84	0.86	1.007	1.091	0.923	1.103	1.242	1.434	1.234	0.423	0.44	0.519	0.973	1.073	0.835	0.799
1193																1.861	1.753	2.803	2.205	2.746	2.519	0.704	0.493	0.93	1.672	1.898	2.007	2.384	2.038	3.051	2.472	1.907	1.552	0.811	0.693	1.347	1.779	1.661	1.373	2.402	2.604	2.337	0.905	0.8	0.805	1.384	0.74	0.829	0.891
1194																1.634	2.348	2.274	2.666	2.668	1.655	1.64	1.524	1.953	2.588	1.447	1.913	1.161	1.452	1.666	1.503	0.87	1.727	0.838	0.826	0.874	1.121	0.537	0.76	0.908	1.229	1.226	0.335	0.417	0.339	1.023	1.291	0.728	0.77
1195	Glycyl-Leucine	Tier 1	AN01133001	HMDB0000759	Glycyl-Leucine	0.96	4.6									0.621	0.724	0.51	0.749	0.728	0.822	0.815	1.009	0.943	1.853	1.579	1.66	0.845	1.166	1.442	0.668	0.353	0.484	0.298	0.377	0.535	0.816	0.634	0.583	0.521	0.437	0.593	0.61	0.563	0.554	0.338	0.164	0.353	0.616
1196																1.472	1.787	1.875	1.745	2.375	2.012	1.65	1.227	1.552	1.318	1.906	1.682	1.629	1.4	1.045	1.31	1.861	1.467	1.345	1.557	1.518	1.198	1.115	0.931	1.519	1.293	2.17	0.655	0.63	0.731	1.133	1.133	1.093	0.434
1198	4-Guanidinobutanoic acid	Tier 1	AN00562000	HMDB03464_2	4-Guanidinobutanoic acid - H2O	0.39	3.7									0.905	1.087	1.184	1.453	1.659	1.236	0.819	0.67	0.844	1.099	1.124	1.143	1.012	0.967	1.242	1.413	1.06	1.349	0.616	0.652	0.759	0.985	0.781	0.939	0.756	0.93	0.988	0.477	0.409	0.554	0.946	0.711	0.655	1.149
1199																1.063	0.927	0.775	1.065	0.949	1.202	1.154	0.927	1.186	1.169	1.578	1.193	1.147	0.758	0.799	1.417	1.263	0.956	1.214	1.095	1.083	1.294	1.399	1.247	1.405	1.464	1.173	0.909	0.975	0.971	2.001	1.722	2.081	1.143
1200																0.526	0.302	0.564	0.319	0.336	0.337	0.26	0.237	0.267	0.53	0.643	0.638	0.867	0.85	0.767	0.569	0.765	0.76	1.756	1.542	1.502	1.287	1.23	1.399	0.7	0.321	0.297	0.426	0.364	0.49	0.451	0.712	0.572	0.796
1201																0.502	0.676	0.481	1.018	0.906	1.072	0.708	0.635	0.8	1.121	1.371	0.72	0.414	0.573	0.462	1.101	1.15	1.192	0.904	0.716	0.587	0.921	0.854	0.746	0.463	0.508	0.634	0.432	0.535	0.421	0.855	0.793	0.731	0.784
1203																1.918	2.854	2.728	2.325	2.538	2.194	2.058	1.67	2.18	1.853	1.106	1.069	1.576	1.93	1.942	2.046	1.562	1.892	1.277	1.342	1.439	0.774	0.541	0.551	1.231	1.335	2.209	0.291	0.332	0.317	0.567	0.855	0.427	0.404
1204																0.898	1.219	0.806	0.782	0.695	1.433	2.31	1.292	2.114	2.28	2.429	1.456	2.088	3.007	2.264	1.036	1.212	1.067	1.251	2.091	1.698	2.456	1.252	1.167	0.577	1.049	0.952	0.593	0.572	0.807	0.805	0.769	0.947	1.225
1205																0.8711	0.8202	0.8266	0.8055	0.8295	0.8446	0.8666	0.8192	0.9549	0.8124	0.9385	0.7789	2.054	3.813	2.021	1.787	2.607	3.732	1.532	5.298	3.444	0.8066	0.8308	1.446	2.431	1.191	2.677	0.9596	1.4876	0.9238	0.889	0.7921	0.852	0.6908
1206																2.758	4.207	3.362	1.57	1.456	1.873	2.618	2.025	2.589	0.99	0.597	0.577	1.035	2.019	3.006	2.826	2.813	3.295	0.435	0.487	0.722	0.106	0.095	0.087	1.076	0.941	3.02	0.075	0.098	0.091	0.139	0.164	0.145	0.076
1207	(Z)-3-Peroxyaminoacrylate	Tier 2						AN00184002	AAA00589000	(Z)-3-Peroxyaminoacrylate	0.27	177				0.844	0.756	0.427	0.235	0.165	0.086	0.023	0.024	0.02	0.718	0.087	0.115	1.845	3.503	1.981	1.651	2.354	3.843	1.444	4.99	3.424	0.348	0.35	0.721	2.301	0.883	2.542	0.141	0.097	0.158	0.167	0.336	0.235	0.177
1208																0.015	0.016	0.01	0.053	0.052	0.043	0.02	0.018	0.015	0.043	0.062	0.039	0.025	0.02	0.023	0.114	0.078	0.067	0.012	0.014	0.018	0.064	0.063	0.058	0.012	0.01	0.015	2.087	2.284	2.479	0.015	0.01	0.012	0.222
1210	Carbonic acid	Tier 3 zero-reaction											1	7	402	1.048	0.898	0.632	0.663	0.322	0.44	0.418	0.488	0.487	0.461	0.617	0.334	0.32	0.498	0.553	0.493	0.699	0.672	0.842	0.97	1.004	0.521	0.458	0.408	0.972	0.615	1.326	0.782	0.768	0.943	0.531	0.439	0.543	0.604
1211																1.805	2.027	3.057	1.764	4.926	3.975	0.1959	1.62	2.81	1.739	1.443	1.405	1.813	1.367	1.39	1.918	10.127	2.948	1.998	3.125	1.913	5.28	2.167	2.791	1.528	2.262	2.274	1.443	0.1438	3.007	2.695	1.229	2.349	1.138
1212																0.782	0.44	0.47	1.114	0.847	0.825	0.169	0.174	0.193	0.237	0.307	0.198	0.315	0.241	0.203	0.954	0.749	0.688	0.9	0.673	0.631	0.38	0.741	0.714	1.064	0.677	0.778	1.369	1.443	1.369	1.247	1.424	1.511	1.042
1213																0.614	0.43	0.371	1.024	0.71	0.822	0.11	0.118	0.137	0.137	0.256	0.156	0.212	0.123	0.103	0.725	0.663	0.546	0.721	0.629	0.519	0.367	0.661	0.659	0.981	0.647	0.692	1.251	1.277	1.337	1.309	1.377	1.346	1.07
1214																0.891	0.673	0.621	1.23	0.81	1.035	0.855	0.291	0.892	0.551	0.558	0.593	0.673	0.987	0.893	0.903	0.824	0.626	1.116	0.842	0.685	0.489	0.709	0.867	1.702	0.843	0.884	1.285	1.419	1.405	1.09	1.338	1.241	1.234
1215																1.099	0.413	0.585	0.878	0.349	0.169	1.76	0.305	0.743	0.279	0.725	0.247	0.258	0.42	0.509	0.23	0.938	0.251	1.23	0.751	0.712	0.474	0.538	0.244	0.881	0.419	0.598	0.62	0.311	0.321	0.711	0.554	0.484	0.427
1216																0.679	0.644	0.637	1.025	0.801	0.91	0.53	0.452	0.556	0.672	0.791	0.549	0.539	0.485	0.497	0.968	0.824	0.763	0.856	0.796	0.642	0.796	0.891	0.937	0.94	0.85	0.84	1.072	1.126	1.192	1.292	1.284	1.195	1.123
1217																0.616	0.388	0.33	0.97	0.693	0.902	0.109	0.122	0.104	0.128	0.226	0.132	0.175	0.095	0.2635	0.778	0.618	0.545	0.702	0.432	0.472	0.272	0.602	0.627	0.813	0.646	0.522	1.283	1.373	1.345	1.357	1.625	1.24	1.018
1218	Uracil	Tier 1	AN00240000	HMDB00300	Uracil	0.43	10.4									0.76	0.453	0.557	0.331	0.407	0.341	0.276	0.302	0.272	0.304	0.257	0.387	0.475	0.475	0.435	0.682	0.772	0.594	0.431	0.348	0.302	0.463	0.446	0.61	0.643	0.571	0.47	1.243	1.082	1.421	0.684	0.544	0.443	0.54
1219																2.191	0.1786	0.18	0.1754	0.1807	0.754	0.1888	0.1784	0.208	1.0312	0.627	0.47	1.671	1.414	0.1801	1.423	1.344	0.2002	2.762	2.061	2.634	1.514	3.158	1.1175	2.985	1.836	1.172	3.013	1.845	4.791	3.004	2.553	3.723	3.512
1220	Salicyluric acid	Tier 1	BM01229005	HMDB00840	Salicyluric acid	0.12	8.8									0.017	0.0826	0.023	0.356	0.386	0.231	0.068	0.074	0.067	0.339	0.421	0.282	0.066	0.075	0.049	0.743	0.27	0.373	0.024	0.031	0.035	0.658	0.707	0.669	0.029	0.051	0.047	1.573	1.9	1.843	0.033	0.03	0.04	2.325
1221																1.225	1.208	1.07	1.101	0.984	1.024	0.967	0.97	1.098	1.103	1.292	1.016	1.039	1.051	1.074	1.145	0.846	0.869	0.991	0.915	0.883	0.993	0.921	0.81	0.856	1.2	0.966	1	0.959	0.819	0.883	0.857	1.07	0.88
1222																0.783	0.45	0.447	1.102	0.821	0.885	0.135	0.137	0.157	0.151	0.37	0.229	0.242	0.17	0.156	0.766	0.765	0.629	0.858	0.664	0.593	0.4	0.739	0.77	1.116	0.742	0.735	1.387	1.386	1.52	1.517	1.623	1.599	1.219
1223																0.925	0.875	0.875	0.86	0.942	0.952	1.319	1.098	1.298	1.254	1.69	1.763	1.048	0.968	1.073	1.088	0.98	0.968	1.333	1.189	1.249	1.44	1.362	1.515	0.817	0.944	0.823	0.746	0.615	0.667	1.283	1.388	1.473	1.089
1224	Amlodipine	Tier 3 zero-reaction											1	2	254	0.731	0.582	0.718	0.72	0.876	0.898	0.692	0.617	0.726	0.695	1.179	0.727	1.061	0.839	1.006	1.063	1.058	0.768	0.886	0.772	0.772	0.854	1.021	0.756	1.287	1.53	1.159	1.087	1.333	1.047	1.156	0.942	1.447	1.201
1225	Dethiobiotin	Tier 3 zero-reaction											1	7	115	0.222	0.193	0.25	0.736	0.771	0.775	0.357	0.349	0.457	0.691	0.946	0.776	0.347	0.319	0.441	0.532	0.249	0.443	0.216	0.271	0.239	2.14	1.141	1.051	0.219	0.231	0.183	1.804	1.661	1.742	0.227	0.183	0.194	3.829
1226																1.989	1.431	1.647	1.838	1.83	1.631	1.348	1.239	1.5	2.538	1.618	1.555	1.748	1.358	2.246	1.492	1.465	1.445	0.807	1.065	1.606	1.286	1.07	1.183	1.078	1.258	1.098	0.793	0.74	0.991	1.06	0.639	0.557	1.129
1227	5-Aminopentanal	Tier 2						AN00174001	APA00767000	5-Aminopentanal	0.41	42				0.896	0.83	1.112	0.741	1.023	0.889	1.122	0.944	1.302	0.873	0.94	0.866	0.8	0.75	0.888	0.807	0.804	0.924	0.473	0.467	0.466	1.169	1.245	1.166	0.594	0.947	0.611	1.189	1.174	1.261	0.626	0.606	0.524	1.397
1228																0.779	0.799	0.593	1.028	0.864	1.016	0.614	0.563	0.665	0.68	0.887	0.706	0.716	0.553	0.494	0.986	0.916	0.727	0.91	1.011	0.948	0.815	0.768	0.916	1.092	1.025	1.02	0.962	1.025	1.042	1.575	1.67	1.593	1.225
1230																0.515	0.263	0.59	0.366	0.467	0.352	0.472	0.28	0.573	0.67	0.478	0.517	0.819	0.859	1.003	0.483	1.024	0.746	0.864	0.536	0.847	0.692	0.796	0.612	0.638	0.555	0.426	1.399	1.714	1.404	0.595	0.632	0.411	0.618
1231																1.068	0.838	0.836	1.383	1.382	1.22	0.916	0.841	0.958	1.342	1.7	1.419	0.722	0.972	1.223	1.696	1.774	1.603	1.177	1.091	1.161	1.803	1.826	1.653	0.773	1.116	0.921	0.453	0.436	0.484	1.647	1.223	1.442	1.323
1233																0.45	0.372	0.542	0.357	0.476	0.623	0.924	0.948	0.905	0.938	0.844	0.742	0.78	0.794	0.901	0.338	0.424	0.412	0.581	0.708	0.813	0.613	0.543	0.399	0.658	0.556	0.607	0.535	0.383	0.403	0.355	0.344	0.32	0.401
1234																1.056	0.1934	0.1949	0.1899	0.1956	0.1991	0.2043	0.936	0.2251	0.1915	0.2213	0.1836	0.225	0.2005	0.1949	0.146	0.139	0.341	0.2292	0.2374	0.2286	0.878	1.237	0.897	0.2153	0.1963	0.2008	1.749	2.069	2.158	0.2096	0.1867	0.2009	2.167
1235																0.0741	0.0101	0.2937	0.2862	0.2947	0.3001	0.3079	0.291	0.4241	0.019	0.3334	0.01	0.3391	1.2111	0.2938	0.084	0.06	0.298	0.2326	1.1326	0.3795	0.677	0.979	0.784	0.3244	0.2958	0.3026	1.644	1.729	1.725	0.3158	0.2814	0.026	1.901
1237																0.0639	0.0602	0.0607	0.0591	0.0609	0.062	0.0636	0.0601	0.0701	0.0596	0.0689	0.0572	0.0701	0.0624	0.0607	0.122	0.094	0.341	0.0714	0.0739	0.0712	0.928	0.951	0.906	0.067	0.0611	0.0625	2.372	2.199	1.883	0.0653	0.0581	0.0625	2.472
1238																0.739	0.48	0.446	1.185	0.826	0.915	0.146	0.131	0.154	0.125	0.297	0.18	0.247	0.13	0.121	0.794	0.758	0.597	0.864	0.639	0.574	0.371	0.794	0.693	1.106	0.73	0.721	1.435	1.46	1.498	1.516	1.629	1.633	1.161
1241																0.601	0.82	0.656	0.448	0.544	0.737	0.573	0.45	0.564	0.37	0.621	0.503	0.748	0.636	0.611	0.541	0.771	0.536	0.588	0.544	0.576	0.551	0.67	0.664	1.391	1.053	1.13	1.64	0.935	1.233	1.508	1.128	1.247	0.752
1242																1.254	1.507	0.76	0.882	0.449	0.736	0.842	0.637	0.734	1.032	1.191	0.769	0.789	0.576	0.488	0.794	1.035	0.624	1.025	0.912	0.796	0.782	0.878	0.695	1.065	1.073	1.112	0.708	0.97	0.897	1.021	0.896	1.168	0.47
1243	Alanyl-Leucine	Tier 1	AN01324001	HMDB28691	Alanyl-Leucine	0.25	0.3									0.584	0.333	0.558	0.771	1.017	1.553	2.597	2.721	3.789	4.841	5.935	5.3	4.059	3.636	4.219	0.785	0.484	0.658	0.567	0.79	0.87	3.179	0.655	0.593	0.405	0.642	0.349	0.414	0.633	0.397	0.39	0.457	0.263	0.616
1244																0.41	0.226	0.346	0.337	0.332	0.405	0.336	0.223	0.233	0.383	0.606	0.451	0.858	0.664	0.516	0.47	0.795	0.515	1.732	1.436	1.485	1.08	1.129	1.038	0.699	0.276	0.335	0.667	0.547	0.683	0.473	0.728	0.595	0.786
1245																1.342	1.238	1.182	1.277	1.031	1.249	0.649	0.759	0.973	1.213	1.763	1.397	1.16	1.085	1.147	1.443	1.291	1.142	1.206	1.08	1.206	1.331	1.303	1.113	1.438	1.534	1.492	0.721	0.893	0.943	1.466	1.464	1.413	0.917
1246																0.544	0.24	0.346	0.367	0.318	0.549	0.435	0.304	0.386	0.347	0.459	0.444	0.941	0.627	0.493	0.455	1.077	0.604	1.721	1.754	1.546	0.66	0.668	0.617	0.542	0.157	0.329	0.573	0.339	0.619	0.434	0.705	0.649	0.329
1247																1.089	0.952	1.085	1.004	1.035	1.336	1.298	0.977	1.15	1.155	1.655	1.402	1.609	1.089	1.233	1.429	1.488	1.122	1.838	1.583	1.598	1.189	1.215	1.054	1.691	1.703	1.598	0.95	0.987	0.975	2.212	1.915	2.136	0.668
1248																1.081	0.804	0.845	0.698	0.671	0.76	0.602	0.605	0.907	1.015	0.699	0.743	1.349	1.378	1.112	0.977	1.407	1.54	1.406	1.683	2.019	1.13	0.919	0.859	1.343	1.158	1.248	0.672	0.898	0.584	1.098	1.115	0.829	0.428
1249	4-Hydroxyisophthalate	Tier 2						BM01047000	ABA00434000	4-Hydroxyisophthalate	0.28	116.6				0.632	0.865	0.653	0.659	0.604	0.632	0.567	0.512	0.518	0.633	0.922	0.642	0.622	0.554	0.632	0.792	0.487	0.707	0.511	0.456	0.771	0.69	0.67	0.687	0.58	0.497	0.542	1.213	1.178	1.23	0.445	0.392	0.586	0.83
1250																1.869	0.858	3.095	3.252	5.302	1.734	0.929	0.632	1.083	3.239	0.635	2.536	0.88	1.13	1.018	1.653	1.162	5.808	0.411	0.406	0.553	2.223	0.598	0.65	0.662	0.957	0.397	1.168	1.249	1.23	0.588	0.662	0.349	0.264
1251																1.92	2.871	2.779	2.337	2.684	2.197	2.071	1.622	2.076	1.764	1.105	1.029	1.535	1.861	1.967	2.054	1.606	1.952	1.334	1.191	1.389	0.786	0.571	0.558	1.113	1.293	2.043	0.313	0.331	0.325	0.576	0.895	0.43	0.407
1252																1.874	0.878	2.866	3.245	5.729	1.654	1.012	0.652	1.276	3.749	0.585	2.785	0.889	1.354	1.096	1.633	1.223	5.746	0.401	0.361	0.489	2.438	0.582	0.589	0.656	0.738	0.413	1.115	1.117	1.257	0.547	0.672	0.369	0.264
1255	(S)-4-Amino-5-oxopentanoate	Tier 2						AN00406007	AAA01774000	(S)-4-Amino-5-oxopentanoate	0.62	154.8				0.769	0.533	0.447	0.673	0.454	0.535	0.228	0.23	0.255	0.378	0.433	0.303	0.856	0.997	0.852	0.938	1.709	1.529	1.086	1.198	1.144	0.8	1.292	1.154	1.106	0.668	0.717	1.676	1.712	1.899	0.628	0.925	0.691	1.25
1256																0.734	0.563	0.984	0.474	0.654	0.541	0.799	0.575	0.833	0.684	0.553	0.866	0.822	0.862	1.104	0.654	1.079	0.805	0.761	0.657	0.676	0.513	0.743	0.51	0.79	0.816	0.678	0.964	1.159	1.024	1.338	1.234	0.678	0.377
1257																0.224	0.282	0.397	0.108	0.118	0.056	0.03	0.0284	0.0331	0.227	0.112	0.106	0.273	0.332	0.368	0.213	0.852	0.575	0.4	0.5	0.526	0.623	0.549	0.909	0.576	0.411	0.582	1.542	1.35	1.724	0.424	0.429	0.323	0.697
1258	4-Methylaminobutyrate	Tier 2						AN00277005	AAA01649000	4-Methylaminobutyrate	1.06	24.9				0.666	0.607	0.735	0.484	0.598	0.59	0.651	0.554	0.749	0.433	0.527	0.396	0.825	0.697	0.764	0.616	1.069	0.787	0.647	0.663	0.632	0.806	0.861	0.828	1.131	0.939	0.839	1.073	1.308	1.13	0.653	0.612	0.557	0.66
1259																2.698	3.708	3.278	1.589	1.495	1.863	2.456	1.853	2.521	0.906	0.58	0.557	0.994	1.953	3.043	2.735	2.672	3.066	0.476	0.432	0.676	0.107	0.107	0.089	0.957	0.797	2.4	0.081	0.113	0.104	0.155	0.17	0.144	0.079
1260																0.277	0.364	0.7	0.185	0.43	0.206	0.0687	0.065	0.0757	0.353	0.163	0.19	0.495	0.49	0.519	0.319	1.98	0.885	0.513	0.727	0.551	1.158	0.781	0.713	0.539	0.564	0.561	0.762	2.81	1.456	0.667	0.469	0.407	0.522
1261																0.777	0.884	1.112	0.814	1.192	1.105	1.04	1.093	1.423	0.863	1.378	1.239	0.785	0.666	1.027	0.904	0.972	0.772	0.789	0.795	0.716	1.056	0.897	1.042	0.729	1.16	0.81	1.029	1.162	1.272	0.797	0.734	0.713	1.004
1262																0.767	0.967	0.57	0.706	0.51	0.746	3.712	3.607	4.015	0.87	1.124	1.24	0.594	0.456	0.468	0.49	0.831	0.729	1.492	2.804	2.25	0.665	0.723	0.576	0.316	0.26	0.509	0.34	0.27	0.314	1.191	1.52	1.681	0.489
1263																0.412	0.391	0.254	0.516	0.305	0.719	4.542	3.084	4.526	0.357	0.673	0.718	0.402	0.267	0.415	0.235	1.061	0.529	1.325	3.12	2.666	0.456	0.699	0.383	0.172	0.07	0.176	0.319	0.33	0.351	1.153	1.949	1.808	0.473
1264																0.137	0.153	0.075	0.148	0.097	0.233	1.449	1.418	1.428	0.118	0.263	0.261	0.133	0.088	0.139	0.081	0.31	0.185	0.536	0.925	0.821	0.148	0.21	0.131	0.054	0.023	0.081	0.154	0.099	0.149	0.414	0.616	0.606	0.187
1265																0.433	0.393	0.248	0.424	0.307	0.865	4.474	3.953	4.502	0.311	0.576	0.88	0.447	0.355	0.375	0.274	1.172	0.538	1.505	3.244	2.459	0.432	0.778	0.603	0.215	0.065	0.196	0.343	0.36	0.397	1.156	1.863	1.528	0.548
1266																0.693	0.676	0.7	0.533	0.401	0.296	0.1767	0.431	0.485	0.602	0.722	0.526	0.62	0.691	0.856	0.697	1.134	0.88	0.769	0.834	0.901	0.736	0.778	0.954	0.899	0.775	1.087	1.089	1.182	1.248	0.734	0.724	0.686	1.128
1267																0.149	0.315	0.339	0.486	0.399	0.539	0.485	0.363	0.468	0.555	0.72	0.571	0.925	0.569	0.506	1.523	1.096	0.861	0.687	0.547	0.532	1.188	1.06	0.989	1.174	1.387	1.298	1.645	1.663	1.626	1.74	1.223	1.501	1.159
1268																1.073	0.986	1.033	0.7	0.941	1.595	2.263	2.738	3.337	2.629	3.419	3.006	3.093	3.715	3.071	0.842	0.55	0.553	0.75	0.989	1.007	1.511	0.301	0.36	1.242	1.519	1.11	0.855	0.67	0.57	0.762	0.374	0.457	0.599
1269	Tryptophan	Tier 1	AN01348000	HMDB00929	Tryptophan	0.99	4.3									0.41	0.605	0.544	0.414	0.682	0.77	0.837	0.587	0.966	0.33	0.517	0.225	0.549	0.501	0.422	0.232	0.437	0.396	0.25	0.254	0.174	0.308	0.286	0.347	1.597	0.929	0.527	1.495	1.892	1.551	0.346	0.305	0.373	0.305
1270																0.679	0.424	0.398	1.019	0.75	0.838	0.103	0.108	0.127	0.123	0.236	0.106	0.209	0.111	0.099	0.703	0.675	0.548	0.778	0.6	0.491	0.322	0.691	0.64	0.975	0.657	0.645	1.215	1.263	1.353	1.341	1.486	1.413	1.086
1271																0.893	1.116	1.107	0.937	0.963	1.03	0.646	0.541	0.601	0.609	0.795	0.705	1.072	0.869	0.963	1.042	1.031	0.853	0.842	0.648	0.711	1.104	1.22	1.142	1.406	1.489	1.514	1.355	1.23	1.291	1.199	0.9	1.056	1.163
1272																0.016	0.01	0.012	0.01	0.014	0.326	0.314	0.01	0.246	0.157	0.574	0.341	0.014	0.166	0.01	0.083	0.188	0.455	0.012	0.014	0.012	1.676	1.983	1.966	0.011	0.01	0.01	2.477	2.377	2.556	0.018	0.01	0.013	2.867
1274																0.3007	1.3421	2.193	0.195	0.331	0.255	1.202	0.481	0.144	0.588	0.182	0.682	0.661	0.2899	0.0613	0.582	0.283	0.494	0.351	1.11	0.223	1.034	1.501	1.129	0.0677	0.349	1.9425	1.241	1.366	1.064	0.881	0.182	1.0439	3.005
1275																1.123	1.589	1.398	1.344	1.466	1.171	0.946	0.946	1.065	0.973	0.8	0.719	0.828	0.914	0.987	1.221	0.812	1.107	0.803	0.7	0.871	0.476	0.424	0.348	0.765	0.695	1.252	0.218	0.216	0.289	0.416	0.652	0.364	0.306
1276																1.281	1.349	1.359	1.049	1.176	1.836	1.648	1.739	2.313	3.059	1.842	2.055	1.436	1.514	1.488	1.35	1.383	1.778	1.273	1.662	1.598	1.725	1.869	1.948	1.43	1.257	1.262	0.47	0.486	0.691	1.265	1.273	1.351	1.081
1277	2-Phenylglycine	Tier 1	AN00638001	HMDB02210	2-Phenylglycine	9.32	5									0.865	0.993	1.157	0.889	0.906	1.01	0.585	0.56	0.537	0.584	0.765	0.7	1.009	0.854	0.874	1.019	0.97	0.763	0.797	0.601	0.656	1.013	1.179	0.984	1.343	1.311	1.446	1.264	1.168	1.21	1.14	0.871	0.979	1.172
1278																0.93	1.056	1.192	0.921	0.921	1.05	0.605	0.585	0.651	0.601	0.846	0.704	1.012	0.817	0.999	1.037	0.98	0.854	0.844	0.685	0.723	1.094	1.155	1.14	1.406	1.405	1.473	1.367	1.291	1.269	1.233	0.937	1.065	1.086
1279																0.906	1.11	1.168	0.953	0.98	1.053	0.614	0.567	0.612	0.619	0.803	0.732	1.059	0.879	0.956	1.062	1.081	0.86	0.797	0.642	0.719	1.091	1.236	1.212	1.412	1.482	1.517	1.399	1.278	1.37	1.192	0.905	1.087	1.202
1280																1.77	2.397	2.553	2.661	3.113	1.899	2.057	1.575	2.162	2.155	1.335	1.892	1.146	1.316	1.681	1.559	0.834	1.681	0.947	0.79	0.826	1.107	0.564	0.725	0.696	0.987	0.878	0.324	0.355	0.321	1.072	1.259	0.69	0.695
1281																0.655	0.404	0.38	1.035	0.744	0.82	0.109	0.113	0.125	0.122	0.248	0.141	0.205	0.109	0.106	0.72	0.682	0.536	0.756	0.57	0.495	0.333	0.682	0.643	0.958	0.652	0.662	1.272	1.288	1.348	1.313	1.387	1.398	1.015
1282	Prolylhydroxyproline	Tier 3 zero-reaction											1	8	298	0.6015	0.4273	0.154	0.164	0.153	0.268	0.2	0.262	0.215	0.253	0.344	0.304	0.171	0.204	0.107	0.423	0.184	0.488	0.3491	0.0852	0.13	1.403	2.141	1.81	0.149	0.088	0.145	2.214	1.532	1.87	0.4467	0.6554	0.5118	2.018
1283																0.871	1.841	0.891	1.352	0.949	1.596	0.402	0.537	0.526	0.39	0.265	0.22	0.989	0.694	0.52	1.101	1.494	0.997	0.386	0.77	0.576	0.274	0.256	0.259	0.822	1.092	2.333	1.095	0.858	0.928	0.538	0.5	0.42	0.67
1286	Pristanoyl-CoA	Tier 3 one-reaction											0	1	35	0.657	0.468	0.413	0.484	0.455	0.381	0.562	0.52	0.398	0.775	1.207	0.927	0.7	0.602	1.032	0.259	0.369	0.409	0.706	0.84	1.017	0.583	1.033	0.86	0.628	0.675	0.416	0.341	0.535	0.555	0.741	0.964	1.144	0.38
1287																1.102	1.651	1.543	1.117	0.666	0.803	0.527	0.841	0.913	2.045	1.318	1.389	1.316	2.306	1.73	1.193	1.058	1.6	1.364	2.117	2.043	1.472	1.226	0.67	1.484	2.031	2.227	0.449	0.519	0.431	1.317	1.034	1.027	0.753
1289																0.778	1.585	1.097	1.247	1.706	1.933	3.213	2.099	2.872	1.027	2.226	1.659	1.025	0.491	0.419	0.759	0.941	0.62	1.879	1.968	1.491	0.915	1.081	1.043	0.681	0.536	0.471	0.517	0.582	0.44	1.479	1.384	1.338	0.564
1290																0.772	0.441	0.435	1.127	0.799	0.881	0.116	0.114	0.137	0.142	0.27	0.138	0.218	0.11	0.127	0.79	0.769	0.595	0.85	0.623	0.578	0.37	0.756	0.715	1.083	0.712	0.729	1.411	1.502	1.53	1.496	1.557	1.56	1.125
1294																0.336	0.301	0.304	0.279	0.433	0.352	1.415	1.15	1.172	0.32	0.683	0.425	0.445	0.139	0.179	0.22	0.289	0.229	0.632	0.482	0.552	0.342	0.35	0.339	0.102	0.067	0.113	0.242	0.266	0.197	0.45	0.339	0.528	0.279
1295																0.922	1.029	0.931	1.199	1.3	2.163	2.887	1.943	2.539	1.114	1.979	1.464	0.735	0.558	0.421	0.658	1.068	0.681	1.536	1.647	1.483	0.924	1.006	0.913	0.617	0.476	0.739	0.424	0.399	0.428	1.396	1.398	1.525	0.434
1296																2.054	2.846	2.76	2.404	2.89	2.262	2.027	1.582	2.027	1.666	1.099	1.024	1.509	1.835	1.993	2.153	1.673	2.003	1.389	1.106	1.258	0.78	0.605	0.57	0.958	1.109	1.721	0.305	0.339	0.356	0.586	0.946	0.448	0.433
1297																0.617	0.472	0.424	0.48	0.647	0.67	2.38	1.478	1.689	0.446	0.938	0.755	0.598	0.299	0.348	0.573	0.494	0.384	1.499	0.934	1.029	0.514	0.768	0.441	0.38	0.233	0.271	0.31	0.43	0.428	0.56	0.726	1.082	0.568
1298	Valyl-Valine	Tier 1	AN01522000	HMDB0029140	Valyl-Valine	0.7	13.6									0.745	0.558	0.59	0.784	0.736	0.905	0.651	0.72	0.578	0.816	1.053	0.901	0.565	0.796	1.102	1.059	0.669	0.74	0.162	0.176	0.176	0.702	0.36	0.28	1.112	0.614	0.981	2.624	1.723	2.166	0.236	0.119	0.175	0.404
1299																0.688	0.595	0.529	1.025	0.779	0.904	0.656	0.532	0.714	0.485	0.717	0.633	0.458	0.364	0.424	0.855	0.734	0.66	0.959	0.755	0.706	0.658	0.821	0.804	0.879	0.774	0.745	0.948	0.977	1.081	1.222	1.299	1.277	1.115
1300																1.094	0.683	0.898	0.954	1.177	1.06	1.065	0.991	0.94	0.915	1.427	1.302	1.085	0.679	1.127	1.323	0.678	0.546	0.446	0.315	0.434	0.669	0.754	0.606	0.522	0.918	0.517	0.855	0.661	0.74	0.854	0.656	0.587	0.825
1301																1.171	0.958	1.024	1.125	1.184	1.342	1.15	0.991	1.159	1.199	1.606	1.381	1.265	0.978	1.181	1.315	1.179	1.006	1.056	0.986	1.023	1.302	1.384	1.344	1.271	1.414	1.339	0.901	0.931	0.866	1.229	1.138	1.313	1.277
1302																0.336	0.287	0.29	0.303	0.307	0.388	0.623	0.589	0.318	0.395	0.98	0.668	0.392	0.181	0.242	0.17	0.301	0.189	0.883	0.947	1.239	0.244	0.453	0.356	0.619	0.197	0.528	0.466	0.426	0.468	0.787	1.102	1.247	0.117
1303																0.044	0.0414	0.0417	0.06	0.058	0.0426	0.0438	0.0414	0.0482	0.041	0.073	0.052	0.0482	0.0429	0.0417	0.162	0.109	0.536	0.0491	0.0508	0.239	2.005	2.305	1.874	0.0461	0.042	0.043	1.851	1.667	1.708	0.056	0.04	0.043	3.149
1304																0.192	0.767	0.401	0.456	0.295	0.275	0.232	0.229	0.206	0.583	0.211	0.281	0.602	0.796	0.611	0.495	1.19	1.014	0.345	0.759	0.738	0.804	0.667	0.945	0.58	0.399	0.848	1.189	1.131	1.183	0.561	0.861	0.545	0.825
1305	(3S,5S)-3,5-Diaminohexanoate	Tier 2						AN00578005	AAA00743000	(3S,5S)-3,5-Diaminohexanoate	0.69	185.1				1.416	1.408	2.021	1.454	1.814	1.55	1.431	1.393	1.238	1.708	1.624	2.14	1.712	1.431	1.923	1.466	1.072	1.694	1.021	1.188	1.144	1.452	1.249	1.359	0.966	1.634	1.103	0.452	0.634	0.511	0.796	0.943	0.949	0.798
1307																2.76	2.853	2.851	1.647	1.619	1.839	2.051	1.555	2.074	0.805	0.511	0.501	0.964	1.765	3.034	2.528	2.466	2.75	0.448	0.3	0.478	0.107	0.127	0.105	0.61	0.541	1.48	0.101	0.151	0.131	0.158	0.19	0.158	0.102
1308																1.016	1.235	1.176	1.178	1.143	1.488	1.221	0.97	1.193	1.17	1.737	1.313	1.598	1.49	1.473	1.625	1.745	1.205	1.727	1.479	1.608	1.075	1.146	1.029	1.996	1.766	1.597	0.817	0.814	0.884	2.057	1.691	2.178	0.699
1309																0.4195	0.395	0.3981	0.3879	0.977	0.5774	0.4174	0.3946	0.4599	0.3913	0.452	0.3752	1.139	0.4097	1.108	0.4118	1.009	1.13	0.4683	0.4851	0.4669	0.792	1.424	0.91	0.4398	0.401	0.4102	1.101	0.919	1.363	0.4282	0.932	0.4104	0.901
1310																0.983	1.029	1.091	1.098	1.089	1.443	1.182	0.98	1.008	1.207	1.601	1.437	1.556	1.255	1.271	1.608	1.774	1.091	1.669	1.541	1.488	1.141	1.176	1.095	1.604	1.728	1.394	0.887	0.847	0.927	2.266	1.542	1.83	0.718
1311																1.461	1.412	1.664	1.301	1.418	1.485	1.463	1.728	1.417	1.771	1.776	2.125	1.346	1.52	2.383	1.514	1.113	1.702	1.035	1.117	1.069	1.261	1.149	1.508	1.354	1.428	1.197	0.429	0.562	0.587	0.996	0.841	0.884	0.904
1312																1.146	0.918	0.971	1.527	2.404	2.881	1.792	1.236	1.748	1.205	2.289	1.336	1.774	0.896	0.903	2.065	2.196	1.214	1.269	0.965	0.987	1.259	1.401	1.596	1.086	1.26	1.454	1.081	1.144	1.304	0.874	0.765	0.97	1.579
1313	Pyridoxamine phosphate	Tier 2						AN01932000	AAA01599000	Pyridoxamine phosphate - 2 tags	0.41	176.2				2.086	1.802	2.022	1.684	1.777	1.883	2.244	2.089	2.156	2.385	2.45	2.293	1.658	1.421	1.891	1.443	1.456	1.156	1.339	1.3	1.483	1.296	1.488	1.286	1.294	1.815	1.215	0.429	0.615	0.523	1.673	1.517	1.618	0.771
1314																0.773	0.452	0.446	1.159	0.821	0.915	0.137	0.132	0.145	0.133	0.286	0.162	0.245	0.133	0.124	0.816	0.786	0.623	0.896	0.664	0.578	0.38	0.796	0.727	1.11	0.729	0.723	1.458	1.505	1.587	1.528	1.6	1.587	1.146
1315																0.715	0.469	0.343	1.156	0.668	0.995	0.1901	0.494	0.141	0.19	0.149	0.154	0.199	0.1866	0.1814	0.681	0.659	0.664	0.96	0.524	0.472	0.254	0.619	0.657	0.872	0.602	0.77	1.254	1.263	1.42	1.576	1.398	1.598	0.918
1316																0.656	0.433	0.394	0.951	0.728	0.804	0.116	0.099	0.131	0.091	0.236	0.128	0.204	0.122	0.101	0.705	0.624	0.563	0.786	0.591	0.507	0.334	0.692	0.612	0.846	0.56	0.61	1.301	1.22	1.327	1.315	1.381	1.359	1.015
1317																0.674	0.386	0.367	0.921	0.683	0.935	0.089	0.086	0.121	0.119	0.191	0.132	0.214	0.113	0.12	0.775	0.755	0.434	0.797	0.597	0.45	0.345	0.796	0.705	0.9	0.776	0.597	1.244	1.281	1.382	1.326	1.299	1.603	0.967
1318																2.074	2.867	2.76	2.44	3.019	2.333	2.011	1.556	2.021	1.651	1.078	1.005	1.506	1.841	2.008	2.178	1.732	2.065	1.393	1.066	1.222	0.787	0.618	0.585	0.858	0.983	1.589	0.3	0.338	0.36	0.601	0.962	0.453	0.425
1319																1.851	1.124	1.344	1.269	1.013	0.881	1.154	1.416	1.291	0.861	1.783	3.015	2.146	2.23	1.822	1.416	1.952	0.632	1.337	0.884	1.06	0.71	0.735	0.689	1.115	1.09	1.13	0.994	0.888	0.923	1.09	0.688	0.42	0.5848
1320																0.664	0.398	0.383	0.999	0.735	0.81	0.111	0.106	0.126	0.118	0.243	0.142	0.204	0.107	0.106	0.71	0.685	0.53	0.783	0.576	0.494	0.329	0.693	0.631	0.95	0.65	0.628	1.298	1.338	1.376	1.309	1.38	1.378	1.008
1321																0.813	0.417	0.404	1.078	0.765	0.852	0.115	0.108	0.122	0.125	0.28	0.112	0.231	0.114	0.115	0.736	0.737	0.609	0.827	0.58	0.54	0.322	0.747	0.678	0.936	0.657	0.644	1.383	1.456	1.52	1.539	1.475	1.379	1.025
1322																0.671	0.419	0.392	1.051	0.73	0.839	0.105	0.112	0.129	0.122	0.235	0.108	0.209	0.107	0.105	0.727	0.693	0.549	0.799	0.606	0.508	0.326	0.711	0.658	0.993	0.663	0.656	1.274	1.318	1.404	1.354	1.444	1.42	1.076
1323																0.024	0.9739	1.2821	1.1728	1.4531	0.289	2.0927	2.739	2.7179	4.628	4.1934	0.068	0.012	0.841	0.013	0.194	0.189	0.667	0.336	0.691	0.243	2.644	3.056	2.47	0.242	0.581	0.7412	3.095	2.419	3.167	0.6724	0.5002	0.229	4.211
1324	5-Methylthioribose	Tier 3 one-reaction											0	1	107	0.676	0.421	0.361	0.851	0.742	0.826	0.119	0.102	0.138	0.125	0.235	0.118	0.226	0.111	0.106	0.775	0.645	0.533	0.779	0.624	0.557	0.33	0.692	0.643	0.942	0.618	0.682	1.307	1.456	1.45	1.369	1.373	1.482	1.08
1325																1.269	1.523	1.699	1.642	2.039	1.235	1.241	1.062	1.381	1.378	0.915	1.31	0.839	0.889	1.211	1.148	0.665	1.122	0.693	0.58	0.655	0.788	0.535	0.628	0.616	0.801	0.646	0.305	0.333	0.301	0.779	0.869	0.516	0.605
1327																0.322	0.2843	0.2866	0.488	0.54	0.562	0.3004	0.284	0.331	0.2816	0.3253	0.27	0.3309	0.2949	0.6119	0.614	0.337	0.399	0.356	0.209	0.3361	0.2796	0.418	0.334	0.55	0.411	0.392	0.747	0.691	0.748	0.641	0.747	0.704	0.493
1328																0.682	0.416	0.354	1.082	0.588	0.776	0.143	0.156	0.142	0.087	0.318	0.082	0.181	0.086	0.264	0.688	0.578	0.53	0.777	0.613	0.571	0.336	0.665	0.656	0.994	0.61	0.638	1.24	1.235	1.352	1.338	1.364	1.438	1.014
1329																0.5295	0.294	0.549	0.314	0.245	0.5135	0.335	0.9103	0.7256	0.366	0.352	0.511	0.549	0.933	0.844	0.541	1.275	0.677	0.515	0.463	0.73	0.874	1.139	1.164	0.422	0.535	0.41	1.307	1.282	2.378	0.582	0.713	0.727	0.839
1331																2.632	0.284	3.031	2.944	10.037	8.649	3.835	2.667	3.736	0.68	2.573	1.721	2.534	0.599	1.03	4.68	4.149	1.269	1.982	0.912	0.912	1.496	1.495	4.415	1.29	2.867	1.558	0.338	0.432	0.478	0.845	0.53	1.28	0.995
1332																0.597	0.35	0.42	0.408	0.506	0.378	0.516	0.492	0.394	0.617	0.878	0.798	0.528	0.477	0.804	0.374	0.44	0.467	0.733	0.657	0.879	0.542	0.792	0.591	0.56	0.507	0.399	0.36	0.588	0.498	0.613	0.619	0.618	0.471
1333																0.948	1.037	0.941	1.188	1.221	1.173	1.064	1.001	1.091	1.447	1.689	1.232	1.042	1.083	1.2	2.046	1.495	1.642	1.148	1.002	0.939	1.686	1.63	1.425	0.824	0.891	0.864	1.014	1.114	1.06	0.925	0.813	0.906	1.454
1334																0.888	1.045	1.014	1.125	1.191	1.091	1.037	0.983	1.023	1.238	1.69	1.202	1.055	1.056	1.191	1.752	1.465	1.529	1.221	0.991	0.979	1.527	1.542	1.353	0.978	0.927	0.86	1.007	1.116	1.25	0.915	0.852	0.852	1.332
1335																0.825	0.679	0.734	0.789	0.733	0.982	1.2	0.938	1.055	1.025	1.622	1.212	1.049	0.86	0.886	1.069	1.069	0.91	1.457	1.31	1.288	1.394	1.412	1.354	1.02	1.163	1.115	0.962	1.015	1.048	1.328	1.34	1.803	1.359
1336																0.369	0.206	0.401	0.25	0.276	0.305	0.252	0.198	0.191	0.447	0.583	0.565	0.769	0.748	0.74	0.444	0.61	0.629	1.334	1.238	1.19	1.33	1.089	1.227	0.58	0.265	0.281	0.396	0.352	0.469	0.405	0.549	0.486	0.886
1338																0.764	0.516	0.457	1.05	0.736	0.891	0.156	0.18	0.206	0.177	0.287	0.178	0.311	0.17	0.178	0.818	0.748	0.56	0.828	0.654	0.571	0.407	0.766	0.705	1.023	0.69	0.74	1.329	1.337	1.389	1.349	1.395	1.441	1.055
1339	N-Carboxyethyl-g-aminobutyric acid	Tier 3 zero-reaction											1	41	651	0.902	1.155	0.993	1.092	0.72	1.294	0.858	0.879	0.678	1.547	1.167	1.119	1.316	1.611	0.943	1.311	0.951	1.176	1.24	1.558	1.717	1.241	0.954	1.013	1.475	1.853	2.273	0.598	0.663	0.698	1.18	1.215	0.949	0.731
1340																1.119	1.382	1.528	1.493	2.9	1.62	1.125	1.84	1.284	1.837	1.818	1.36	1.839	2.166	1.243	1.711	2.07	1.452	2.176	2.06	2.376	1.571	1.176	1.351	2.044	2.678	2.935	0.693	0.4679	0.886	1.56	1.513	1.389	1.149
1341																0.915	1.253	1.116	1.264	0.729	1.202	0.921	1.049	1.063	1.723	1.451	1.202	1.665	1.792	1.125	1.482	1.193	1.313	1.418	1.943	2.036	1.332	0.915	1.146	1.723	2.042	2.907	0.68	0.55	0.639	1.269	1.199	1.105	0.844
1343																1.337	1.494	1.932	1.228	0.822	1.946	1.311	1.369	1.418	1.22	1.386	1.294	1.694	1.16	1.093	2.099	1.857	1.392	3.167	4.509	4.267	2.019	1.52	1.126	2.889	2.421	2.232	0.646	0.28	0.237	3.121	2.537	2.371	0.484
1344																0.468	0.232	0.481	0.256	0.325	0.312	0.264	0.228	0.179	0.46	0.649	0.568	0.762	0.791	0.648	0.506	0.621	0.649	1.493	1.328	1.361	1.244	1.161	1.245	0.637	0.27	0.272	0.462	0.351	0.522	0.379	0.62	0.597	1.015
1345																1.352	1.755	1.784	1.644	2.052	1.413	1.419	1.305	1.545	1.707	1.545	1.639	1.141	1.328	1.732	1.371	1.151	1.489	0.905	0.926	0.998	1.13	0.926	1.154	0.873	0.988	0.835	0.474	0.61	0.751	0.778	1.023	0.696	1.1
1347																1.845	2.462	2.648	2.633	3.273	1.936	2.112	1.573	2.213	2.132	1.347	1.924	1.155	1.302	1.721	1.558	0.834	1.685	0.973	0.767	0.813	1.117	0.571	0.742	0.685	0.979	0.808	0.316	0.345	0.317	1.046	1.262	0.674	0.714
1348																0.44	0.219	0.335	0.28	0.303	0.327	0.319	0.213	0.215	0.358	0.58	0.419	0.875	0.702	0.436	0.448	0.858	0.601	1.73	1.677	1.684	1.124	1.12	1.107	0.746	0.276	0.401	0.647	0.6	0.709	0.409	0.756	0.591	0.821
1349																0.594	0.368	0.476	0.598	0.619	0.689	0.366	0.335	0.383	0.623	0.751	0.684	0.879	0.728	0.637	0.697	0.716	0.717	1.22	1.117	0.962	1.169	1.175	1.149	0.639	0.456	0.372	0.502	0.468	0.512	0.568	0.602	0.614	0.743
1350																1.53	1.12	1.086	0.967	0.752	1.075	0.786	0.951	0.935	1.241	1.416	1.161	1.448	1.669	1.647	1.707	1.788	1.947	1.828	1.649	1.815	1.021	1.289	1.585	1.974	1.644	1.698	0.91	0.956	1.12	1.402	1.351	1.497	1.228
1351																0.429	0.224	0.358	0.305	0.307	0.404	0.304	0.242	0.213	0.414	0.593	0.432	0.874	0.609	0.486	0.447	0.753	0.52	1.49	1.382	1.445	1.036	1.084	1.019	0.665	0.273	0.35	0.592	0.539	0.606	0.425	0.658	0.544	0.846
1352																0.901	0.403	0.758	0.72	0.852	0.783	0.474	0.389	0.488	0.781	0.908	1.255	1.219	1.286	1.197	1.19	0.834	1.105	1.033	1.095	1.022	1.702	1.468	1.516	1.013	0.671	0.797	0.556	0.473	0.553	0.553	0.591	0.588	1.287
1353																1.693	1.444	1.859	1.399	1.703	1.528	1.668	1.613	1.509	1.978	1.835	2.227	1.109	1.759	2.247	1.594	1.174	1.825	0.991	1.411	1.202	1.34	1.368	1.633	0.899	1.343	0.903	0.246	0.389	0.397	0.845	0.757	0.682	0.94
1354																0.976	0.826	0.741	1.205	1.104	1.509	0.967	0.736	0.942	0.91	1.197	0.782	1.126	0.628	0.667	1.029	1.152	0.683	0.985	0.772	0.798	1.056	1.011	0.9	1.19	1.094	1.523	1.299	1.192	1.32	1.177	1.099	1.379	0.84
1355																1.195	1.74	1.478	1.256	0.711	0.933	0.566	0.943	0.929	2.106	1.359	1.515	1.379	2.177	1.596	1.382	1.083	1.593	1.375	2.04	1.999	1.475	1.133	0.877	1.526	2.063	2.483	0.455	0.449	0.419	1.273	1.049	1.086	0.69
1356																0.477	0.38	0.438	0.309	0.468	0.325	0.237	0.291	0.34	0.283	0.265	0.381	0.271	0.222	0.354	0.393	0.406	0.396	0.276	0.186	0.192	0.31	0.499	0.535	0.241	0.241	0.156	0.578	0.655	0.993	0.26	0.244	0.253	0.545
1358																1.413	1.8	1.327	1.371	1.132	1.171	1.003	1.231	1.059	1.698	1.968	1.768	1.368	1.662	1.76	1.765	1.239	1.333	1.123	1.078	1.212	1.221	1.465	1.399	1.244	1.677	1.682	0.737	0.673	0.668	1.405	1.463	1.656	0.8
1359																0.729	0.44	0.412	1.11	0.798	0.882	0.117	0.117	0.131	0.13	0.273	0.134	0.235	0.116	0.121	0.791	0.749	0.578	0.904	0.613	0.568	0.365	0.779	0.697	1.024	0.702	0.687	1.462	1.538	1.575	1.485	1.539	1.539	1.112
1360																0.995	1.087	0.768	0.823	0.73	1.112	0.804	0.54	0.794	0.659	0.63	0.853	0.692	0.642	0.622	0.973	0.994	1.016	0.751	0.662	0.645	0.833	0.519	0.59	0.448	0.525	1.058	0.983	0.84	0.885	0.914	0.885	0.829	1.182
1361																0.719	0.443	0.397	1.019	0.798	0.901	0.12	0.121	0.137	0.139	0.267	0.142	0.204	0.108	0.107	0.722	0.71	0.547	0.775	0.588	0.499	0.346	0.709	0.683	0.943	0.645	0.654	1.289	1.347	1.426	1.291	1.485	1.399	1.029
1362																0.3773	0.56	0.358	0.3489	0.505	0.44	0.469	0.3548	0.653	0.3519	0.591	0.545	0.4134	0.3684	0.739	0.3703	0.386	0.408	0.4211	0.574	0.719	0.3494	0.3599	0.3408	0.564	1.188	0.436	0.12	0.251	0.292	0.809	0.735	0.362	0.143
1363																0.799	0.878	1.333	0.589	0.916	0.641	0.601	0.53	0.587	0.941	0.611	0.889	0.736	0.835	1.184	1.124	1.425	1.28	0.953	0.786	0.926	1.4	1.827	1.83	1.155	0.882	1.376	1.664	1.946	1.901	1.045	0.995	0.615	1.543
1364	Pyridoxal	Tier 1	AN00842000	HMDB01545	Pyridoxal	1.49	4.3									1.156	0.93	0.971	1.041	1.031	1.227	1.12	1.035	1.145	1.102	1.424	1.156	1.368	1.193	1.253	1.211	1.089	0.987	1.333	1.358	1.285	1.393	1.379	1.265	1.931	1.687	1.941	1.905	1.761	1.727	1.506	1.093	1.227	1.289
1365	Benzoyl glucuronide (Benzoic acid)	Tier 3 zero-reaction											1	9	242	0.922	0.646	0.505	0.971	0.79	1.18	1.4	1.239	1.414	0.659	0.888	0.69	1.114	0.408	0.429	0.794	0.923	0.663	1.179	1.086	1.108	0.668	0.999	1.033	0.76	0.411	0.985	0.92	0.937	1.166	1.093	1.006	1.497	1.02
1368																0.8088	0.7693	1.3059	0.045	0.069	0.031	1.614	0.8256	1.1059	0.038	0.035	0.015	0.095	0.9631	0.054	0.109	0.124	0.13	2.0194	0.9583	0.012	0.363	0.427	0.287	1.0324	0.7532	0.01	3.935	4.604	4.177	0.8112	0.024	1.411	0.573
1369																0.75	0.467	0.435	1.203	0.801	0.859	0.119	0.11	0.138	0.125	0.273	0.118	0.213	0.105	0.092	0.791	0.818	0.6	0.801	0.596	0.544	0.352	0.74	0.691	1.026	0.677	0.735	1.462	1.46	1.56	1.463	1.54	1.514	1.166
1370																0.651	0.399	0.384	0.983	0.717	0.801	0.108	0.108	0.127	0.117	0.237	0.155	0.205	0.111	0.107	0.701	0.69	0.523	0.777	0.59	0.501	0.332	0.694	0.635	0.959	0.645	0.625	1.292	1.351	1.401	1.303	1.383	1.361	1.007
1371																0.596	0.445	0.332	1.012	0.863	0.768	0.2319	0.127	0.2556	0.142	0.313	0.143	0.242	0.2277	0.2213	0.728	0.675	0.526	0.792	0.509	0.543	0.317	0.684	0.673	1.003	0.698	0.63	1.223	1.421	1.313	1.313	1.507	1.269	1.107
1372																0.0366	0.0344	0.0347	0.128	0.169	0.078	0.0364	0.0344	0.0401	0.0341	0.142	0.108	0.0401	0.0357	0.0347	0.428	0.386	0.338	0.0408	0.0423	0.0407	0.493	0.645	0.433	0.0383	0.035	0.0358	0.227	0.249	0.294	0.0373	0.0333	0.0358	5.302
1373																2.482	2.275	2.464	1.491	1.518	1.725	1.764	1.319	1.695	0.77	0.512	0.46	0.833	1.519	2.548	2.04	1.986	2.537	0.398	0.243	0.434	0.101	0.119	0.106	0.401	0.424	0.964	0.115	0.164	0.143	0.155	0.189	0.155	0.12
1375																2.094	2.879	2.755	2.461	3.135	2.362	1.921	1.526	2.002	1.633	1.061	0.985	1.492	1.788	2.005	2.165	1.761	2.076	1.394	0.996	1.165	0.789	0.634	0.602	0.808	0.928	1.437	0.299	0.346	0.368	0.615	0.955	0.469	0.429
1376																0.671	0.412	0.368	1.052	0.735	0.83	0.107	0.117	0.128	0.12	0.246	0.11	0.227	0.107	0.118	0.736	0.692	0.539	0.802	0.605	0.525	0.326	0.72	0.671	0.97	0.652	0.65	1.289	1.326	1.425	1.356	1.44	1.426	1.05
1377																0.881	0.863	0.844	0.743	1.04	1.199	1.382	1.172	1.199	1.349	1.775	1.388	1.019	0.874	1.182	0.881	0.675	1.022	0.422	0.451	0.49	1.492	1.612	1.431	0.451	0.764	0.53	1.694	1.29	1.768	0.449	0.423	0.298	1.712
1378																1.58	1.173	1.794	1.495	1.339	1.197	1.08	1.295	1.376	1.649	1.718	2.036	0.941	1.015	1.302	1.512	1.009	1.231	0.866	1.097	1.124	1.526	1.884	1.525	0.891	1.148	1.373	0.696	0.847	1.059	1.371	0.964	1.29	1.706
1379	Thymidine 3',5'-cyclic monophosphate	Tier 3 one-reaction											0	1	136	0.614	1.564	1.544	0.591	0.201	0.336	0.1741	0.158	0.1918	0.608	0.23	0.874	0.236	0.505	0.597	0.521	0.399	0.845	1.158	1.147	1.171	0.413	0.693	0.6	1.344	2.322	1.897	0.201	0.206	0.179	2.463	2.708	2.328	0.267
1380																1.644	2.209	2.174	1.805	2.305	1.843	1.625	1.274	1.583	1.284	0.981	0.972	1.144	1.384	1.524	1.781	1.442	1.564	1.11	0.857	0.988	0.732	0.596	0.54	0.796	0.986	1.351	0.295	0.346	0.372	0.641	0.827	0.547	0.508
1382																2.628	2.021	1.889	2.345	1.741	2.965	2.57	2.347	3.436	2.07	1.926	2.331	2.739	1.979	1.643	1.752	1.687	2.821	2.499	3.128	3.012	1.889	2.604	2.332	2.573	1.582	3.215	1.847	1.58	2.606	2.538	1.963	2.331	1.78
1383	Sennidin B	Tier 3 one-reaction											0	1	71	0.885	1.29	0.889	0.407	0.0407	0.0414	0.0425	0.0401	0.0468	0.056	0.046	0.088	0.0468	0.056	0.068	0.464	0.219	0.865	0.28	0.305	0.209	0.1	0.507	0.476	0.551	0.854	0.546	0.324	0.312	0.303	0.901	0.823	0.841	0.288
1384																0.954	0.869	1.056	1.266	1.128	1.207	1.08	1.046	1.111	1.385	1.725	1.472	0.989	0.93	1.015	1.377	1.087	1.104	0.852	0.835	0.746	1.504	1.245	1.374	0.909	1.04	0.852	0.726	0.97	0.848	0.91	1.106	0.865	1.172
1385																1.644	1.092	1.256	1.046	0.959	1.184	1.202	1.26	1.173	1.121	1.698	1.455	1.494	1.397	1.541	1.442	1.227	1.112	1.671	1.42	1.326	0.973	1.021	0.909	1.294	1.29	0.891	0.704	0.75	0.769	0.935	0.887	0.908	0.473
1387																0.776	0.733	0.628	0.884	0.868	0.903	1.566	1.132	1.305	0.593	0.945	0.753	0.571	0.42	0.439	0.877	0.787	0.601	1.057	0.867	0.836	0.734	0.887	0.89	0.726	0.605	0.613	0.698	0.85	0.855	1.142	1.131	1.206	0.945
1388																1.247	1.789	1.525	1.269	0.742	0.963	0.59	1.009	0.933	2.147	1.387	1.577	1.426	2.19	1.586	1.454	1.116	1.595	1.395	2.024	2.002	1.475	1.154	0.944	1.551	2.069	2.653	0.442	0.428	0.394	1.295	1.079	1.109	0.62
1389																0.643	0.458	0.451	0.569	0.59	0.573	1.995	1.455	1.627	0.533	0.931	0.69	0.546	0.341	0.453	0.517	0.619	0.445	1.208	0.899	0.95	0.52	0.754	0.595	0.293	0.151	0.237	0.437	0.571	0.449	0.596	0.563	0.817	0.59
1390																1.018	0.752	0.911	0.963	1.421	1.094	3.751	2.626	3.117	0.969	1.957	1.273	1.039	0.589	0.838	0.849	1.228	0.634	1.992	1.333	1.638	1.315	1.66	1.357	0.434	0.427	0.376	0.779	0.7	0.642	1.101	0.865	1.317	0.89
1391																1.186	1.251	1.106	1.313	1.584	1.655	3.016	2.273	2.619	1.349	2.348	1.612	0.951	0.654	0.672	0.829	0.995	0.779	1.596	1.652	1.429	1.023	1.095	1.012	0.665	0.616	0.797	0.398	0.414	0.411	1.305	1.302	1.436	0.633
1392																0.762	0.686	0.841	0.849	0.889	0.951	1.941	1.56	1.897	0.813	1.201	0.951	0.756	0.567	0.683	0.815	0.81	0.607	1.248	0.885	0.969	0.809	0.896	0.808	0.506	0.734	0.54	0.42	0.437	0.409	0.807	0.868	0.966	0.582
1393																0.934	0.781	0.794	1.031	1.427	1.182	2.487	1.809	1.994	0.847	1.924	1.517	1.046	0.683	0.758	0.705	1.028	0.64	1.547	1.431	1.318	0.768	0.742	0.652	0.709	0.472	0.739	0.425	0.408	0.377	0.679	0.613	0.939	0.463
1394																1.414	0.808	0.927	1.591	1.198	1.568	4.727	3.104	3.604	1.036	1.447	1.289	1.171	0.49	0.901	1.416	1.209	0.676	1.567	1.364	1.337	0.876	1.22	0.977	0.601	0.466	0.683	0.779	0.576	0.601	1.398	1.175	1.357	0.997
1395																1.174	1.121	1.217	1.274	1.515	1.408	3.11	2.086	2.535	1.032	2.13	1.415	1.118	0.792	0.921	0.923	1.163	0.857	1.618	1.464	1.641	0.985	1.172	1.041	0.666	0.84	0.741	0.572	0.557	0.584	0.871	0.946	1.125	0.605
1396																3.387	4.665	3.307	1.552	0.27	0.188	0.0579	0.0548	0.0638	0.256	0.112	0.321	0.08	0.199	0.32	1.666	1.049	3.075	0.961	1.132	0.734	0.401	1.868	1.825	2.124	2.791	2.225	1.177	1.179	1.037	2.979	3.099	3.337	1.058
1397																0.497	0.449	0.432	0.411	0.489	0.467	1.523	1.051	1.241	0.483	0.632	0.551	0.372	0.183	0.246	0.335	0.415	0.279	0.751	0.509	0.541	0.388	0.449	0.418	0.161	0.113	0.208	0.228	0.229	0.233	0.438	0.431	0.571	0.341
1398																1.016	0.761	0.675	0.905	1.25	1.063	3.846	2.466	3.345	0.829	1.515	1.259	0.841	0.451	0.526	0.746	0.991	0.597	1.85	1.332	1.441	0.825	1.09	0.865	0.423	0.269	0.376	0.496	0.6	0.534	0.945	0.842	1.262	0.852
1399	Farnesyl pyrophosphate	Tier 3 one-reaction											0	1	241	2.285	2.441	2.69	1.912	1.941	1.616	1.474	1.761	2.269	2.871	2.028	3.207	1.527	1.768	2.497	1.719	1.129	2.029	1.653	1.346	1.471	1.465	1.587	1.617	0.766	1.428	0.975	0.345	0.415	0.377	1.064	1.026	1	0.86
1400																0.752	0.767	0.721	0.897	0.918	1.145	0.819	0.644	0.792	1.073	1.528	1.197	1.048	0.95	1.121	1.679	1.533	1.331	1.47	1.353	1.181	1.723	1.754	1.629	1.188	0.976	1.298	0.962	0.919	1.002	1.702	1.515	1.801	1.562
1401																1.957	1.482	1.821	1.872	1.944	1.809	2.04	2.008	2.213	2.269	2.401	2.478	1.729	1.918	2.12	2.05	1.587	1.743	1.591	1.574	1.73	1.639	1.688	1.631	1.47	1.966	1.518	0.669	0.64	0.647	1.901	1.452	1.704	0.742
1402																0.975	0.767	0.875	0.915	1.372	1.059	3.732	2.654	3.15	0.918	1.743	1.185	0.924	0.488	0.905	0.828	1.248	0.591	1.998	1.306	1.588	1.037	1.657	1.257	0.415	0.387	0.356	0.591	0.696	0.581	1.056	0.849	1.3	0.855
1403	4-Hydroxyphenylglyoxylate	Tier 2						BM00818005	AFA00098000	4-Hydroxyphenylglyoxylate	1.63	151.5				0.648	0.721	0.791	0.702	0.852	1.035	1.342	1.067	1.412	0.726	1.121	0.671	0.847	0.755	0.726	0.58	0.57	0.59	0.582	0.513	0.441	1.046	0.909	0.693	1.077	1.088	0.669	1.426	1.362	1.14	0.511	0.524	0.604	0.616
1404	Ethylamine	Tier 2						AN00017001	AXA00797000	Ethylamine	1.34	72.2				3.644	2.53	2.039	2.289	1.856	1.572	1.912	3.304	1.723	2.141	2.391	2.539	1.312	2.307	1.574	3.404	0.886	0.988	1.202	1.075	1.19	0.589	1.225	1.908	3.085	1.018	2.457	1.134	0.415	0.471	0.828	1.483	2.518	0.793
1405																0.772	0.801	0.677	1.013	1	1.081	0.78	0.667	0.554	0.783	0.993	0.715	1.078	0.913	1.018	1.608	1.177	1.128	0.579	0.567	0.636	0.934	1.019	0.928	1.178	1.383	1.155	0.975	1.056	1.148	0.825	0.884	0.928	1.215
1407																0.989	1.09	1.033	1.092	1.211	1.093	1.029	0.979	1.032	0.991	1.313	1.037	1.199	1.171	1.274	1.43	1.095	1.027	1.092	0.829	0.891	0.867	1.114	1.027	1.224	1.272	1.002	0.798	0.76	0.74	1.227	1.081	1.299	0.7
1408																0.268	0.292	0.258	0.421	0.44	0.414	0.344	0.277	0.345	0.354	0.475	0.284	0.692	0.678	0.711	1.347	0.789	0.871	0.368	0.266	0.251	0.57	0.515	0.505	0.718	0.887	0.628	1.432	1.734	1.807	0.336	0.231	0.392	0.712
1409																2.7	1.769	2.355	1.429	1.332	1.735	1.782	1.757	1.673	2.262	2.388	1.707	1.948	2.041	1.751	2.684	2.185	1.636	2.9	1.991	2.487	1.558	1.602	2.013	2.669	2.997	3.111	1.693	1.299	1.467	1.835	2.017	1.878	0.69
1410																1.399	0.267	3.057	2.999	6.558	4.324	1.29	0.853	1.428	0.672	1.208	0.804	1.222	0.594	0.727	4.806	4.371	1.875	2.9	1.378	1.182	1.157	2.698	2.875	0.735	1.117	0.74	0.222	0.261	0.296	0.568	0.536	0.746	0.964
1411	Diaminopimelic acid	Tier 1	BM01168000	HMDB01370	Diaminopimelic acid	2.79	9.2									0.944	0.887	0.897	1.042	1.069	0.854	0.679	1.006	0.645	0.967	0.959	0.906	1.409	1.334	1.656	1.426	1.572	1.44	0.941	0.889	0.753	1.921	2.594	2.255	0.943	1.008	0.662	0.896	0.834	1.062	0.604	0.774	0.69	2.076
1412	Precursor Z	Tier 2						AN03545002	AAA01703000	Precursor Z	1.16	142.5				1.554	1.911	1.607	0.795	1.138	1.246	0.564	0.676	0.94	0.781	0.686	0.864	0.692	0.58	0.91	1.45	1.301	1.065	0.738	0.542	0.615	1.028	1.385	1.804	0.975	1.112	0.731	1.351	1.22	1.494	1.217	0.872	0.859	1.088
1413																1.015	0.991	1.011	1.005	1.183	1.125	2.706	1.973	2.426	1.218	2.068	1.646	1.025	0.667	0.792	0.724	1.005	0.666	1.615	1.436	1.534	1.035	1.026	0.975	0.608	0.696	0.619	0.435	0.441	0.44	1.234	1.102	1.232	0.526
1414																0.767	0.624	0.634	0.824	0.792	0.981	1.01	0.754	0.879	0.867	1.409	0.985	1.101	0.966	1.021	1.433	1.126	1.039	1.291	1.074	0.994	1.118	1.097	1.101	1.496	1.499	1.337	1.43	1.264	1.315	1.563	1.449	1.507	1.195
1415																0.947	0.733	1.358	0.998	1.406	1.171	1.142	0.812	0.926	0.801	1.239	1.181	1.192	1.221	1.501	1.897	0.975	1.006	1.575	0.922	0.878	0.742	1.262	0.652	1.19	1.083	0.948	0.721	0.96	0.683	0.882	0.928	1.338	0.808
1416																0.412	0.285	0.296	0.612	0.643	0.672	0.31	0.321	0.35	0.644	0.766	0.549	0.764	0.634	0.593	0.538	0.583	0.673	0.793	0.613	0.596	1.128	1.073	1.212	0.443	0.35	0.28	0.409	0.378	0.388	0.384	0.407	0.4	0.832
1417																1.458	1.347	1.637	1.391	1.928	1.306	1.253	1.075	1.229	1.526	1.423	1.915	1.513	1.979	2.161	2.352	1.643	2.331	1.1	1.389	1.536	1.784	1.204	1.774	1.568	2.014	1.445	0.442	0.589	0.708	0.998	1.16	1.068	1.06
1418																1.38	1.348	1.592	1.442	1.333	1.293	1.117	1.223	1.489	1.623	2.054	1.928	1.256	1.364	1.317	1.29	1.252	1.109	1.173	1.285	1.269	1.366	1.431	1.52	1.087	1.514	1.278	0.546	0.578	0.55	1.562	1.32	1.257	0.64
1419																1.427	1.404	1.611	1.347	1.53	1.469	1.323	1.34	1.787	1.977	2.624	2.41	1.459	1.602	2.168	1.496	1.311	1.271	1.134	1.443	1.496	1.628	1.556	1.921	1.138	1.552	1.199	0.614	0.659	0.743	1.41	1.358	1.228	1.046
1420																1.01	1.003	1.069	1.009	1.192	1.135	2.734	1.974	2.506	1.25	2.107	1.731	1.032	0.694	0.794	0.703	0.993	0.677	1.593	1.536	1.598	1.061	1.093	0.989	0.623	0.687	0.636	0.437	0.44	0.44	1.291	1.202	1.273	0.512
1421																1.016	0.984	1.06	1.117	1.64	1.774	1.741	1.305	1.737	1.373	1.786	1.382	1.401	1.237	0.935	1.762	0.865	1.039	0.995	1.462	1.424	1.238	0.966	0.804	1.31	1.822	1.164	1.088	0.68	0.699	1.681	1.794	1.668	1.083
1422																0.498	0.532	0.729	0.311	0.608	0.34	0.43	0.364	0.281	0.454	0.484	0.526	0.844	0.59	1.106	0.88	1.785	0.977	0.805	0.354	0.545	0.671	1.173	1.266	0.896	0.557	0.402	1.065	1.325	1.419	0.655	1.068	1.047	0.432
1423																1.706	1.274	0.923	1.113	0.779	1.301	0.81	0.703	0.96	0.704	1.397	0.67	0.828	0.406	0.46	0.72	1.045	0.65	1.02	0.993	0.852	0.66	0.569	0.575	0.971	0.97	1.358	0.746	0.858	0.962	0.756	0.997	0.849	0.579
1424	Hydroxytyrosol	Tier 3 zero-reaction											1	24	412	1.926	1.993	2.097	1.951	2.041	2.204	1.232	1.328	1.139	1.074	1.254	0.968	2.624	2.275	2.64	1.465	1.203	1.028	1.038	1.115	1.177	0.313	0.378	0.303	1.651	2.404	1.382	0.436	0.469	0.417	0.83	0.962	1.018	0.13
1425																0.629	0.646	0.69	0.724	0.748	0.561	0.571	0.47	0.592	0.799	0.834	0.95	0.529	0.627	0.65	0.727	0.49	0.629	0.383	0.407	0.513	0.604	0.549	0.486	0.461	0.629	0.567	0.302	0.277	0.268	0.485	0.654	0.411	0.5
1426																1.254	1.446	1.499	1.331	1.327	1.323	1.612	1.303	1.515	1.418	1.685	1.374	1.207	1.104	1.254	1.321	1.157	1.12	1.277	1.152	1.02	1.341	1.221	1.22	0.955	1.135	0.988	0.797	0.822	0.819	1.037	1.075	1.029	0.635
1427																0.5	0.492	0.456	0.531	0.545	0.559	0.452	0.409	0.448	0.558	0.765	0.592	0.718	0.666	0.594	0.675	0.564	0.62	0.743	0.55	0.572	0.751	0.808	0.658	0.567	0.593	0.501	0.565	0.57	0.576	0.717	0.675	0.787	1.35
1428																0.033	0.0311	0.0314	0.143	0.184	0.138	0.0329	0.0311	0.0362	0.101	0.172	0.103	0.0362	0.0323	0.0314	0.132	0.107	0.587	0.0369	0.0382	0.0368	2.501	2.236	2.538	0.0346	0.0316	0.0323	1.128	1.085	1.278	0.0337	0.0301	0.0323	5.558
1430	2-O-(6-Phospho-alpha-mannosyl)-D-glycerate	Tier 3 zero-reaction											1	14	268	0.377	0.51	0.714	0.239	0.322	0.256	0.335	0.266	0.212	0.371	0.382	0.304	0.626	0.601	0.725	0.607	1.514	0.784	0.743	0.533	0.84	0.727	0.67	0.585	0.861	0.568	0.775	1.161	0.842	0.875	0.766	0.788	0.813	0.451
1431																0.575	0.494	0.51	0.466	0.439	0.52	0.388	0.454	0.525	0.414	0.666	0.459	0.391	0.426	0.558	0.476	0.419	0.511	0.407	0.331	0.341	0.583	0.712	0.816	0.671	0.714	0.466	1.531	2.102	1.762	0.358	0.443	0.506	0.919
1434	Isoleucyl-Proline	Tier 1	AN01688000	HMDB0011174	Isoleucyl-Proline	0.57	4									0.519	0.592	0.461	0.852	0.897	0.967	0.561	0.534	0.822	1.066	1.379	1.2	0.655	0.632	0.815	0.993	0.658	0.83	0.44	0.397	0.363	1.056	0.941	0.748	0.377	0.556	0.423	0.952	0.996	1.023	0.5	0.39	0.365	0.78
1436																0.79	0.578	0.506	0.658	0.775	0.793	3.356	2.418	2.737	0.634	1.175	0.812	0.651	0.283	0.379	0.587	0.77	0.449	1.687	0.924	0.987	0.6	0.827	0.624	0.266	0.131	0.187	0.489	0.542	0.471	0.882	0.722	1.022	0.64
1437																0.931	0.648	0.701	0.838	0.79	1.046	0.868	0.771	0.955	0.895	1.356	1.008	1.021	0.708	0.847	0.937	1.018	0.78	1.004	0.988	0.964	1.04	1.206	1.003	1.17	1.353	1.037	1.02	1.137	1.073	1.532	1.347	1.503	0.976
1438																0.392	0.905	0.34	1.233	0.475	0.541	0.236	0.283	0.225	0.647	0.346	0.275	0.742	0.999	0.816	0.837	0.931	1.394	0.375	0.996	0.668	0.846	0.495	0.792	0.647	0.429	1.171	0.552	0.56	0.583	0.424	0.679	0.451	0.898
1439	p-Cresol glucuronide	Tier 3 zero-reaction											1	21	377	0.961	1.279	1.228	1.039	1.02	1.386	1.125	1.113	1.263	0.852	1.447	1.048	1.507	0.936	0.94	1.51	1.205	0.833	1.6	1.267	1.261	1.071	1.013	1.007	1.941	2.541	2.304	1.024	1.037	0.969	3.435	2.652	3.071	0.421
1440																1.128	1.121	1.043	1.07	1.551	1.238	1.307	1.107	1.217	1.286	1.548	1.437	1.327	1.228	1.573	1.5	0.99	1.141	0.892	0.891	1.004	1.04	1.194	1.299	1.308	1.34	1.103	0.636	0.704	0.643	1.331	1.2	1.229	1.001
1441																0.178	0.28	0.332	0.331	0.208	0.31	0.48	0.546	0.58	0.325	0.471	0.476	0.245	0.13	0.156	0.155	0.246	0.122	0.441	0.483	0.596	0.234	0.396	0.245	0.164	0.125	0.302	0.127	0.0968	0.151	0.598	0.608	0.44	0.1052
1443																0.676	0.528	0.58	0.608	0.807	0.933	0.836	0.611	0.646	1.069	1.312	1.04	0.541	0.698	1.013	1.131	1.105	0.83	0.859	0.88	0.792	1.098	0.746	0.87	1.136	1.027	1.09	0.802	0.924	0.874	1.536	1.676	1.391	0.869
1444																2.284	2.108	2.118	2.273	2.064	2.802	1.789	1.544	2.002	1.527	2.632	1.432	1.868	1.576	1.467	2.808	1.97	1.548	1.316	1.13	1.099	0.852	1.256	1.128	1.239	1.616	1.688	0.85	1.003	0.705	1.83	1.533	1.667	0.393
1445																1.122	1.417	1.583	1.335	1.411	1.385	2.151	1.834	2.159	1.722	2.771	2.646	1.209	0.935	1.072	0.805	1.119	0.831	1.533	2.397	2.03	1.451	1.527	1.346	0.913	1.124	1.168	0.416	0.406	0.378	2.081	1.955	1.629	0.424
1446																0.225	0.34	0.293	0.322	0.275	0.305	0.364	0.375	0.433	0.356	0.462	0.462	0.255	0.19	0.192	0.259	0.258	0.208	0.334	0.397	0.464	0.227	0.244	0.218	0.374	0.272	0.426	0.194	0.129	0.135	0.511	0.526	0.399	0.098
1447																1.208	1.299	1.348	1.201	1.054	1.214	1.925	1.542	1.954	1.747	2.352	2.566	0.968	0.791	0.812	0.613	1.057	0.749	1.506	2.057	2.095	1.261	1.404	1.409	0.787	1.01	0.913	0.337	0.421	0.341	2.214	1.913	1.563	0.311
1448																1.2	1.109	0.994	1.069	1.451	1.303	3.103	2.643	2.941	1.076	1.629	1.388	1.14	0.6	0.632	0.918	0.977	0.838	1.603	1.344	1.286	0.997	1.059	0.996	0.539	0.471	0.66	0.484	0.571	0.419	1.16	1.06	1.301	0.678
1449																1.161	1.168	1.332	1.3	1.256	1.247	2.538	2.069	2.403	1.59	2.406	2.168	1.08	0.708	0.894	0.755	1.071	0.768	1.711	1.842	1.794	1.238	1.348	1.272	0.715	0.888	0.789	0.437	0.474	0.45	1.963	1.724	1.509	0.512
1451																0.48	0.428	0.361	0.437	0.482	0.458	1.517	1.139	1.297	0.439	0.62	0.545	0.385	0.158	0.242	0.326	0.392	0.325	0.676	0.453	0.544	0.364	0.42	0.422	0.169	0.209	0.227	0.22	0.265	0.246	0.464	0.419	0.544	0.319
1452																1.068	1.141	0.909	1.068	1.166	1.309	3.079	2.315	2.632	1.008	1.755	1.325	0.912	0.511	0.686	0.885	0.878	0.754	1.528	1.313	1.234	0.896	1.048	0.823	0.574	0.491	0.558	0.428	0.457	0.445	0.848	0.979	1.278	0.629
1454	Phenylalanine	Tier 1	AN00814000	HMDB00159	Phenylalanine	0.43	1.1									0.54	0.379	0.462	0.313	0.386	0.46	0.537	0.419	0.593	0.33	0.458	0.372	0.624	0.684	0.678	0.37	0.602	0.573	0.355	0.35	0.315	0.583	0.609	0.529	1.151	0.642	0.534	1.583	2.03	1.778	0.299	0.314	0.302	0.673
1455																0.691	1.278	1.071	1.019	1.022	1.144	1.479	1.519	2.103	1.817	2.041	1.611	0.918	0.384	0.455	0.349	0.922	0.634	1.643	1.963	1.867	0.809	0.939	0.738	0.819	0.584	1.099	0.459	0.307	0.295	2.615	1.948	1.439	0.157
1456																1.03	1.171	1.183	1.09	1.095	1.154	2.544	1.876	2.519	1.442	2.268	1.959	1.047	0.726	0.891	0.657	0.998	0.672	1.629	1.812	1.862	1.138	1.194	1.102	0.693	0.835	0.751	0.39	0.398	0.395	1.889	1.471	1.398	0.379
1457																2.304	1.668	1.47	2.006	2.732	1.889	10.315	6.609	8.1	1.86	4.057	2.996	1.859	1.013	1.23	1.618	2.002	1.677	4.744	2.578	3.196	1.735	2.29	1.898	0.944	0.519	0.785	1.427	1.719	1.467	2.997	2.106	3.104	1.725
1459																0.571	0.489	0.457	0.256	0.318	0.433	0.409	0.496	0.536	0.389	0.427	0.363	0.656	0.562	0.768	0.328	0.745	0.968	0.339	0.271	0.299	0.487	0.605	0.631	1.316	0.594	0.51	1.463	1.728	1.732	0.227	0.289	0.289	0.715
1460																1.478	1.093	1.417	1.633	1.227	1.646	2.023	1.483	1.813	1.104	1.882	1.557	1.609	1.882	1.466	2.203	2.073	1.572	1.704	1.697	2.077	1.646	1.241	1.248	1.606	2.275	2.344	0.844	1.289	0.818	1.686	2.028	1.427	1.836
1461	3-Hydroxypimelyl-CoA	Tier 3 one-reaction											0	1	89	0.389	0.265	0.236	0.283	0.274	0.279	1.291	1.092	1.182	0.252	0.495	0.387	0.272	0.133	0.18	0.263	0.292	0.199	0.591	0.36	0.43	0.258	0.372	0.262	0.115	0.072	0.08	0.221	0.257	0.199	0.365	0.311	0.445	0.232
1462																0.587	0.813	0.702	0.719	0.55	0.718	1.347	1.225	1.602	0.95	1.47	1.363	0.652	0.22	0.193	0.254	0.605	0.3	1.077	1.395	1.58	0.555	0.571	0.527	0.436	0.41	0.689	0.246	0.199	0.255	1.57	1.514	1.001	0.116
1463																0.281	0.43	0.314	0.482	0.267	0.44	0.702	0.619	0.86	0.502	1.061	0.881	0.336	0.15	0.195	0.161	0.329	0.159	0.543	0.745	0.805	0.295	0.395	0.321	0.373	0.3	0.472	0.17	0.173	0.163	0.96	0.752	0.748	0.139
1464																1.0794	0.755	0.9145	0.732	0.824	0.85	0.5916	0.918	0.4434	0.873	1.142	1.016	0.4432	0.395	0.3839	1.3723	0.617	1.323	1.457	2.124	1.158	1.0469	2.002	1.017	0.807	0.3866	0.756	1.3992	4.2181	4.968	0.4128	0.659	0.3956	1.195
1465																0.871	0.601	0.593	0.691	0.855	0.785	3.876	2.521	3.1	0.666	1.249	0.925	0.642	0.274	0.399	0.584	0.779	0.413	1.569	0.912	1.049	0.635	0.851	0.667	0.282	0.156	0.203	0.629	0.667	0.512	0.985	0.744	1.039	0.653
1468																1.784	0.812	1.095	1.449	1.299	1.306	1.364	1.675	1.355	1.175	0.974	0.958	1.121	1.178	1.809	1.316	1.438	0.917	1.144	1.23	1.362	0.931	1.136	0.942	1.472	1.101	1.4	0.641	1.028	0.468	1.182	1.269	1.437	1.054
1469																3.034	3.066	2.159	4.004	3.162	3.1	7.225	4.883	4.336	1.987	4.742	3.465	2.053	0.944	5.714	10.5369	1.699	2.726	6.514	5.651	5.954	2.044	1.822	2.124	1.711	1.497	2.041	0.717	0.172	0.118	3.266	4.536	10.5008	0.405
1470	Deethylatrazine	Tier 2						BY01112000	AFA00011000	Deethylatrazine	4.14	96.8				0.55	0.389	0.493	0.304	0.371	0.424	0.513	0.387	0.587	0.359	0.475	0.366	0.599	0.653	0.686	0.345	0.597	0.577	0.34	0.323	0.336	0.607	0.579	0.488	1.185	0.672	0.543	1.655	2.082	1.866	0.312	0.337	0.291	0.706
1471																0.7431	0.6997	0.7051	0.6871	0.7076	0.7205	0.7393	0.6989	0.8146	0.6931	0.172	0.6645	0.8142	0.7256	0.7054	0.27	0.19	0.238	0.8294	0.8592	0.827	0.223	0.178	0.6711	0.7789	0.127	0.195	0.786	1.01	0.989	0.7584	0.6757	0.7268	0.64
1472																0.712	0.426	0.486	1.11	0.941	0.835	0.1338	0.1265	0.185	0.1255	0.376	0.1203	0.241	0.1314	0.1277	1.218	0.683	0.51	0.886	0.598	0.743	0.38	0.682	0.772	1.038	0.67	0.72	0.97	1.354	1.629	1.544	1.661	1.841	1.302
1473																0.977	1.145	1.125	1.06	1.01	1.118	2.634	1.848	2.611	1.222	2.153	1.812	0.911	0.69	0.814	0.602	0.923	0.618	1.632	1.814	1.884	1.051	1.126	1.023	0.638	0.722	0.724	0.381	0.419	0.408	1.786	1.49	1.425	0.376
1474																0.288	0.18	0.5019	0.607	0.679	0.64	0.231	0.216	0.279	0.466	0.62	0.564	0.631	0.579	0.459	0.429	0.382	0.549	0.521	0.456	0.372	1.087	1.047	0.936	0.353	0.194	0.187	0.447	0.356	0.383	0.243	0.305	0.412	1.121
1477																0.766	0.432	0.363	1.19	0.863	0.959	0.106	0.102	0.135	0.129	0.257	0.113	0.231	0.126	0.109	0.794	0.768	0.574	0.863	0.608	0.552	0.318	0.797	0.683	1.141	0.694	0.715	1.473	1.471	1.476	1.496	1.567	1.556	1.153
1478																0.687	0.352	0.393	0.911	0.832	0.913	0.152	0.127	0.109	0.167	0.224	0.132	0.2	0.09	0.137	0.689	0.63	0.475	0.717	0.524	0.496	0.326	0.795	0.694	1.101	0.651	0.766	1.227	1.1	1.209	1.411	1.397	1.351	1.068
1479																0.648	0.478	0.462	1.069	0.848	0.872	0.119	0.109	0.152	0.13	0.238	0.162	0.18	0.193	0.105	0.778	0.673	0.598	0.803	0.611	0.465	0.347	0.652	0.707	0.775	0.612	0.738	1.061	1.162	1.132	1.283	1.411	1.327	1.028
1481																0.333	0.3389	0.8835	0.543	0.3427	0.349	0.3581	0.982	2.2299	1.5763	1.1885	0.3218	0.2011	0.3514	0.3417	0.387	0.3395	2.9205	0.4017	3.8369	0.4006	0.222	0.336	0.3251	0.813	0.344	0.395	0.897	0.5583	0.683	0.721	1.22	1.276	0.543
1483																0.655	0.412	0.373	1.014	0.757	0.826	0.115	0.108	0.135	0.119	0.245	0.119	0.201	0.107	0.105	0.731	0.685	0.513	0.804	0.564	0.51	0.333	0.706	0.666	0.931	0.65	0.624	1.26	1.292	1.37	1.313	1.44	1.385	1.035
1484																0.581	0.503	0.488	1.104	0.787	1.058	0.26	0.1737	0.2024	0.1722	0.338	0.206	0.378	0.1803	0.157	0.86	0.795	0.606	0.731	0.561	0.587	0.392	0.771	0.629	0.918	0.737	0.638	1.089	1.812	1.747	1.575	1.195	1.333	1.052
1485	Lysyl-Aspartate	Tier 1	AN02121003	HMDB0028947	Lysyl-Aspartate	0.11	2.7									0.93	0.817	0.93	0.872	1.507	1.754	1.372	1.232	1.339	1.261	1.791	1.772	1.026	0.903	0.956	1.442	0.83	0.974	0.491	0.699	0.502	1.653	1.055	1.219	0.61	0.926	0.671	1.351	1.359	1.472	0.688	0.519	0.431	0.977
1486																0.264	0.148	0.154	0.196	0.236	0.258	0.206	0.17	0.272	0.194	0.363	0.156	0.0971	0.139	0.0841	0.217	0.31	0.245	0.272	0.175	0.201	0.333	0.32	0.227	0.189	0.0847	0.218	1.573	1.577	1.499	0.432	0.174	0.159	0.512
1487																1.051	1.215	1.135	1.136	0.928	1.363	2.264	2.041	2.635	1.33	2.27	2.157	0.806	0.483	0.51	0.533	1.063	0.616	1.648	2.206	2.272	0.847	1.22	1.014	0.804	0.625	0.877	0.308	0.343	0.321	2.08	1.917	1.508	0.233
1488																0.691	0.9545	0.356	0.306	0.21	0.108	0.947	1.026	1.425	0.221	0.178	0.217	1.0211	0.9099	0.8846	0.346	0.398	0.763	0.441	0.432	1.629	3.532	3.762	3.09	0.154	0.8907	0.6993	2.602	2.052	2.233	1.153	0.511	0.899	2.809
1489																1.675	1.916	1.375	1.696	1.482	1.624	2.294	1.647	1.201	1.484	2.321	1.384	2.064	1.13	1.195	1.821	1.41	1.109	2.053	1.472	1.797	1.499	1.468	2.187	2.348	2.059	1.915	1.056	0.825	1.804	2.363	2.494	3.344	1.051
1491																0.773	0.459	0.466	1.125	0.86	0.99	0.114	0.121	0.147	0.119	0.264	0.123	0.24	0.122	0.118	0.87	0.741	0.623	0.884	0.626	0.54	0.345	0.81	0.708	1.129	0.74	0.698	1.527	1.37	1.49	1.525	1.617	1.703	1.139
1493																0.504	0.68	0.357	0.435	0.344	0.666	1.358	1.104	1.329	0.424	0.632	0.604	0.238	0.134	0.161	0.113	0.528	0.265	0.905	1.287	1.101	0.193	0.377	0.147	0.262	0.236	0.315	0.1308	0.1242	0.139	0.787	0.566	0.514	0.106
1494																1.052	1.225	1.103	1.119	0.881	1.313	2.387	2.139	2.738	1.359	2.072	2.031	0.796	0.469	0.635	0.556	1.111	0.574	1.72	2.3	2.36	0.844	1.041	0.982	0.789	0.624	0.856	0.248	0.364	0.292	2.038	1.89	1.558	0.219
1495																0.074	0.0697	0.0703	0.214	0.23	0.123	0.0737	0.0696	0.0812	0.214	0.088	0.081	0.0811	0.0723	0.0703	0.254	0.178	0.733	0.0826	0.0856	0.0824	3.386	4.653	3.532	0.0776	0.0708	0.0724	2.627	1.969	2.811	0.0756	0.0673	0.0724	3.053
1496																1.129	1.374	1.29	1.285	0.936	1.329	3.082	2.352	3.096	1.287	2.771	2.142	0.86	0.531	0.446	0.629	1.048	0.618	1.909	3.301	2.472	0.901	0.902	0.812	0.696	0.812	0.946	0.433	0.331	0.292	2.425	1.917	1.692	0.393
1497																0.957	1.335	0.708	1.091	0.782	1.208	1.104	0.811	0.993	1.158	1.3	0.918	0.905	0.642	0.487	0.742	0.92	0.763	0.593	0.74	0.755	0.549	0.604	0.45	0.791	0.738	1.217	0.54	0.435	0.53	0.615	0.638	0.866	0.243
1499																0.919	1.238	0.88	1.173	0.927	1.541	2.952	2.894	3.543	1.265	1.581	2.108	0.915	0.758	0.628	0.553	1.286	0.644	2.09	2.495	2.751	0.459	0.411	0.309	0.54	0.402	0.853	0.262	0.243	0.284	1.459	1.65	1.365	0.2178
1500																1.49	0.749	0.948	0.964	1.044	1.054	1.147	0.904	0.958	1.133	1.57	1.293	1.324	1.356	1.591	1.627	1.653	1.321	1.692	1.192	1.24	0.807	1.036	1.015	1.163	0.993	0.75	0.657	0.665	0.764	0.879	0.963	0.935	0.719
1502																1.27	1.443	1.177	1.277	0.911	1.363	3.082	2.374	3.096	1.232	2.791	1.972	0.859	0.641	0.628	0.629	1.072	0.635	1.967	3.301	2.464	0.909	0.852	0.785	0.696	0.82	0.923	0.443	0.306	0.28	2.418	1.731	1.526	0.477
1503																1.254	0.806	0.903	0.932	0.981	1.106	0.883	0.777	1.144	1.056	1.32	1.525	0.916	0.911	1.167	1.072	1.02	0.826	0.858	0.997	1.004	1.159	1.233	1.13	1.012	1.138	1.094	0.678	0.725	0.942	0.992	0.804	0.966	1.071
1504																1.315	1.053	1.189	1.179	1.244	1.215	1.124	1.059	1.145	1.191	1.467	1.095	1.179	1.044	1.168	1.521	1.046	1.122	1.032	0.824	0.877	1.151	1.353	1.259	0.962	1.001	0.977	0.987	0.933	0.911	0.654	0.554	0.709	1.454
1505																0.746	0.667	0.733	0.959	1.018	0.978	1.113	0.992	1.449	1.048	1.405	1.046	1.121	0.777	1.058	1.213	1.119	1.27	0.969	0.778	0.749	1.211	1.041	1.453	1.079	0.926	0.839	0.74	0.954	0.929	1.014	0.758	0.888	1.335
1506																0.749	0.692	0.817	0.399	0.416	0.556	0.55	0.599	0.667	0.498	0.552	0.424	1.131	1.184	0.962	0.693	1.388	0.955	0.778	0.572	0.748	0.685	0.94	0.799	1.48	0.852	0.919	1.044	1.051	1.15	0.46	0.561	0.55	0.634
1507	Urocanic acid	Tier 1	AN00478002	HMDB00301	Urocanic acid	1.25	21.4									1.193	1.692	1.343	1.152	1.511	2.031	2.069	0.787	1.079	4.469	1.727	0.829	2.024	3.892	7.943	1.804	1.819	1.734	1.253	0.869	0.934	0.736	1.721	1.138	0.716	0.918	0.866	0.328	2.698	0.477	0.899	0.849	2.021	0.314
1508	Alloisoleucine	Tier 1	AN00410008	HMDB00557	Alloisoleucine	0.6	1.9									0.662	0.506	0.687	0.403	0.495	0.507	0.685	0.515	0.673	0.464	0.526	0.404	0.961	0.901	0.912	0.681	1.214	0.928	0.671	0.644	0.614	0.631	0.666	0.652	1.415	1.045	0.889	0.962	1.21	1.087	0.58	0.577	0.47	0.566
1509																1.089	0.962	1.055	1.132	2.116	1.233	1.173	0.978	1.224	1.245	1.203	2.138	1.852	1.237	1.58	1.446	1.028	1	0.736	0.602	0.582	1.33	1.071	1.358	1.172	1.45	1.337	0.59	0.507	0.541	1.508	0.996	0.724	0.778
1510	Lysyl-Glutamate	Tier 1	AN02339002	HMDB0028950	Lysyl-Glutamate	1.98	8.9									1.036	0.795	0.868	0.962	1.175	2.096	1.205	1.08	1.454	1.541	2.093	1.708	0.833	0.69	1.17	1.257	1.044	1.198	0.62	0.629	0.672	1.56	1.298	1.223	0.566	0.85	0.806	1.085	1.121	1.193	0.66	0.531	0.612	0.966
1512																0.793	0.625	0.555	0.571	0.794	1.338	3.641	2.549	2.753	0.6	1.045	0.952	0.693	0.286	0.72	0.771	0.805	0.672	1.716	1.132	1.053	0.701	0.875	0.625	0.389	0.347	0.469	0.541	0.531	0.659	0.798	0.825	0.878	0.755
1513	3'-Amino-3'-deoxy-AMP	Tier 2						BP03341000	APA00986000	3'-Amino-3'-deoxy-AMP - 2 tags	9.98	197.7				0.982	0.453	0.453	1.078	1.039	0.977	0.157	0.132	0.131	0.087	0.295	0.129	0.251	0.124	0.078	0.878	0.695	0.532	0.905	0.536	0.357	0.317	0.928	0.742	1.077	0.671	0.719	1.459	1.413	1.495	1.591	1.412	1.986	0.802
1514																0.409	0.324	0.266	0.365	0.475	0.326	1.419	1.016	1.23	0.313	0.568	0.606	0.34	0.226	0.15	0.395	0.348	0.245	0.62	0.372	0.614	0.272	0.613	0.306	0.366	0.122	0.172	0.248	0.295	0.298	0.511	0.391	0.437	0.423
1515																0.749	0.52	0.553	0.607	0.742	0.859	3.229	2.563	2.965	0.619	1.176	0.801	0.626	0.33	0.347	0.638	0.796	0.459	1.681	1.035	1.041	0.562	0.801	0.624	0.257	0.155	0.215	0.569	0.58	0.495	0.853	0.655	0.928	0.699
1516																0.58	0.561	0.49	0.548	0.376	0.485	0.25	0.239	0.267	0.34	0.346	0.336	0.592	0.713	0.695	1.001	1.481	1.009	0.688	0.55	0.59	1.335	1.849	1.617	0.761	0.714	0.853	2.502	2.374	2.643	0.732	0.842	0.653	1.715
1517																1.148	0.387	0.476	0.853	0.947	1.226	0.117	0.1032	0.9312	0.1023	0.369	0.157	0.148	0.4878	0.6067	0.945	0.717	0.683	0.844	0.458	0.431	0.243	0.926	0.749	1.086	0.557	0.547	1.501	1.284	1.542	1.617	1.299	1.639	0.82
1518																0.0723	0.0681	0.0686	2.806	1.843	1.743	0.072	0.068	0.0793	1.453	2.126	1.815	0.0793	0.0706	0.0687	2.162	1.956	2.424	0.0807	0.0836	0.0805	1.498	1.115	1.764	0.0758	0.0692	0.0707	0.894	0.807	0.654	0.0738	0.0658	0.0708	0.783
1519																0.724	0.431	0.423	1.068	0.783	0.914	0.104	0.104	0.131	0.115	0.239	0.105	0.2	0.11	0.103	0.758	0.739	0.55	0.81	0.556	0.478	0.33	0.709	0.632	0.98	0.689	0.671	1.325	1.333	1.351	1.328	1.42	1.421	1.011
1521																0.965	1.087	0.949	0.923	1.076	1.307	1.508	1.438	1.647	1.77	2.004	2.102	0.964	0.954	1.028	1.367	0.919	1.136	1.481	1.258	1.565	1.46	1.651	1.464	0.603	0.631	0.605	0.458	0.405	0.515	1.219	1.014	1.354	0.947
1523																0.446	0.54	0.536	0.506	0.35	0.248	0.672	0.339	0.638	0.811	0.982	0.863	0.893	0.358	0.659	0.361	0.346	0.455	0.562	0.545	0.727	0.53	0.618	1.04	0.273	0.326	0.21	0.1014	0.121	0.158	0.794	0.386	0.589	0.152
1524	Leucyl-Proline	Tier 1	AN01688001	HMDB0011175	Leucyl-Proline	0.62	14.4									0.325	0.416	0.345	1.211	1.361	1.281	0.671	0.487	0.827	1.109	1.776	1.521	0.562	0.526	0.671	1.055	0.61	0.889	0.272	0.258	0.266	1.184	1.107	0.898	0.209	0.414	0.3	0.983	1.046	0.961	0.266	0.242	0.26	0.807
1525																1.08	0.461	0.612	1.301	0.886	1.59	0.125	0.137	0.139	0.089	0.348	0.095	0.345	0.166	0.354	1.26	0.869	0.53	1.052	0.508	0.348	0.464	1.104	0.93	1.055	0.781	0.644	1.227	1.493	1.478	1.427	1.645	1.711	0.76
1526																0.865	0.469	0.467	1.13	0.869	0.948	0.25	0.248	0.21	0.203	0.329	0.191	0.246	0.142	0.148	0.883	0.827	0.557	0.942	0.576	0.535	0.432	0.882	0.812	0.979	0.703	0.638	1.269	1.286	1.361	1.428	1.393	1.561	0.927
1527																1.126	1.589	1.362	1.007	1.152	0.739	1.165	1.018	1.105	1.442	2.48	2.346	1.098	0.953	1.79	0.594	0.746	0.923	1.016	1.416	1.248	1.385	1.815	1.454	0.629	1.201	0.637	0.314	0.341	0.362	1.469	1.534	1.503	0.41
1528	Octacosanoic acid	Tier 3 one-reaction											0	1	34	1.353	1.399	1.469	1.105	1.265	0.856	1.29	1.321	1.319	1.856	2.779	2.629	1.451	1.276	1.672	0.633	0.69	0.891	1.318	1.503	1.17	1.7	1.828	1.664	0.78	1.202	0.695	0.3	0.379	0.277	1.717	1.595	1.489	0.556
1531																0.465	0.359	0.805	0.273	0.3221	0.374	0.3356	0.29	0.38	0.2823	0.3769	0.732	0.493	0.799	0.604	0.887	1.214	0.625	0.744	0.297	0.786	0.93	0.505	0.493	0.985	0.714	0.72	0.986	0.776	1.349	0.526	0.866	0.521	0.34
1532																1.33	0.943	1.238	0.913	0.971	0.819	1.296	1.096	1.108	1.227	1.893	1.475	1.074	1.152	1.397	0.799	0.824	0.771	1.255	1.282	1.282	1.15	1.307	1.205	0.871	0.944	0.634	0.319	0.321	0.452	1.238	1.181	1.248	0.506
1533	Riboflavin	Tier 3 one-reaction											0	1	194	0.957	0.887	1.034	1.81	1.878	1.708	1.206	0.928	0.879	1.374	2.317	1.963	1.268	0.968	1.047	1.883	2.16	1.441	1.641	1.138	1.236	1.396	1.134	1.264	1.229	0.996	1.09	0.45	0.286	0.433	2.207	1.69	2.118	0.654
1534																1.113	0.97	1.142	2.053	2.105	2.07	1.275	0.879	1.023	1.548	2.434	2.054	1.085	1.239	1.222	2.059	2.258	1.664	2.022	1.385	1.285	1.354	1.406	1.477	1.122	1.202	1.217	0.474	0.466	0.52	2.332	2.263	2.279	0.614
1536	Proline betaine	Tier 3 zero-reaction											1	19	347	1.0094	0.9505	0.9579	0.9334	0.9613	0.9788	1.0043	0.9494	1.1066	0.9415	0.378	0.179	1.1061	1.3137	0.212	0.9908	0.397	0.199	0.141	1.1672	1.1235	0.434	0.396	0.28	1.0581	0.9649	0.987	1.964	1.6	1.081	0.293	0.159	0.291	2.108
1537																1.321	1.134	1.854	1.146	1.334	0.945	1.474	1.02	1.498	1.903	2.855	2.778	1.281	1.159	2.26	0.699	0.725	0.946	1.239	1.469	1.302	1.389	2.56	1.809	0.782	1.385	0.583	0.296	0.34	0.367	2.287	2.064	2.001	0.607
1538																3.078	2.109	2.826	2.204	2.195	1.355	2.029	2.125	2.82	2.215	3.428	3.43	1.553	1.667	2.518	1.593	1.478	1.53	1.992	2.627	2.164	2.35	2.945	2.662	1.299	1.584	0.86	1.502	0.649	0.69	2.765	2.174	2.407	0.747
1539																1	0.973	1.025	1.728	1.908	1.677	1.107	0.982	0.95	1.73	2.41	1.705	1.016	1.181	1.227	1.942	1.985	1.73	1.601	1.287	1.078	1.321	1.317	1.196	1.055	1.174	1.259	0.443	0.403	0.404	1.768	1.689	2.16	0.725
1540																0.296	0.267	0.238	0.213	0.206	0.238	0.623	0.63	0.812	1.164	1.439	1.469	0.696	0.847	0.883	0.427	0.266	0.392	0.31	0.305	0.327	1.629	0.632	0.633	0.199	0.199	0.162	0.992	1.001	1	0.333	0.273	0.319	1.201
1541																0.294	0.267	0.248	0.237	0.299	0.256	0.934	0.707	0.84	1.333	1.388	1.759	0.824	0.874	0.968	0.392	0.297	0.479	0.369	0.289	0.382	2.536	0.804	0.827	1.4405	2.5062	0.27	0.868	1.219	1.498	0.324	0.391	0.362	1.539
1542	5-Aminopentanamide	Tier 3 zero-reaction											1	9	187	1.4658	1.4394	0.267	0.5013	0.201	0.302	0.72	0.47	0.856	1.087	1.525	1.104	0.676	0.863	0.96	1.0899	0.32	0.415	0.312	0.32	0.306	1.815	1.167	1.213	0.71	0.172	1.007	0.767	1.065	0.949	0.324	0.5009	0.4164	1.248
1544																0.283	0.234	0.262	0.192	0.151	0.239	0.719	0.591	0.819	1.072	1.126	1.078	0.58	0.878	0.933	0.411	0.252	0.524	0.264	0.292	0.329	1.853	0.691	0.667	0.118	0.163	0.086	1.1	0.981	1.01	0.31	0.193	0.235	1.116
1545																0.827	0.763	0.827	0.801	1.039	0.845	0.851	0.807	0.869	1.136	1.179	1.188	0.747	0.581	0.751	0.983	1.415	0.794	0.79	1.12	0.698	0.731	1.417	1.423	0.734	0.626	0.688	0.672	1.139	0.639	0.988	0.876	0.676	0.954
1546																1.05	1.117	1.079	1.163	1.285	1.139	2.66	2.067	2.172	1.363	2.085	1.965	0.971	0.644	0.986	0.706	0.966	0.771	1.741	1.67	1.721	1.003	1.175	1.138	0.798	0.637	0.731	0.41	0.409	0.459	1.67	1.377	1.367	0.393
1547																0.4907	0.462	0.4656	0.4537	0.226	0.193	0.889	0.4615	0.983	0.4576	1.452	0.4388	0.627	0.4791	1.004	0.673	0.36	1.212	0.283	0.5673	0.5461	2.03	3.235	3.232	0.5143	0.469	0.4798	3.914	2.02	3.616	0.262	0.4462	0.4799	5.282
1549																0.312	0.274	0.253	0.219	0.2	0.253	0.671	0.655	0.777	1.157	1.508	1.517	0.709	0.906	0.945	0.399	0.293	0.413	0.316	0.297	0.335	1.803	0.671	0.684	0.19	0.193	0.169	1.104	1.148	1.053	0.333	0.269	0.322	1.328
1551																0.819	1.069	1.028	1.139	1.354	1.243	2.164	1.73	2.043	1.157	2.248	1.742	1.111	0.639	0.66	0.719	1.061	0.71	1.68	2.16	1.91	1.017	1.109	1.115	0.715	0.756	0.836	0.395	0.635	0.682	1.712	1.539	1.509	0.426
1552																0.872	0.95	0.846	0.988	0.995	1.027	1.002	0.822	0.968	0.865	0.951	0.942	0.666	0.668	0.704	1.148	0.93	0.826	0.654	0.565	0.764	0.934	0.893	0.888	0.568	0.652	0.544	1.166	0.951	1.306	0.914	0.901	0.802	1.297
1554																1.202	0.87	0.69	1.2	1.081	1.549	1.166	1.047	1.245	1.106	1.563	1.036	1.635	1.174	0.851	1.515	1.109	0.881	1.256	0.917	0.875	1.187	0.974	0.913	1.482	2.328	1.387	0.978	0.701	0.714	1.879	1.791	2.683	0.805
1555																1.024	1.095	1.059	1.173	1.236	1.157	2.59	1.964	2.453	1.258	2.05	1.863	0.939	0.59	0.903	0.724	0.921	0.813	1.653	1.58	1.573	1.034	1.159	1.114	0.754	0.603	0.624	0.44	0.439	0.508	1.51	1.243	1.357	0.461
1556																0.848	0.8	0.578	0.645	0.536	0.969	2.38	1.631	2.185	0.694	0.909	0.997	0.699	0.449	0.2697	0.596	0.707	0.188	1.209	1.611	1.741	0.373	0.662	0.2199	0.529	0.141	0.897	0.1522	0.295	0.1785	1.215	1.405	0.876	0.5345
1557																0.74	1.085	0.787	0.814	0.704	0.711	0.592	0.661	0.792	1.035	1.05	0.672	0.868	0.939	0.836	0.942	0.649	0.953	0.876	0.816	1.08	0.604	0.537	0.754	0.733	1.096	1.126	0.316	0.335	0.323	0.667	0.551	0.56	0.679
1558																0.922	0.951	0.922	0.927	0.947	0.967	2.055	1.615	1.829	1.015	1.831	1.52	0.771	0.555	0.708	0.559	0.81	0.594	1.445	1.38	1.409	0.797	0.832	0.553	0.584	0.42	0.632	0.384	0.326	0.364	1.111	1.15	1.145	0.36
1559																0.8907	0.8387	0.8452	0.7445	0.8482	0.8637	0.8861	0.8377	0.9764	0.999	0.9596	0.7965	0.976	0.8698	0.8455	0.8742	0.8402	0.9396	0.9941	1.0298	0.9913	0.731	0.676	0.734	0.9336	0.8514	0.8709	0.796	1.086	0.8	0.909	0.8099	1.2039	8.514
1560																0.204	0.276	0.26	0.284	0.264	0.263	0.407	0.346	0.415	0.323	0.411	0.371	0.247	0.169	0.201	0.259	0.256	0.215	0.348	0.335	0.446	0.213	0.253	0.211	0.373	0.276	0.44	0.225	0.184	0.165	0.421	0.467	0.373	0.171
1561																0.548	0.341	0.422	0.285	0.329	0.451	0.5	0.388	0.508	0.297	0.406	0.308	0.659	0.692	0.677	0.351	0.613	0.539	0.32	0.288	0.27	0.611	0.526	0.476	1.113	0.57	0.524	1.514	2.103	1.792	0.294	0.273	0.244	0.651
1562																0.39	0.41	0.39	0.503	0.542	0.387	0.549	0.56	0.459	0.486	0.427	0.612	0.306	0.439	0.495	0.494	0.353	0.492	0.312	0.333	0.374	0.322	0.334	0.34	0.313	0.325	0.331	0.17	0.19	0.187	0.538	0.479	0.373	0.284
1563																0.971	1.139	0.972	1.233	1.262	0.98	4.352	3.102	2.904	0.866	1.182	1.613	0.862	0.303	0.836	0.627	0.879	0.588	2.218	2.644	2.402	0.452	0.799	0.679	0.762	0.31	0.843	0.137	0.5857	0.324	1.464	1.644	1.298	0.6362
1564																1.153	1.129	0.875	1.125	0.917	1.527	4.151	3.037	3.439	0.765	1.772	1.8	0.705	0.359	0.514	0.506	1.012	0.554	1.721	2.113	2.135	0.286	0.562	0.291	0.752	0.303	0.894	0.674	0.602	0.271	1.806	1.518	1.632	0.4737
1566																5.537	10.1087	10.1874	9.9273	10.2236	10.4099	10.6804	10.0967	11.769	10.0129	8.583	9.6001	11.7636	10.4834	10.1911	1.281	2.044	0.702	11.9825	12.4129	11.9483	0.126	0.186	0.203	11.2529	10.2622	10.497	0.189	0.141	0.212	10.957	9.7622	10.5008	0.169
1567																1.212	1.069	1.111	1.179	0.969	1.002	1.01	1.029	1.165	1.378	1.25	1.275	1.133	1.327	1.812	1.356	1.79	1.589	1.143	1.033	1.201	0.975	1.141	1.31	0.981	0.94	0.928	0.77	0.694	0.691	0.759	0.702	0.653	1.082
1570																0.617	0.581	0.44	0.622	0.78	0.867	0.894	0.782	1.043	1.74	1.952	1.31	0.786	1.004	1.415	1.138	1.355	1.088	0.676	0.556	0.825	2.493	1.327	1.189	0.7534	1.034	0.7028	0.3	0.651	0.35	0.38	0.358	0.703	0.57
1572																0.873	0.976	0.914	0.955	1.129	1.068	2.226	1.678	1.85	1.007	1.836	1.472	0.818	0.555	0.673	0.593	0.826	0.628	1.403	1.382	1.368	0.706	0.741	0.592	0.636	0.564	0.648	0.411	0.324	0.361	1.07	1.039	1.016	0.376
1573																0.423	0.417	0.44	0.479	0.335	0.563	0.731	0.638	0.666	0.411	0.784	0.541	0.536	0.222	0.298	0.19	0.375	0.33	0.697	0.622	0.813	0.3328	0.935	0.708	0.293	0.226	0.336	0.6027	0.238	0.6406	0.621	0.626	0.858	0.6217
1574	Pipecolic acid	Tier 1	AN00385000	HMDB00716	Pipecolic acid	0.06	17.8									0.033	0.01	0.01	0.015	0.01	0.01	0.011	0.01	0.012	0.022	0.022	0.035	0.013	0.01	0.01	0.16	0.116	0.546	0.012	0.012	0.012	1.832	2.097	1.817	0.011	0.01	0.01	1.499	1.591	1.486	0.012	0.01	0.013	3.32
1575																0.631	0.763	0.814	0.716	0.733	1.017	1.427	1.081	1.464	0.803	1.518	1.233	0.546	0.523	0.501	0.553	0.694	0.675	1.178	1.263	1.341	0.947	0.965	0.67	0.524	0.713	0.658	0.547	0.641	0.592	1.122	1.193	1.277	0.434
1576																0.3055	0.2877	0.2899	0.2825	0.2909	0.2962	0.3039	0.2873	0.3349	0.2849	0.3291	0.342	0.3347	0.2983	0.29	0.2998	0.2882	0.3223	0.341	0.3532	0.34	1.57	1.77	1.514	0.3202	0.292	0.2987	1.175	1.189	1.207	0.3118	0.2778	0.2988	3.042
1577																0.686	1.15	1.102	1.043	1.199	0.911	2.103	1.56	1.735	1.094	2.341	2.007	0.678	0.308	0.356	0.389	0.71	0.496	1.615	1.995	1.653	0.685	0.77	0.984	0.783	0.585	0.784	0.314	0.326	0.458	1.761	2.159	1.883	0.2
1578																0.318	0.281	0.261	0.226	0.216	0.242	0.733	0.563	0.811	1.125	1.303	1.423	0.656	0.839	1.011	0.576	0.359	0.888	0.32	0.334	0.354	3.302	2.978	2.019	0.203	0.188	0.161	2.336	2.236	1.933	0.344	0.271	0.34	3.534
1579																0.593	0.668	0.662	0.627	0.698	0.566	1.1	1.174	1.025	0.675	1.44	0.852	0.428	0.433	0.355	0.368	0.408	0.353	0.868	0.935	1.175	0.686	0.649	0.464	0.44	0.394	0.442	0.357	0.298	0.721	0.903	1.084	1.485	0.7912
1580																0.365	0.82	0.674	0.654	0.522	0.599	1.552	1.028	0.975	0.969	1.697	1.431	0.402	0.13	0.196	0.1203	0.466	0.1293	1.059	1.114	0.963	0.426	0.67	0.37	0.443	0.243	0.448	0.0942	0.355	0.1001	1.329	1.398	1.189	0.0972
1581																1.164	0.741	0.433	0.333	0.456	0.3258	0.409	0.316	0.647	0.984	0.533	0.844	0.875	1.197	1.378	1.188	1.666	0.971	3.068	1.765	1.259	1.363	2.177	0.926	0.888	0.404	0.307	4.2125	0.875	5.6939	0.454	0.788	0.99	0.9505
1582																0.971	0.36	0.789	0.491	0.503	0.548	0.396	0.321	0.318	0.545	0.859	0.655	1.271	1.057	1.153	0.927	0.988	0.863	2.749	1.734	1.489	1.455	1.721	1.656	0.838	0.514	0.349	0.565	0.433	0.454	0.652	0.901	0.921	0.548
1584																0.766	1.073	0.84	1.047	1.05	0.911	2.588	1.612	1.953	1.125	2.355	1.962	0.886	0.427	0.342	0.29	0.753	0.633	1.564	1.673	1.78	0.827	0.757	0.67	1.175	0.596	0.861	0.354	0.15	0.397	1.834	1.991	1.801	0.4821
1585																0.212	0.9827	0.093	0.193	0.126	0.193	0.204	0.136	0.204	0.116	0.214	0.184	0.316	0.124	0.216	0.422	0.321	0.528	0.8443	0.6896	0.6698	1.214	1.317	1.106	0.4828	0.176	0.206	1.371	1.657	1.407	0.235	0.076	0.074	1.216
1586	Ne,Ne dimethyllysine	Tier 2						AN00948000	AXA00810000	Ne,Ne dimethyllysine	0.3	70.9				0.6139	0.5781	0.5826	0.5677	0.5846	0.9583	0.6107	0.5774	0.673	0.5726	0.6614	0.549	0.6727	0.5995	0.5828	0.121	0.5791	0.5	0.6852	0.7098	0.6832	1.621	2.242	1.656	0.6435	0.5868	0.6003	1.464	1.084	1.454	0.6266	0.5582	0.6005	2.997
1587																1.053	1.1	0.854	0.982	0.746	0.833	0.88	0.894	1.09	1.133	1.12	1.201	0.875	0.769	1.1	1.18	0.897	0.69	0.681	0.912	0.851	0.666	0.889	0.892	0.716	0.587	0.496	0.1838	0.452	0.706	0.815	0.852	0.656	0.449
1588																0.847	0.53	0.939	0.381	0.722	0.814	0.502	0.541	0.52	0.667	1.123	0.986	1.509	0.604	0.885	1.136	0.899	0.749	0.826	0.873	0.68	0.957	1.035	1.175	0.559	1.21	0.721	0.639	0.572	0.605	1.262	0.908	1.657	0.775
1589																0.354	0.272	0.258	0.225	0.221	0.252	0.659	0.621	0.783	1.135	1.437	1.492	0.635	0.841	0.977	0.566	0.399	0.907	0.31	0.318	0.355	2.635	2.315	2.077	0.216	0.218	0.18	2.083	2.072	2.165	0.348	0.289	0.342	3.586
1591																1.661	0.3866	1.171	0.993	1.978	3.868	1.678	1.743	1.735	0.383	2.028	1.519	1.875	0.4009	0.3898	2.962	2.906	0.531	0.727	0.682	0.496	0.645	0.703	1.336	1.5	1.071	0.451	1.798	1.127	2.863	0.4191	0.42	0.856	0.407
1592																0.685	0.387	1.295	1.699	1.111	0.84	0.333	0.498	0.171	0.741	1.252	0.847	0.841	1.165	1.421	0.764	0.842	2.193	1.114	1.661	1.565	1.486	2.083	0.891	0.824	1.167	1.889	0.1048	0.0995	0.1114	0.185	0.228	0.329	0.832
1593	Glutamyl-Lysine	Tier 1	AN02339001	HMDB0028824	Glutamyl-Lysine	0.93	9.5									1.428	1.134	1.159	0.881	1.062	1.624	1.954	1.929	2.42	2.203	2.698	2.562	1.68	1.493	1.911	1.18	0.633	0.753	0.622	0.655	0.795	1.287	0.982	0.797	0.849	1.165	1.054	0.844	0.737	0.582	0.563	0.484	0.561	0.836
1594																1.303	0.918	0.914	1.203	1.219	1.532	1.428	1.126	1.574	1.218	1.712	1.172	1.041	1.237	1.605	1.344	1.495	1.351	1.225	1.055	1.132	1.013	1.36	0.931	1.287	1.463	1.074	0.859	0.704	1.073	1.865	1.356	1.47	0.749
1596	p-Coumaroyl quinic acid	Tier 2						BP03225000	APA00433000	p-Coumaroyl quinic acid	0.2	46.5				0.242	0.28	0.268	0.295	0.27	0.282	0.436	0.382	0.432	0.332	0.468	0.399	0.247	0.165	0.198	0.276	0.257	0.223	0.354	0.35	0.44	0.213	0.235	0.204	0.385	0.27	0.448	0.239	0.185	0.155	0.525	0.496	0.386	0.183
1597																0.14	0.188	0.306	0.129	0.409	0.11	0.199	0.164	0.089	0.28	0.094	0.267	0.406	0.599	0.634	0.414	1.172	0.809	0.544	0.21	0.492	0.353	0.687	0.592	0.63	0.156	0.156	1.435	1.438	1.67	0.253	0.69	0.499	0.33
1598	Seryl-Lysine	Tier 1	AN01744001	HMDB0029044	Seryl-Lysine	0.84	29.7									0.947	0.821	0.824	1.011	1.276	1.928	2.201	2.235	2.998	3.052	3.312	3.66	1.838	2.484	2.878	0.888	0.634	0.962	0.604	0.701	0.613	1.513	1.113	0.756	0.557	0.922	0.637	0.858	0.859	0.837	0.51	0.367	0.419	0.744
1599																0.839	0.531	0.649	0.776	0.814	1.323	0.943	0.953	1.069	1.108	1.424	1.457	0.867	0.827	0.969	1.296	1.208	0.818	1.292	1.354	1.259	1.97	0.962	0.761	1.376	1.531	1.396	1.142	1.195	0.731	0.729	0.44	0.733	0.594
1600																0.807	0.185	2.3158	2.2552	2.2123	0.3	0.959	1.411	0.613	1.7863	2.5442	2.1811	2.5189	2.0839	2.1892	2.4358	0.96	0.307	0.555	0.434	0.499	2.0559	2.2069	0.091	2.3121	1.691	1.8822	0.575	0.575	0.941	0.521	0.636	0.536	0.237
1601	2,3,6-Trihydroxypyridine	Tier 2						AN00355000	AAA01623000	2,3,6-Trihydroxypyridine	1.27	73				0.905	0.842	1.288	0.943	1.186	1.339	1.538	1.471	1.534	1.675	2.498	1.779	1.262	1.274	1.504	1.287	1.069	1.01	1.177	1.141	1.201	1.692	1.393	1.367	0.931	1.239	0.783	0.857	0.807	0.78	0.977	0.881	1.101	0.741
1604																0.208	0.116	0.0851	0.157	0.121	0.188	1.33	1.138	0.814	0.114	0.28	0.17	0.267	0.0875	0.202	0.122	0.18	0.172	0.648	0.427	0.528	0.103	0.176	0.084	0.14	0.0857	0.088	0.455	0.518	0.878	0.319	0.476	0.822	0.298
1605																1.174	0.627	0.756	0.624	0.786	0.524	0.978	0.736	0.684	0.729	0.605	0.775	0.793	0.859	0.897	0.615	0.716	0.626	1.404	0.977	1.04	1.09	0.998	0.868	0.662	0.511	0.488	0.599	0.568	0.626	0.693	0.705	0.737	0.814
1606																0.265	0.159	0.145	0.14	0.171	0.087	0.687	0.677	0.492	0.301	0.369	0.44	0.278	0.195	0.409	0.142	0.209	0.241	0.629	0.525	0.594	0.431	0.492	0.409	0.231	0.101	0.093	0.477	0.633	0.461	0.369	0.434	0.716	0.954
1607																0.406	0.137	0.261	0.329	0.228	0.097	0.705	0.613	0.48	0.427	0.349	0.408	0.24	0.589	0.59	0.115	0.163	0.207	0.662	0.468	0.588	0.271	0.454	0.357	0.205	0.087	0.087	0.376	0.642	0.463	0.435	0.443	0.699	0.786
1608																1.674	1.48	1.124	1.69	1.544	1.824	1.376	1.391	1.583	1.223	1.543	1.25	1.266	0.905	1.228	1.691	0.96	0.915	1.144	1.007	0.981	0.77	0.784	0.645	1.082	1.642	1.331	0.394	0.344	0.357	1.136	0.993	1.247	0.307
1610																0.082	0.048	0.082	0.139	0.228	0.117	0.092	0.156	0.073	0.11	0.148	0.162	0.126	0.106	0.112	0.181	0.162	0.182	0.089	0.072	0.073	0.225	0.171	0.13	0.078	0.065	0.044	2.098	2.834	2.492	0.1	0.1	0.08	0.378
1611	Cystathionine	Tier 1	AN01608000	HMDB00099_2	Cystathionine - Isomer	1.16	8.2									0.047	0.027	0.055	0.132	0.184	0.1	0.049	0.046	0.058	0.114	0.148	0.147	0.102	0.086	0.11	0.159	0.188	0.164	0.071	0.052	0.055	0.139	0.154	0.12	0.071	0.051	0.03	2.028	3.081	2.472	0.079	0.099	0.092	0.401
1614																1.823	1.78	2.034	1.809	2.063	1.952	1.784	1.895	2.167	2.144	2.433	2.428	1.691	1.939	2.2	2.158	1.632	1.907	1.467	1.599	1.736	1.628	1.59	1.41	1.313	1.608	1.286	0.473	0.53	0.597	1.405	1.407	1.332	1.099
1615																0.323	0.118	0.223	0.154	0.337	0.148	0.939	0.828	0.57	0.228	0.369	0.451	0.242	0.293	0.256	0.142	0.329	0.304	0.604	0.451	0.574	0.201	0.389	0.34	0.186	0.057	0.096	0.598	0.633	0.612	0.346	0.425	0.704	0.49
1616																2.225	2.179	1.673	1.765	1.644	1.503	1.069	0.9	0.879	0.795	1.006	0.572	0.848	0.784	0.632	2.512	1.52	1.197	1.455	0.889	0.909	0.653	0.847	0.71	1.298	1.406	1.069	0.336	0.31	0.321	1.278	1.004	1.29	0.158
1617																2.404	2.177	2.197	2.054	2.524	2.27	2.697	2.414	3.087	3.68	3.077	3.652	2.562	1.501	2.281	1.683	1.568	1.167	1.524	1.675	2.484	2.325	1.737	2.182	1.591	1.793	1.632	0.579	0.669	0.652	2.348	1.855	1.716	0.969
1618																2.411	2.11	2.337	1.933	2.46	1.77	2.425	2.214	2.881	3.722	2.523	3.236	2.412	1.385	1.64	1.77	1.358	1.218	1.202	1.824	2.5	1.927	1.734	2.13	1.57	1.523	1.463	0.518	0.508	0.575	1.969	1.675	1.741	0.851
1620	2-Phenylaminoadenosine	Tier 3 zero-reaction											1	6	228	1.291	1.149	1.317	1.433	1.512	1.384	1.214	1.287	1.316	1.432	1.98	1.619	1.493	1.618	1.533	1.537	1.511	1.244	1.603	1.387	1.283	1.413	1.343	1.445	1.036	1.209	1.029	0.627	0.537	0.63	1.247	1.183	1.438	0.878
1621																1.981	1.143	1.157	1.622	1.351	1.834	2.277	2.206	2.26	1.431	2.422	2.286	1.241	0.988	1.215	1.006	1.571	0.927	1.522	1.77	2.993	0.753	1.377	0.894	1.644	1.17	1.49	0.663	0.646	0.826	1.546	1.454	1.461	0.542
1622																1.315	1.492	1.489	1.443	1.476	1.346	1.38	1.181	1.215	1.366	1.855	1.584	1.654	1.366	1.491	1.407	1.469	1.19	1.665	1.45	1.433	1.325	1.421	1.332	0.984	1.231	0.83	0.53	0.507	0.558	1.174	1.089	1.269	0.517
1623																0.829	0.538	0.597	0.921	0.787	0.92	0.563	0.521	0.532	0.555	0.754	0.625	0.555	0.456	0.444	0.893	0.765	0.649	0.816	0.736	0.614	0.764	0.976	0.949	0.836	0.824	0.656	1.154	1.249	1.227	1.26	1.22	1.311	0.783
1626																1.747	1.664	1.335	1.406	1.328	1.347	1.332	1.348	1.431	1.544	1.703	1.347	1.351	1.492	1.29	1.677	1.197	1.3	1.225	1.243	1.184	1.183	1.131	1.226	1.564	1.79	1.719	0.809	0.713	0.758	1.525	1.319	1.553	0.882
1627																1.264	0.822	1.176	1.648	1.769	1.641	1.441	1.157	1.062	1.681	2.397	2.389	1.058	1.346	1.217	2.424	2.531	2.172	1.656	1.56	1.453	1.723	2.029	1.835	1.179	1.169	1.077	0.607	0.565	0.508	2.319	2.221	2.231	1.149
1628																0.195	0.078	0.07	0.1	0.123	0.1	0.699	0.679	0.456	0.131	0.326	0.201	0.168	0.06	0.147	0.081	0.161	0.099	0.57	0.397	0.554	0.13	0.284	0.159	0.171	0.038	0.069	0.646	0.827	0.655	0.334	0.427	0.663	0.444
1629																0.194	0.08	0.124	0.522	0.486	0.598	0.222	0.138	0.154	0.491	0.995	0.58	0.347	0.297	0.192	0.662	0.739	0.543	0.569	0.667	0.434	1.177	1.172	0.921	0.441	0.328	0.508	0.769	0.876	0.764	0.636	0.479	0.7	1.453
1630																0.253	0.091	0.088	0.11	0.135	0.099	0.774	0.82	0.46	0.147	0.371	0.235	0.189	0.067	0.127	0.114	0.156	0.12	0.667	0.406	0.588	0.192	0.315	0.211	0.195	0.043	0.067	0.884	0.876	0.685	0.43	0.443	0.825	0.496
1631																1.011	1.151	1.192	1.232	1.182	1.29	1.086	0.965	0.975	1.053	1.468	1.104	1.819	1.388	1.367	1.559	1.652	1.409	1.706	1.384	1.256	1.071	1.023	1.27	1.525	1.672	1.504	0.82	0.781	0.811	1.747	1.412	1.954	0.62
1632																0.512	0.434	0.455	0.499	0.484	0.446	0.46	0.436	0.505	0.631	0.752	0.701	0.502	0.443	0.514	0.709	0.572	0.818	0.472	0.474	0.498	7.0278	7.7802	8.059	0.439	0.697	0.438	8.2536	7.3153	8.7725	0.483	0.453	0.525	8.5139
1633																0.845	1.039	0.684	1.21	0.915	1.228	0.827	0.765	0.904	0.906	1.086	0.764	1.132	0.91	0.668	1.501	1.025	1.115	0.807	1.008	0.827	1.073	0.977	1.14	1.176	1.592	1.619	1.057	1.083	0.994	1.643	1.627	1.414	1.393
1635																1.982	0.487	1.17	9.9273	10.2236	4.1435	10.6804	10.0967	8.9782	0.824	7.3778	9.6001	3.238	4.898	3.953	2.55	6.771	4.659	2.89	3.487	3.012	3.1833	10.2397	1.016	2.994	1.226	1.729	0.702	7.8379	6.6249	0.328	9.4666	9.9295	8.5139
1636																0.406	0.431	0.539	0.498	0.882	0.831	0.614	0.567	0.531	0.661	0.665	0.653	0.306	0.5	0.952	0.645	0.436	0.757	0.331	0.431	0.539	0.909	0.989	1.022	0.482	0.408	0.415	1.037	1.444	1.249	0.544	0.433	0.413	1.545
1637																1.253	1.179	1.466	2.698	4.49	1.098	0.423	0.197	0.516	2.4	0.436	1.15	0.498	1.348	0.723	1.072	1.122	7.499	0.304	0.402	0.415	1.488	0.451	0.645	0.975	0.691	0.326	1.283	0.989	1.402	0.728	0.863	0.337	0.486
1638																1.801	1.849	4.282	2.054	1.916	2.589	4.274	1.377	1.552	2.405	1.489	1.975	1.493	2.031	1.265	2.283	4.059	4.591	2.497	4.193	2.63	2.934	2.893	1.817	1.831	1.954	3.065	0.994	4.076	3.217	1.685	1.22	1.711	1.416
1639																0.496	1.124	0.448	0.65	1.033	0.824	0.976	0.353	0.773	0.442	0.477	0.184	0.496	0.77	0.43	0.445	0.454	0.6	0.845	0.665	0.7336	1.2	1.322	1.125	1.3778	0.176	0.328	1.433	1.544	1.378	0.648	0.076	0.074	1.21
1641																1.863	1.601	1.923	1.809	2.178	2.023	1.747	1.787	2.175	2.107	2.392	2.503	1.591	1.936	2.27	2.096	1.673	1.939	1.404	1.577	1.731	1.563	1.556	1.492	1.332	1.649	1.305	0.483	0.565	0.602	1.326	1.341	1.323	1.111
1642	DHAP(18:0e)	Tier 3 one-reaction											0	1	201	1.806	1.608	1.978	1.65	1.971	1.711	1.621	1.651	1.848	1.949	2.176	2.211	1.571	1.782	2.09	1.979	1.545	1.834	1.297	1.363	1.604	1.421	1.429	1.302	1.215	1.527	1.104	0.42	0.51	0.548	1.259	1.231	1.186	0.993
1644																1.472	0.981	1.495	0.998	1.262	0.885	0.84	0.808	0.879	1.034	0.768	1.174	1.072	1.048	1.164	1.227	1.454	1.44	0.796	0.848	0.832	1.229	1.059	1.344	1.725	1.245	1.414	1.892	1.733	1.845	1.272	1.384	0.985	0.788
1645	N-Acetylaspartylglutamic acid	Tier 3 zero-reaction											1	22	454	2.359	0.4038	1.651	2.044	2.247	1.507	1.114	1.245	0.5664	1.107	0.785	1.312	1.176	1.783	1.792	2.941	1.696	1.994	0.72	0.691	0.636	0.681	1.343	1.608	0.5415	5.0039	0.5052	0.737	0.921	1.025	1.049	0.981	1.613	0.624
1646																2.431	2.273	2.219	1.806	2.688	1.807	1.353	1.362	1.031	1.276	1.945	1.538	1.908	1.658	2.364	3.123	1.952	2.142	0.838	0.884	1.037	1.233	1.596	1.331	1.755	2.922	1.787	0.924	0.837	0.948	1.545	1.081	1.625	0.686
1647																0.689	1.675	0.77	1.24	1.157	0.954	1.314	1.595	1.305	1.741	1.691	1.384	1.347	1.743	1.499	1.276	0.734	1.304	0.653	0.867	1.11	0.75	0.834	0.917	1.175	1.318	1.172	0.446	0.437	0.464	1.381	1.854	1.849	0.857
1648																1.569	1.469	1.544	0.592	0.492	0.479	0.677	0.51	0.713	0.492	1.784	0.375	0.76	0.811	0.941	1.09	0.573	0.686	0.44	0.659	0.6	1.437	0.861	0.811	0.71	1.294	0.944	1.26	1.15	1.105	0.379	0.485	0.472	0.737
1649																1.57	1.319	1.241	0.411	0.5	0.501	0.42	0.365	0.532	0.417	0.326	0.301	1.58	2.287	1.988	1.639	1.904	1.957	1.397	1.554	1.292	0.541	0.664	0.716	1.809	1.533	1.256	0.909	0.867	1.026	0.414	0.453	0.414	0.509
1650																1.409	0.932	1.427	1.014	1.255	0.912	0.843	0.797	0.93	1.006	0.84	1.141	1.107	1.073	1.016	1.16	1.426	1.485	0.792	0.844	0.79	1.248	1.079	1.362	1.744	1.329	1.352	1.903	1.755	1.942	1.231	1.35	1.049	0.822
1651																1.467	1.762	1.544	1.869	2.061	1.827	1.709	1.549	1.477	1.409	1.791	1.492	1.581	1.316	1.489	2.16	1.304	1.445	0.882	0.799	0.883	0.81	0.922	0.815	1.675	2.216	1.893	0.758	0.636	0.728	1.603	1.58	1.868	0.439
1652	Acrylamide	Tier 3 zero-reaction											1	9	290	1.745	2.118	1.873	0.62	0.759	0.795	0.609	0.529	0.614	0.391	0.497	0.457	1.008	0.907	1.021	1.172	1.069	0.971	0.709	0.927	0.932	0.794	0.881	0.871	0.936	1.731	1.274	1.413	1.253	1.554	0.601	0.565	0.452	0.815
1653	2-(3-Carboxy-3-aminopropyl)-L-histidine	Tier 3 zero-reaction											1	9	248	0.173	0.7666	0.724	0.095	0.134	0.2276	0.134	0.112	0.88	0.278	0.6309	0.237	0.885	0.697	0.643	0.464	2.253	0.56	0.626	0.432	0.627	0.581	0.792	0.941	0.951	0.7066	0.908	2.151	2.483	3.465	0.657	0.775	0.259	0.408
1654																1.126	0.964	1.105	0.94	1.507	1.22	1.206	1.274	1.507	1.165	1.481	2.082	1.208	0.809	1.473	0.973	0.797	0.915	0.918	0.641	1.067	1.225	1.003	1.516	1.15	1.515	1.09	0.405	0.518	0.505	1.517	1.073	0.944	1.075
1657																0.374	0.521	0.901	0.58	0.923	0.467	0.72	0.533	0.518	0.876	0.411	0.554	0.385	0.423	0.569	0.391	0.366	0.449	0.375	0.448	0.253	0.395	0.477	0.299	0.602	0.317	0.232	0.492	0.674	0.747	0.312	0.499	0.469	0.455
1659	5-Hydroxyindoleacetate	Tier 2						AN01180000	AAA01010000	Isomer 1 of 5-Hydroxyindoleacetate	2.37	66.1				1.259	1.195	1.656	0.929	0.98	1.444	0.992	0.802	0.979	0.762	1.204	0.884	1.165	0.849	1.239	1.613	1.862	0.979	3.526	2.397	2.003	1.243	1.229	0.942	2.449	1.745	1.134	0.593	0.495	0.333	2.835	2.385	2.042	0.305
1661																0.966	1.053	1.056	0.463	0.733	0.475	0.641	0.496	0.817	0.683	0.529	0.936	0.941	0.786	1.151	0.929	1.359	0.928	0.938	0.533	0.765	0.928	0.948	0.955	1.025	1.122	0.834	1.352	1.673	1.615	1.123	1.015	0.789	0.858
1663	Hydroxyphenyllactici acid	Tier 1	AN01052008	HMDB00755	Hydroxyphenyllactici acid	0.33	23.8									0.597	0.59	0.728	0.649	0.761	1.059	1.52	1.269	1.495	0.682	1.101	0.593	0.844	0.685	0.601	0.704	0.723	0.51	1.095	0.855	0.828	0.568	0.452	0.633	0.771	0.764	0.834	1.387	1.507	1.66	1.266	1.003	1.145	0.609
1665	5-Hydroxypyrazinamide	Tier 3 zero-reaction											1	5	206	0.7876	0.7416	1.141	1.419	1.299	0.933	1.476	1.039	1.41	1.085	1.093	0.857	0.876	0.7691	1.057	0.749	0.986	1.303	0.718	0.903	1.096	1.429	1.145	1.157	1.239	1.071	0.714	1.187	1.326	1.101	0.823	0.7162	0.3783	1.018
1667																1.467	0.903	1.293	0.888	1.384	1.8	1.346	1.154	1.63	1.774	2.285	1.085	1.147	0.814	1.655	1.712	1.585	1.377	1.547	1.223	1.049	1.272	0.971	1.324	2.118	2.779	1.447	1.301	1.057	0.869	3.286	1.824	2.895	0.548
1668																1.088	0.0328	0.909	1.74	1.904	2.472	0.611	0.321	0.67	0.326	0.943	0.557	0.756	0.1478	0.1533	2.287	2.58	0.72	2.907	1.624	1.3	0.662	1.398	1.839	0.565	0.1817	0.763	1.248	1.73	2.185	0.1165	0.0316	0.1979	0.724
1669																1.139	1.035	1.083	0.903	0.512	0.753	0.388	0.539	0.67	0.714	0.951	0.452	0.694	0.719	0.612	0.608	0.891	1.028	1.076	1.332	1.109	1.03	0.62	0.625	1.137	1.237	1.83	0.918	0.852	1.015	0.913	0.584	0.74	0.955
1670																1.179	0.0423	1.069	2.125	2.308	2.428	0.654	0.472	0.616	0.252	0.965	0.385	0.512	0.1879	0.29	2.538	2.09	0.823	3.284	1.707	1.395	0.731	1.383	1.421	0.845	0.191	0.689	1.741	1.775	2.057	0.171	0.0775	0.302	1.149
1671																1.808	1.869	3.805	2.321	2.472	2.636	4.222	1.22	1.382	2.136	1.55	1.609	1.491	1.82	1.311	2.001	4.181	4.601	2.368	4.868	2.478	3.296	2.949	1.549	1.695	1.885	3.018	0.875	5.471	3.33	1.719	1.238	1.513	1.569
1672																0.893	0.0561	0.952	1.748	1.985	2.308	0.548	0.263	0.634	0.307	1.136	0.508	0.472	0.1628	0.1498	1.887	1.962	0.735	2.844	1.441	1.237	0.656	0.978	1.184	0.62	0.157	0.506	1.64	1.339	1.601	0.0965	0.0663	0.271	0.832
1674																0.812	0.856	1.09	0.648	0.867	0.83	1.056	0.845	1.269	0.777	0.789	0.786	0.676	0.64	0.766	0.694	0.668	0.823	0.448	0.421	0.435	1.071	1.141	0.988	0.537	0.902	0.534	1.052	1.07	1.11	0.576	0.584	0.483	1.268
1675																1.404	1.123	1.059	0.997	0.485	0.737	0.319	0.478	0.651	0.631	0.994	0.356	0.652	0.674	0.577	0.59	0.94	1.107	1.118	1.402	1.164	0.941	0.544	0.49	1.249	1.456	2.101	0.911	0.808	0.933	0.899	0.548	0.737	0.715
1676																0.165	0.256	0.208	0.247	0.24	0.411	0.235	0.292	0.381	0.299	0.462	0.456	0.234	0.256	0.431	0.33	0.27	0.454	0.284	0.397	0.339	0.55	0.616	0.637	0.242	0.352	0.199	0.858	1	0.803	0.388	0.272	0.296	1.95
1678																0.18	0.213	0.265	0.172	0.317	0.293	0.197	0.169	0.566	0.304	0.34	0.481	0.201	0.285	0.365	0.32	0.24	0.288	0.219	0.317	0.246	0.442	0.773	0.642	0.264	0.19	0.226	0.909	1.002	0.82	0.341	0.313	0.315	1.7
1679	gamma-L-Glutamylputrescine	Tier 2						AN01534002	AAA00760000	gamma-L-Glutamylputrescine - 2 tags	1.66	14				0.229	0.206	0.214	0.194	0.226	0.189	0.261	0.252	0.304	0.292	0.361	0.444	0.219	0.193	0.286	0.242	0.229	0.376	0.253	0.281	0.293	0.572	0.577	0.602	0.223	0.211	0.21	0.768	0.948	0.812	0.376	0.249	0.29	2.027
1680																1.632	1.319	1.319	1.479	1.851	1.93	1.883	1.352	1.452	1.296	1.946	1.054	1.282	1.007	0.996	1.355	1.272	0.922	1.367	1.018	1.251	0.77	0.901	0.559	1.807	2.378	1.888	0.766	0.831	0.77	2.188	1.841	2.34	0.863
1682	1,2,3-Trihydroxybenzene	Tier 2						BM00344003	ABA00558000	1,2,3-Trihydroxybenzene	0.31	129.7				1.043	1.028	1.304	0.791	1.173	1.106	0.92	0.952	1.069	1.008	1.396	1.406	1.341	1.37	1.746	1.554	1.402	1.215	0.98	1.091	1.017	1.615	1.743	1.257	1.003	0.918	0.937	1.063	0.742	0.95	1.289	0.94	1.081	1.144
1683																2.257	1.741	2.468	1.926	1.416	1.439	1.781	1.675	1.653	1.666	2.511	1.982	2.16	1.412	2.145	2.903	1.815	1.665	2.597	2.094	1.929	2.155	1.844	1.578	2.475	3.196	2.285	1.174	1.105	0.926	1.526	1.575	2.066	0.777
1685																1.263	1.137	1.008	0.96	0.462	0.785	0.381	0.555	0.58	0.675	0.976	0.454	0.649	0.611	0.578	0.494	0.892	1.109	1.137	1.188	1.185	0.9	0.573	0.528	1.308	1.415	2.086	0.773	0.769	0.796	0.87	0.493	0.768	0.789
1686																0.912	0.8	1.101	0.735	0.99	0.868	1.107	0.916	1.284	0.839	0.898	0.812	0.764	0.735	0.866	0.779	0.792	0.904	0.487	0.446	0.45	1.143	1.245	1.147	0.577	0.9	0.578	1.161	1.149	1.212	0.607	0.596	0.481	1.416
1687																1.099	0.808	1.109	0.79	1.131	1.058	1.257	0.993	1.418	0.938	0.678	0.972	0.8404	0.7667	0.917	0.734	0.97	0.942	1.2101	1.1024	1.2018	1.319	1.274	1.143	0.9036	1.065	1.036	1.279	1.249	1.22	0.5631	0.6173	0.4933	1.399
1688																2.327	1.431	2.063	1.341	1.353	1.838	1.303	1.475	1.661	1.662	2.222	1.625	1.986	2.007	1.964	2.515	2.059	1.486	2.437	1.543	1.61	1.657	1.693	1.613	2.054	2.979	2.577	0.908	0.934	0.955	1.712	1.378	1.617	0.607
1689																1.274	1.038	1.03	0.819	0.586	0.883	0.379	0.508	0.536	0.785	0.521	0.313	0.547	0.673	0.2697	0.6953	0.708	1.271	1.221	1.547	0.908	1.066	0.667	0.436	1.142	1.152	1.839	0.661	0.806	1.074	0.827	0.453	0.696	0.596
1690																1.71	1.356	1.488	1.452	1.467	1.488	1.263	1.212	1.389	1.332	1.581	1.292	1.302	1.211	1.282	1.79	1.143	1.247	1.112	1.033	1.004	1.264	1.399	1.376	1.118	1.217	1.167	0.88	0.873	0.855	0.776	0.61	0.835	0.96
1691																1.268	1.197	1.171	0.9	0.516	0.693	0.285	0.439	0.547	0.717	1.039	0.496	0.602	0.692	0.449	0.518	0.791	1.15	1.122	1.333	1.207	0.956	0.594	0.481	1.119	1.445	1.972	0.843	0.803	0.927	0.964	0.497	0.737	0.746
1692																1.302	1.137	1.085	0.894	0.477	0.746	0.423	0.435	0.612	0.585	0.931	0.385	0.646	0.705	0.538	0.636	0.85	0.998	1.028	1.353	0.964	0.908	0.531	0.5	1.309	1.338	2.313	0.749	0.717	0.936	0.843	0.504	0.658	0.68
1693																0.195	0.198	0.287	0.208	0.335	0.203	0.287	0.267	0.363	0.438	0.478	0.486	0.221	0.224	0.321	0.419	0.31	0.413	0.284	0.281	0.325	0.664	0.795	0.817	0.226	0.204	0.279	0.915	0.934	0.897	0.414	0.345	0.293	2.371
1694																0.497	0.456	0.561	0.379	0.321	0.343	0.313	0.196	0.323	0.294	0.4	0.226	0.28	0.268	0.235	0.252	0.466	0.497	0.482	0.588	0.424	0.463	0.277	0.261	0.461	0.514	0.897	0.271	0.474	0.345	0.344	0.252	0.304	0.338
1695																1.417	1.225	1.1	1.091	0.502	0.881	0.356	0.449	0.674	0.7	1.142	0.394	0.695	0.598	0.606	0.613	0.821	1.137	1.317	1.416	1.107	0.945	0.605	0.415	1.211	1.493	2.254	0.662	0.816	0.883	0.902	0.514	0.746	0.791
1697																1.274	1.107	1.285	1.209	1.193	1.148	0.984	0.986	0.989	1.015	1.158	0.939	0.993	0.983	0.889	1.443	0.844	0.86	0.774	0.914	0.731	0.94	1.026	1.023	0.9	0.905	0.865	0.707	0.669	0.592	1.7517	0.5525	0.742	0.723
1698																1.242	0.7511	1.148	0.7376	0.983	0.7735	1.234	1.525	1.442	0.744	0.8595	0.7133	1.9285	0.779	1.127	0.783	0.64	1.154	0.8904	0.9223	0.8878	1.282	1.367	1.161	0.8362	0.7625	0.78	1.25	1.307	1.21	0.8142	0.7254	0.7803	1.362
1699																1.701	1.343	1.123	0.821	1.529	1.143	1.127	0.86	1.02	1.314	1.328	1.245	0.993	0.909	1.653	1.215	0.921	1.325	0.604	0.688	0.687	1.111	0.819	1.031	0.995	1.224	0.871	0.706	0.441	0.562	1.082	0.701	0.755	0.995
1700																1.561	1.204	1.482	1.421	1.199	1.193	1.12	0.95	1.097	1.376	1.711	1.363	1.324	1.214	1.371	1.909	1.315	1.175	0.959	0.873	1.124	1.219	1.555	1.169	0.939	1.205	1.26	0.6	0.698	0.962	0.797	0.459	0.88	1.029
1701																0.836	0.872	0.777	0.712	0.843	0.904	1.472	0.782	1.199	0.887	1.446	1.301	0.901	0.769	0.967	1.13	1.127	0.786	1.311	1.029	0.958	1.223	1.144	1.282	0.813	1.075	0.882	0.621	0.643	0.698	1.159	0.885	1.283	1
1702																0.712	0.027	1.049	1.645	2.14	2.205	0.596	0.415	0.604	0.256	0.993	0.264	0.504	0.1571	0.083	2.112	2.232	0.631	2.89	1.554	1.101	0.582	1.04	1.249	0.858	0.152	0.4205	1.438	1.296	1.608	0.098	0.104	0.145	0.779
1703																1.05	1.133	1.256	0.818	1.189	0.892	0.671	0.632	0.825	1.153	0.708	1.117	1.024	0.942	1.377	1.083	2.071	1.582	0.934	0.92	1.139	1.143	1.46	1.478	1.245	1.329	1.047	1.393	1.541	1.527	1.265	1.497	0.752	0.937
1704																1.656	1.61	1.475	1.72	3.062	2.665	2.67	1.769	2.578	1.192	3.459	1.787	1.162	0.7	0.799	0.995	1.205	1.091	2.147	1.688	1.459	0.945	1.451	1.311	1.798	0.832	1.075	0.412	0.354	0.582	1.821	1.71	1.675	0.908
1705																1.341	1.898	1.271	1.539	1.383	1.494	1.133	1.309	1.279	1.572	1.969	1.623	1.595	1.765	1.602	1.953	1.462	1.395	1.149	1.186	1.286	1.488	1.619	1.997	1.317	1.897	1.54	0.607	0.559	0.59	1.379	1.416	1.498	0.8
1706																1.803	2.106	1.279	1.544	1.36	1.591	1.165	1.141	1.862	1.637	2.484	1.508	1.847	2.03	1.707	1.963	1.256	1.62	1.032	1.3438	1.711	1.392	1.389	2.196	1.662	2.08	1.283	0.684	0.988	0.623	1.922	1.403	1.912	0.594
1707																1.061	0.466	0.516	1.171	0.96	1.1	0.391	0.332	0.202	0.255	0.287	0.127	0.173	0.176	0.141	0.932	0.836	0.538	1.019	0.452	0.4	0.333	0.918	0.762	1.004	0.709	0.6	1.25	1.486	1.435	1.437	1.421	1.625	0.86
1708																0.827	0.558	0.556	0.894	0.784	0.911	0.476	0.494	0.467	0.52	0.702	0.669	0.504	0.438	0.413	0.867	0.764	0.625	0.81	0.749	0.618	0.721	0.926	0.919	0.865	0.766	0.674	1.168	1.228	1.198	1.215	1.25	1.348	0.82
1709																0.1808	0.257	0.25	0.207	0.235	0.661	3.176	2.394	3.067	1.788	1.851	1.607	1.234	0.817	0.933	0.1775	0.259	0.1908	0.316	0.714	0.62	0.634	0.25	0.1633	0.277	0.458	0.398	0.369	0.19	0.1478	0.517	0.394	0.456	0.1434
1710																1.929	1.743	2.69	0.664	0.832	1.062	0.685	0.259	0.0318	0.242	1.091	0.421	2.448	0.858	10.191	1.159	1.424	0.774	11.983	0.716	0.417	0.438	0.809	0.821	0.772	1.513	0.627	2.108	1.518	1.212	2.106	1.195	1.002	0.83
1711																0.874	0.473	0.488	1.23	1.009	1.123	0.164	0.146	0.148	0.164	0.294	0.301	0.252	0.167	0.156	0.985	0.849	0.527	0.824	0.499	0.492	0.368	0.791	0.813	1.013	0.902	0.663	1.32	1.311	1.599	1.586	1.264	1.671	0.939
1712																0.2118	0.1994	0.201	0.266	0.2017	0.2054	0.2107	0.1992	0.2322	0.112	0.2282	0.1894	0.2321	0.2068	0.201	0.363	0.284	0.682	0.2364	0.2449	0.2357	1.005	1.815	1.73	0.222	0.2025	0.2071	0.603	1.01	0.483	0.2162	0.1926	0.2072	1.803
1714																0.352	0.525	0.3599	0.3507	0.3612	0.3678	0.3773	0.3567	0.4158	0.3538	0.4086	0.3392	0.52	0.36	0.641	0.5779	1.006	0.828	0.564	0.694	0.766	0.848	0.718	0.3426	0.547	0.822	0.741	0.724	1.402	1.228	0.516	0.612	0.394	0.49
1715																1.089	1.052	0.987	1.205	1.448	1.345	1.01	1.039	1.324	0.744	1.196	0.982	0.574	0.479	0.637	0.929	0.979	0.794	0.791	0.915	0.934	0.687	0.898	0.969	0.844	1.459	1.348	0.798	0.733	0.677	0.924	0.774	1.002	0.909
1716																0.863	0.443	0.461	1.086	0.813	0.951	0.131	0.148	0.129	0.149	0.248	0.421	0.239	0.151	0.115	0.786	0.746	0.5	0.874	0.48	0.423	0.312	0.693	0.707	1.044	0.706	0.648	1.349	1.366	1.33	1.314	1.229	1.494	0.703
1717																0.705	0.652	0.548	0.72	0.743	0.547	0.704	0.714	0.897	0.823	0.82	0.699	0.665	0.655	0.723	0.962	0.411	0.459	0.346	0.386	0.537	0.488	0.776	0.614	0.54	0.424	0.481	0.599	0.585	0.76	0.694	0.519	0.818	0.589
1718																1.163	0.907	1.035	0.979	1.756	1.403	1.034	0.961	1.098	1.138	1.452	1.36	1.293	0.972	1.505	0.917	0.711	0.81	0.925	0.874	0.852	0.758	0.866	0.93	1.232	1.277	0.744	0.722	1.176	0.927	0.872	0.95	0.901	1.051
1720																2.578	1.905	1.977	1.891	1.719	2.26	2.156	1.925	2.295	1.1	1.345	1.463	1.402	1.328	1.729	1.943	1.86	1.616	1.011	1.081	1.244	0.395	0.464	0.39	1.204	0.949	1.799	0.456	0.389	0.477	0.515	0.443	0.528	0.297
1721	Homomethionine	Tier 2						BP00787001	APA00823000	Homomethionine	0.34	189.8				0.827	0.571	0.763	0.785	0.921	1.098	1	1.127	0.962	1.114	1.156	1.283	0.625	0.74	0.642	0.765	0.701	0.734	0.648	0.763	0.778	1.223	1.126	1.139	0.517	0.627	0.613	0.849	1.149	1.055	0.678	0.684	0.772	2.17
1722																0.729	1.535	1.102	0.983	0.422	0.625	0.479	0.75	0.867	2.185	1.277	1.398	0.844	1.848	1.132	0.807	0.636	1.241	1.111	2.238	1.959	1.274	1.04	0.354	0.987	1.628	2.651	0.283	0.364	0.35	1.052	0.785	0.621	0.789
1726																0.827	1.93	1.296	0.937	1.29	0.78	0.832	0.697	1.192	1.276	0.775	1.149	1.146	1.552	1.45	1.077	1.529	1.474	0.749	0.511	0.707	0.897	1.268	1.743	1.078	1.545	1.272	0.72	0.588	0.519	1.991	2.102	1.342	0.32
1727	3,4-Dihydroxymandelaldehyde	Tier 2						AN00856003	AAA00905000	3,4-Dihydroxymandelaldehyde	0.28	23.5				0.715	2.007	0.671	0.684	0.418	0.465	0.34	0.404	0.453	0.369	0.302	0.158	0.666	0.866	0.432	0.605	0.89	1.07	0.379	0.659	0.47	0.655	0.594	2.934	1.945	1.103	1.29	1.673	1.822	2.321	0.404	0.416	0.32	0.929
1729	Cystine	Tier 1	AN01818000	HMDB00192	Cystine	0.26	0.1									2.904	3.72	4.744	1.905	2.464	2.154	1.237	1.078	2.353	0.943	0.746	1.077	1.339	0.852	2.532	2.275	2.589	2.678	2.65	1.872	1.691	0.746	1.002	4.377	5.255	2.929	3.761	1.402	1.104	1.414	2.329	2.155	2.309	0.656
1730																0.922	0.639	0.752	0.546	0.754	0.733	0.571	0.561	0.64	0.734	0.952	0.739	1.075	1.033	1.033	0.941	0.921	0.894	2.118	1.402	1.249	1.417	1.615	1.543	0.888	0.65	0.603	0.646	0.615	0.61	0.828	1.024	0.954	0.748
1731																0.471	0.497	0.642	0.565	0.643	1.041	2.449	2.37	3.014	2.155	3.549	3.146	3.508	2.874	2.455	0.533	0.638	0.366	1.099	1.523	1.346	2.148	0.665	0.467	1.903	2.269	2.08	1.776	1.278	0.774	1.051	0.623	0.688	1.081
1732																0.1575	0.339	0.454	0.234	0.406	0.572	2.384	1.834	1.881	2.211	1.853	2.321	3.049	1.948	2.659	0.51	1.097	0.65	1.186	1.433	1.813	2.536	0.819	0.945	0.376	0.371	0.477	0.929	0.883	0.675	0.593	0.663	0.344	0.828
1733	Inositol cyclic phosphate	Tier 3 zero-reaction											1	34	293	2.951	4.158	7.123	2.086	3.577	3.859	1.244	1.034	2.498	1.823	1.115	2.082	1.469	1.211	2.169	2.854	3.409	2.419	3.022	1.996	1.931	0.881	1.228	6.148	5.196	3.258	3.829	1.141	1.513	1.52	2.672	2.381	2.329	0.69
1734																1.062	0.735	0.819	0.89	0.903	1.048	1.066	0.967	0.952	1.141	1.416	0.976	1.141	1.212	1.164	1.448	1.252	1.027	1.27	1.101	0.895	1.043	0.943	0.803	1.169	1.411	1.271	0.817	0.791	0.871	1.147	1.125	1.275	0.494
1735																0.89	0.758	0.873	1.079	1.419	1.097	1.377	1.489	1.748	0.694	1.737	1.408	0.776	0.426	0.648	0.655	0.889	0.682	1.249	0.978	1.187	0.717	0.61	0.564	0.862	0.495	0.572	0.622	0.488	0.442	0.773	0.616	0.713	0.706
1736	Morpholine	Tier 2						EF00115003	AXA02555000	Morpholine	0.24	95.8				1.652	1.942	1.789	1.733	1.9	1.801	1.697	1.49	1.604	1.771	2.204	1.511	1.344	1.479	1.467	2.279	1.444	1.666	1.372	1.104	1.135	1.418	1.455	1.287	1.191	1.162	0.992	0.735	0.753	0.708	1.11	1.017	1.042	0.854
1737																1.269	1.663	1.696	1.531	2.041	2.048	1.833	1.434	1.873	2.254	1.712	1.535	1.768	1.413	1.691	1.982	1.48	1.607	2.109	1.719	1.717	1.58	1.641	0.99	1.823	2.787	2.397	0.498	0.807	0.694	1.4	1.132	1.353	0.772
1738																1.286	0.897	0.913	0.879	0.877	0.923	1.02	0.945	0.998	1.069	1.588	1.078	1.352	1.312	1.805	1.686	1.83	1.256	1.545	1.184	1.449	1.162	1.311	1.265	1.497	1.404	1.007	1.097	1.168	1.189	0.869	0.831	1.075	0.772
1739	Hydrogen peroxide	Tier 3 zero-reaction											1	8	427	1.312	1.188	1.107	0.931	0.493	0.776	0.366	0.498	0.627	0.644	1.01	0.422	0.668	0.674	0.571	0.599	0.883	1.038	1.114	1.343	1.157	0.991	0.555	0.509	1.262	1.435	2.168	0.78	0.778	0.912	0.89	0.518	0.723	0.781
1741																1.257	1.156	1.127	1.478	1.423	1.606	1.343	1.116	1.179	1.005	1.486	0.929	1.355	1.005	1.067	1.203	1.085	0.899	1.067	0.941	0.817	0.859	1.007	1.003	1.169	1.215	1.312	0.879	1.168	1.119	0.917	0.96	1.166	0.769
1742																1.414	0.842	1.029	0.597	1.16	1.196	1.161	0.843	0.935	0.687	0.903	1.025	0.966	0.763	1.056	0.815	0.486	0.808	0.651	0.724	0.639	0.869	0.923	0.529	0.779	1.067	0.796	1.201	1.045	0.977	0.404	0.517	0.752	0.777
1743																1.236	0.906	0.934	0.898	0.892	0.981	1.103	0.916	0.958	1.033	1.46	1.28	1.16	1.122	1.231	1.483	1.143	0.999	1.24	0.833	0.951	0.999	1.09	1.181	0.954	0.891	0.57	0.539	0.618	0.628	0.563	0.626	0.817	0.62
1744																0.0517	0.15	0.049	0.0478	0.106	0.0501	0.0514	0.0486	0.0566	0.0482	0.133	0.0646	0.241	0.0504	0.049	0.11	0.08	0.14	0.0577	0.0965	0.1372	0.139	0.139	0.163	0.1104	0.0494	0.0505	1.854	2.024	2.129	0.082	0.152	0.0505	0.116
1751																0.832	0.531	0.474	0.928	0.783	0.88	0.383	0.4	0.428	0.489	0.641	0.654	0.444	0.398	0.361	0.848	0.753	0.621	0.824	0.708	0.615	0.716	0.943	0.938	0.865	0.711	0.639	1.167	1.299	1.267	1.231	1.202	1.288	0.85
1752																1.388	1.381	1.429	1.286	1.341	1.302	1.288	1.206	1.35	1.35	1.635	1.5	1.269	1.174	1.469	1.437	1.138	1.176	1.071	0.984	1.013	1.176	1.2	1.213	1.094	1.356	1.112	0.559	0.59	0.581	1.095	1.012	1.172	0.815
1755																1.111	0.654	0.981	0.322	0.926	1.136	1.004	0.368	1.548	0.521	1.505	0.253	1.407	1.705	1.914	0.939	1.175	1.291	1.665	1.229	2.119	1.098	0.492	0.736	1.654	0.974	1.052	0.735	0.537	0.665	0.734	0.35	0.243	0.423
1756																1.607	1.147	0.956	0.951	1.458	1.933	1.636	1.256	1.312	0.869	1.999	1.198	0.876	0.367	0.814	0.718	1.425	0.803	0.854	1.111	1.132	1.18	0.815	0.888	1.052	1.036	1.213	0.789	0.811	1.127	0.887	0.621	0.79	0.614
1757																1.377	1.384	1.443	1.362	1.337	1.321	1.26	1.239	1.396	1.437	1.643	1.516	1.329	1.139	1.471	1.452	1.141	1.193	1.045	0.986	1.032	1.188	1.19	1.237	1.107	1.333	1.109	0.546	0.584	0.587	1.128	0.996	1.212	0.811
1758																3.603	2.959	2.723	2.751	2.541	3.559	2.725	2.961	3.072	3.252	3.165	3.018	2.28	2.839	2.848	3.524	2.232	2.564	1.777	1.917	2.229	2.114	2.131	2.224	1.59	2.018	1.63	0.328	0.599	0.603	1.41	1.17	1.698	1.09
1759																1.854	1.207	1.389	1.231	1.279	1.117	1.194	1.167	1.171	1.223	1.505	1.441	1.281	1.211	1.352	1.378	1.093	1.122	1.095	0.925	0.968	1.129	1.192	1.068	1.032	1.261	1.165	0.808	0.537	0.542	1.112	0.942	1.08	0.777
1761																0.3608	0.3397	0.3424	0.3336	0.3436	0.3499	0.359	0.3393	0.3955	0.3365	0.3887	0.3226	0.3954	0.3523	0.3425	0.3541	0.3404	0.449	0.4027	0.4172	0.4016	0.595	1.115	0.773	0.3782	0.3449	0.3528	1.617	0.618	0.98	0.3682	0.3281	0.3529	6.393
1762																1.222	1.036	0.961	1.232	1.067	1.875	1.159	1.183	1.377	1.024	1.64	1.134	1.384	1.129	1.024	1.255	1.183	1.059	1.385	2.374	1.97	1.348	1.142	1.545	1.603	2.232	1.396	0.768	0.782	0.619	1.568	1.565	1.78	1.084
1763																3.031	2.381	2.441	2.006	2.659	2.607	2.458	2.604	2.558	2.917	2.681	3.178	2.144	2.069	2.989	2.708	1.77	2.273	1.824	1.598	1.739	1.863	1.768	1.823	1.68	2.103	1.448	0.392	0.495	0.557	1.598	1.33	1.647	1.013
1766																0.982	0.675	0.798	0.996	1.044	1.4	1.012	0.929	1.195	1.205	1.518	1.194	1.241	0.997	1.068	1.623	1.472	1.146	1.844	1.343	1.19	1.375	1.246	1.418	1.504	1.432	1.625	1.039	1.117	1.046	1.726	1.741	1.897	1.235
1768																0.291	0.603	0.41	0.53	0.54	0.686	0.606	0.312	0.507	0.33	0.533	0.356	0.188	0.185	0.156	0.476	0.336	0.34	0.285	0.243	0.158	0.661	0.933	0.737	0.23	0.335	0.273	2.81	2.272	2.187	0.393	0.371	0.419	0.883
1770	Valyl-Leucine	Tier 1	AN01714003	HMDB0029131	Valyl-Leucine	0.47	19.5									0.398	0.483	0.437	0.885	1.05	1.547	3.005	2.567	2.159	3.616	4.441	4.298	3.564	3.018	4.021	1.008	0.573	0.861	0.422	0.459	0.527	2.086	1.292	0.799	0.409	0.587	0.29	0.51	0.688	0.679	0.38	0.216	0.289	0.62
1771																0.734	0.608	0.693	0.796	0.817	0.89	0.872	0.665	0.889	0.847	1.272	0.902	1.102	0.859	0.912	1.119	1.125	0.956	1.36	1.064	0.949	1.199	1.24	1.024	1.174	1.09	1.2	0.859	0.811	0.956	1.278	1.3	1.366	1.042
1772	Lysyl-Glycine	Tier 1	AN01338001	HMDB0028951	Lysyl-Glycine	0.19	18.6									0.653	0.444	0.614	0.72	1.113	1.373	0.881	0.895	1.224	1.569	1.938	1.972	1.135	1.258	1.887	0.767	0.74	0.895	0.614	0.53	0.692	1.32	0.916	0.943	0.608	0.771	0.47	1.005	1.118	1.067	0.457	0.362	0.341	1.023
1775																0.353	0.541	0.439	0.341	0.483	0.309	0.305	0.356	0.246	0.445	0.317	0.399	0.613	0.579	0.605	0.667	0.836	0.805	0.475	0.484	0.614	0.601	0.694	1.014	0.734	0.4	0.49	0.805	0.622	0.701	0.582	0.85	0.767	0.467
1776																0.349	0.494	0.776	0.311	0.422	0.335	0.392	0.302	0.28	0.52	0.382	0.497	0.814	0.835	1.314	0.835	1.438	0.929	0.937	0.482	0.754	0.694	1.112	0.984	0.736	0.668	0.508	1.255	1.516	1.368	0.685	0.966	0.87	0.476
1777																1.125	0.997	0.851	0.682	0.662	0.626	0.4342	0.471	1.022	0.456	1.1956	0.965	1.253	1.033	0.882	1.145	1.189	1.374	1.252	1.45	1.329	0.997	0.667	1.79	1.124	1.273	1.322	1	0.76	1.184	0.983	1.084	0.991	0.548
1778																0.423	0.194	0.399	0.069	0.173	0.247	0.22	0.134	0.222	2.048	0.735	0.903	7.032	7.347	7.499	0.975	2.291	1.612	4.638	6.344	6.631	1.165	0.568	0.639	1.149	0.525	0.817	0.287	0.247	0.248	0.079	0.136	0.055	0.501
1779																1.492	2.444	1.963	1.636	2.824	1.03	0.67	0.694	0.566	0.74	0.577	0.678	0.858	0.989	1.165	2.549	2.09	2.332	0.612	0.281	0.477	0.526	1.086	1.049	2.233	1.828	2.015	0.795	0.656	0.846	1.589	2.632	2.098	0.311
1781																0.625	0.595	0.717	0.69	0.823	0.791	1.038	0.693	1.082	0.979	1.321	0.935	0.925	0.901	0.997	1.039	1.067	0.964	1.049	0.9	0.934	1.185	1.246	1.006	0.96	1.164	0.858	1.062	1.152	1.033	1.292	1.157	1.312	1.494
1782																0.162	0.114	0.134	0.571	0.535	0.642	0.319	0.232	0.25	0.534	1.053	0.636	0.265	0.245	0.17	0.625	0.66	0.571	0.774	0.524	0.429	1.715	1.545	1.289	0.368	0.276	0.385	0.794	0.926	0.867	0.66	0.434	0.558	1.531
1783																0.596	0.66	0.757	0.659	0.838	0.821	0.914	0.859	0.882	1.038	1.358	0.95	0.924	0.99	1.048	1.05	1.012	0.94	0.823	0.907	1.052	1.146	1.354	1.083	0.873	1.109	0.906	1.083	1.142	1.06	1.294	1.158	1.141	1.482
1784																1.753	1.575	0.954	1.37	1.553	1.723	3.161	2.218	3.406	1.157	1.707	1.774	1.045	0.885	0.582	0.927	1.327	0.803	1.511	1.605	1.421	0.642	0.953	0.853	0.76	0.65	1.039	0.49	0.394	0.623	1.38	1.752	1.634	0.495
1785	3-(4-Hydroxyphenyl)pyruvate	Tier 2						AN01019001	AAA00286000	3-(4-Hydroxyphenyl)pyruvate	2.91	13.1				0.571	0.57	0.525	0.583	0.575	0.602	0.691	0.719	0.831	0.634	0.925	0.783	0.592	0.541	0.589	0.648	0.574	0.628	0.495	0.474	0.59	0.974	1.043	1.095	0.495	0.648	0.6	1.242	1.208	1.377	0.676	0.559	0.763	1.213
1786																0.04	0.034	0.0284	0.249	0.263	0.145	0.041	0.018	0.041	0.143	0.117	0.085	0.032	0.022	0.029	0.549	0.292	0.911	0.0334	0.0346	0.022	1.488	1.998	2.218	0.028	0.038	0.038	1.791	1.772	2.206	0.046	0.029	0.027	1.426
1787																0.0273	0.0257	0.0259	0.22	0.298	0.16	0.903	0.0256	0.0299	0.113	0.248	0.151	0.0299	0.0266	0.0259	0.318	0.247	0.492	0.0304	0.0315	0.0304	1.898	1.739	1.49	0.039	0.0261	0.0267	1.18	2.082	1.528	1.005	0.0248	0.0267	5.783
1788																1.341	1.246	1.296	1.229	1.408	1.353	1.106	1.056	1.209	1.161	1.559	1.404	1.285	1.091	1.378	1.271	1	1.179	0.835	0.829	0.982	1.028	1.16	1.177	1.161	1.239	1.166	0.573	0.645	0.653	0.968	0.856	0.932	0.868
1789																1.431	2.02	2.756	2.318	2.525	2.079	2.162	1.985	2.609	1.579	2.439	1.827	2.284	1.833	2.802	0.903	2.124	2.118	2.524	2.016	2.158	2.73	2.58	1.733	1.626	2.471	1.921	1.412	1.398	1.646	2.318	1.437	1.849	1.743
1790	5-Methoxytryptamine	Tier 2						AN01172002	AAA01011000	5-Methoxytryptamine	1.49	125.2				0.482	0.366	0.52	0.485	0.616	0.947	2.226	2.086	2.024	2.187	2.978	2.406	2.019	1.881	2.262	0.599	0.463	0.623	0.809	0.901	1.104	1.957	0.935	0.979	0.295	0.254	0.329	0.655	0.712	0.603	0.228	0.209	0.268	2.825
1791																0.015	0.0101	0.0102	0.215	0.32	0.169	0.0107	0.014	0.016	0.135	0.216	0.171	0.026	0.014	0.014	0.29	0.282	0.43	0.055	0.024	0.023	1.795	1.381	1.425	0.036	0.017	0.023	1.147	1.863	1.499	0.034	0.028	0.015	5.71
1792	3-Hydroxypicolinic acid	Tier 2						AN00487000	AXA00784000	3-Hydroxypicolinic acid	1.56	80				0.015	0.016	0.017	0.03	0.031	0.028	0.016	0.015	0.013	0.027	0.037	0.03	0.022	0.018	0.018	0.052	0.034	0.036	0.012	0.012	0.012	0.029	0.029	0.029	0.016	0.022	0.021	1.441	1.545	1.574	0.016	0.012	0.016	0.307
1793																1.556	1.107	1.438	1.151	1.164	1.278	1.928	1.015	1.018	1.023	1.991	2.241	1.324	1.065	1.725	2.44	1.33	1.056	1.694	0.89	1.08	0.948	1.401	0.92	1.367	1.604	0.994	1.011	0.812	0.63	1.028	1.12	1.571	0.52
1794	O-Phospho-4-hydroxy-L-threonine	Tier 3 one-reaction											0	1	155	1.064	0.027	0.963	2.017	2.068	2.241	0.522	0.39	0.557	0.304	0.998	0.362	0.496	0.167	0.129	2.108	2.437	0.612	2.689	1.564	1.14	0.618	1.278	1.515	0.685	0.155	0.397	1.558	1.32	1.749	0.099	0.067	0.248	0.758
1797																2.273	2.264	2.152	2.305	2.636	1.725	1.673	1.537	1.87	1.913	1.37	1.866	1.112	1.261	1.7	1.656	1.125	1.661	0.839	0.715	0.828	1.043	0.807	0.965	0.849	1.18	0.962	0.319	0.444	0.485	1.06	1.12	0.747	0.751
1798																2.055	1.84	1.923	1.885	1.964	2.136	1.885	1.86	2.396	2.147	2.827	2.332	1.405	1.416	1.765	2.521	1.613	2.014	1.751	1.593	1.332	1.561	1.843	2.248	1.676	1.278	1.323	0.579	0.692	0.508	1.553	1.287	1.455	1.109
1799																1.049	1.595	1.851	0.858	1.077	0.771	1.264	1.26	1.505	1.328	1.29	1.748	1.715	1.772	2.628	0.716	1.039	1.185	1.34	1.677	1.581	0.669	0.497	0.563	1.077	1.154	1.548	0.306	0.315	0.362	0.708	0.605	0.66	0.242
1800																0.042	0.0101	0.0102	0.314	0.01	0.01	2.589	0.783	2.345	1.027	1.202	0.035	0.507	0.014	0.012	0.174	0.13	0.669	0.012	0.016	0.012	1.906	2.071	2.114	0.011	0.0103	0.01	1.759	1.561	1.717	0.013	0.01	0.014	3.498
1801																0.772	0.913	0.556	0.565	0.613	0.656	0.934	0.939	0.898	0.488	0.789	0.616	0.689	0.626	0.556	0.545	0.538	0.55	0.603	0.585	0.724	0.397	0.397	0.497	1.257	0.781	0.841	0.853	0.469	0.621	1.451	1.363	1.402	0.355
1802																0.671	0.492	0.398	0.825	0.671	0.794	0.383	0.401	0.465	0.395	0.576	0.688	0.427	0.315	0.322	0.81	0.73	0.607	0.775	0.725	0.651	0.883	0.985	0.958	0.864	0.586	0.692	1.359	1.416	1.639	1.054	1.049	1.1	0.945
1803																1.403	1.271	1.248	1.327	1.151	1.561	1.093	1.381	1.223	1.004	1.424	1.178	1.22	1.027	0.902	1.405	1.253	0.968	1.353	0.88	1.025	1.044	1.301	1.027	1.317	1.239	1.43	0.921	0.865	0.827	1.334	1.328	1.709	0.807
1804																0.514	1.016	1.065	0.827	0.972	1.774	3.214	3.214	2.729	2.773	3.867	2.512	2.838	2.115	2.738	0.743	0.998	0.876	1.494	1.793	2.398	1.741	0.802	0.831	1.497	1.452	1.154	0.1174	0.236	0.246	1.441	1.922	1.506	0.418
1805																1.005	1.2	1.258	1.309	1.129	1.493	1.197	1.486	1.232	0.998	1.438	1.07	1.165	0.983	0.823	1.398	1.281	0.812	0.941	1.03	1.255	1.061	0.964	0.694	1.15	1.197	1.436	0.77	1.046	0.756	1.294	1.187	1.274	0.784
1806																1.291	1.279	0.929	1.272	1.132	1.522	1.169	1.197	1.337	1.319	1.607	0.993	1.5	0.996	0.915	1.408	1.307	0.911	1.091	0.809	0.925	1.029	1.033	0.807	1.116	1.414	1.318	0.916	0.917	0.888	1.168	0.892	1.29	0.853
1807																0.98	1.346	2.007	1.555	1.631	1.223	2.338	1.947	2.333	2.228	2.271	1.806	1.665	2.102	1.53	1.913	1.394	1.687	2.237	4.443	2.638	2.769	2.657	2.868	2.473	2.748	1.933	1.737	2.041	4.188	2.043	3.894	3.513	2.554
1809	3-carboxy-1-hydroxypropylthiamine diphosphate	Tier 3 one-reaction											0	1	93	1.483	0.042	1.159	2.286	2.262	2.536	0.601	0.402	0.656	0.309	1.154	0.398	0.527	0.197	0.207	2.57	2.61	0.673	3.274	1.552	1.308	0.683	1.38	1.739	0.709	0.173	0.437	1.757	1.573	1.988	0.116	0.077	0.285	0.955
1811																0.833	0.581	0.74	0.773	0.926	1.035	3.242	1.993	2.208	0.758	1.469	1.099	0.921	0.407	0.609	0.717	0.812	0.626	1.721	1.059	1.025	0.787	0.685	0.812	0.355	0.418	0.399	0.478	0.669	0.497	0.709	0.617	0.877	0.76
1813	4-Coumaroylshikimate	Tier 2						BP02967002	APA00431000	4-Coumaroylshikimate	1.52	93.3				2.903	1.553	1.432	1.778	1.28	2.025	1.305	1.074	1.21	0.847	1.031	1.492	1.546	1.57	1.358	1.878	2.231	1.794	0.98	0.576	1.009	0.451	0.616	0.386	1.278	0.851	1.362	0.402	0.453	0.407	0.673	0.444	0.585	0.437
1814																6.3	4.141	4.143	4.912	4.177	2.591	3.656	4.232	3.636	5.615	2.969	5.41	3.649	6.719	2.656	5.453	3.111	6.122	4.037	5.989	4.158	2.866	4.08	5.951	6.813	3.032	4.435	3.724	1.569	4.578	3.331	6.23	5.416	5.348
1815																0.956	0.502	0.891	0.979	0.617	0.709	0.663	0.587	0.986	1.104	1.122	0.675	0.921	0.549	0.869	0.876	0.923	0.757	1.005	0.979	0.982	0.985	1.015	0.615	0.939	1.051	1.445	1.086	1.229	0.901	1.327	0.751	0.937	1.501
1816																0.876	1.046	1.048	1.125	1.163	1.417	1.416	1.115	1.048	1.194	1.643	0.88	1.449	0.899	0.86	0.984	1.267	0.787	0.827	0.894	0.963	0.767	1.025	0.846	1.018	1.269	1.469	0.832	0.772	0.729	1.014	1.234	1.107	0.673
1818																0.189	0.1779	0.1793	0.132	0.213	0.238	0.188	0.1777	0.2072	0.1763	0.2036	0.169	0.2071	0.1845	0.1794	0.244	0.218	0.477	0.2109	0.2185	0.2103	3.141	3.038	4.08	0.1981	0.1806	0.1848	2.329	3.7	2.525	0.1929	0.1718	0.1848	4.996
1819																0.9146	0.418	0.974	0.2552	1.225	1.703	1.737	0.635	1.241	1.0178	1.672	0.2468	1.532	0.2695	0.969	0.869	1.379	0.968	1.179	1.173	1.013	0.849	0.2632	0.2493	0.2893	1.784	0.2698	0.2122	1.13	0.897	1.269	0.762	0.2699	0.2189
1820																0.0831	0.0782	0.0788	0.234	0.0791	0.0805	0.0826	0.0781	0.0911	0.0775	0.0895	0.0743	0.091	0.0811	0.0789	0.239	0.244	0.624	0.0927	0.096	0.0925	2.038	2.205	1.574	0.0871	0.0794	0.0812	3.43	4.846	3.676	0.0848	0.0755	0.0813	3.027
1821																1.207	1.07	1.004	1.265	1.197	1.488	1.398	1.103	1.298	1.094	1.57	1.06	1.367	0.895	0.885	1.259	1.23	0.877	1.075	0.993	1	0.954	1.033	0.868	1.177	1.311	1.479	0.875	0.905	0.882	1.171	1.168	1.254	0.747
1822																2.162	1.831	1.771	2.672	2.551	2.559	1.213	1.26	1.401	1.484	2.03	1.056	1.006	0.733	0.665	2.423	1.22	1.62	0.818	0.479	0.357	0.813	1.066	0.825	0.612	1.054	1.177	0.686	0.922	0.463	0.675	0.689	0.63	0.587
1823																0.0853	0.0803	0.081	0.0789	0.0813	0.0827	0.0849	0.0802	0.0935	0.0796	0.0919	0.238	0.0935	0.0833	0.081	0.0837	0.0805	0.288	0.0952	0.0987	0.095	2.341	2.992	2.27	0.0894	0.3975	0.0834	3.653	2.654	3.494	0.0871	0.0776	0.0835	7.906
1825																0.3835	0.3611	0.3639	0.184	0.271	0.275	0.3815	0.3607	0.4204	0.3577	0.4132	0.3429	0.4202	0.3745	0.3641	0.38	0.446	0.768	0.428	0.4434	0.4268	1.945	2.279	2.052	0.402	0.3666	0.375	5.777	6.08	5.113	0.3914	0.4359	0.3751	4.229
1826																2.59	1.334	1.904	1.579	1.685	1.202	0.668	0.755	0.671	0.655	0.789	0.888	0.552	0.587	0.643	1.874	1.306	1.427	0.72	0.946	0.645	0.642	1.947	1.609	1.465	1.895	0.934	0.56	0.771	0.863	1.693	1.455	1.578	1.075
1827																0.1703	0.1604	0.1616	0.1575	0.174	0.1651	0.1694	0.1602	0.1867	0.1589	0.1835	0.1523	0.1866	0.1663	0.1617	0.075	0.131	0.422	0.1901	0.1969	0.1896	2.552	2.471	3.271	0.1785	0.1628	0.1665	1.735	2.411	2.812	0.1738	0.1549	0.1666	4.181
1828																1.636	1.176	1.04	1.532	1.384	2.061	2.556	1.896	2.332	0.91	1.205	1.081	1.356	0.831	0.906	1.338	1.796	1.025	1.191	1.187	1.154	0.633	0.655	0.532	0.958	0.67	1.492	0.81	0.688	0.938	1.208	1.13	1.273	0.266
1829																0.4261	0.4013	0.4044	0.3941	0.4058	0.4132	0.4239	0.4008	0.4672	0.3975	0.4591	0.3811	0.4669	0.4161	0.4045	0.4183	0.402	0.266	0.4756	0.4927	0.4743	1.008	1.113	0.976	0.4467	0.4073	0.4167	1.92	1.842	1.615	0.4349	0.3875	0.521	6.837
1830	Quercetin	Tier 3 zero-reaction											1	33	403	1.707	1.349	0.973	1.611	1.346	2.018	2.467	1.76	1.628	0.915	1.04	1.056	1.325	0.799	0.967	1.402	1.97	0.961	1.165	1.184	1.134	0.512	0.682	0.552	0.919	0.688	1.506	0.748	0.676	0.844	1.148	1.247	1.264	0.24
1831																0.286	0.252	0.196	0.244	0.339	0.196	0.214	0.215	0.321	0.286	0.354	0.304	0.184	0.361	0.215	0.251	0.426	0.322	0.315	0.305	0.194	0.318	0.35	0.497	0.165	0.297	0.18	1.465	1.962	1.605	0.268	0.208	0.293	1.527
1832	4-Aminohippuric acid	Tier 3 one-reaction											0	1	190	0.7484	0.7047	0.7102	0.214	0.202	0.7257	0.7446	0.7039	0.8205	0.6981	0.8064	0.6693	0.8201	0.7309	0.7105	0.512	0.389	0.419	0.8354	0.8654	0.833	1.505	1.579	1.082	0.7845	0.7154	0.7318	2.736	3.454	2.77	0.7639	0.6806	0.7321	2.736
1833																0.874	2.706	1.547	2.506	2.546	3.265	3.564	1.631	3.312	3.81	4.127	0.85	1.5281	1.3618	1.3238	1.717	1.3155	0.367	1.5566	0.652	0.792	1.432	1.388	2.017	1.4618	0.964	1.3636	2.193	1.509	1.575	1.749	1.154	1.46	2.095
1834																0.757	0.9831	1.3085	0.164	0.233	0.225	0.2014	0.154	0.25	0.077	0.18	0.071	0.2304	0.176	0.6975	0.442	0.282	0.651	0.656	1.03	1.7134	1.913	2.168	1.43	0.7165	0.7699	0.901	3.87	5.021	4.718	0.6855	0.4469	0.045	3.317
1835																0.754	0.512	0.411	0.86	0.711	0.838	0.398	0.407	0.464	0.37	0.529	0.681	0.401	0.29	0.333	0.806	0.73	0.599	0.856	0.66	0.601	1.011	1.165	1.025	1.05	0.592	0.723	1.222	1.268	1.631	1.238	1.131	1.152	0.994
1836																1.635	1.477	0.853	1.465	0.999	2.06	2.402	2.391	2.375	1.144	1.16	1.234	1.392	0.871	0.92	1.783	1.582	1.067	1.485	0.921	1.25	0.69	0.934	0.606	1.137	0.691	1.46	0.5	0.822	1.006	1.238	1.271	1.313	0.346
1838																0.4549	0.4283	0.4317	0.4206	0.4332	0.4411	0.4526	0.4278	0.4987	0.4243	0.4901	0.4068	0.4985	0.4442	0.4318	0.351	0.4291	1.069	0.5077	0.526	0.5063	3.539	4.52	2.958	0.4768	0.4348	0.4448	1.393	0.711	1.19	1.8334	0.4136	0.4449	1.74
1839																0.2616	0.2463	0.2482	0.2419	0.2491	0.2536	0.2602	0.246	0.2867	0.244	0.2818	0.2339	0.2866	0.2554	0.2483	0.2567	0.2467	2.371	0.2919	0.3024	0.2911	0.954	1.171	0.707	0.2742	0.25	0.2558	3.815	2.203	2.004	0.267	0.2379	0.2558	0.612
1840																0.719	0.514	0.937	0.213	0.4539	0.782	0.202	0.149	0.191	0.141	0.34	0.591	0.231	0.176	0.697	0.954	0.188	0.859	0.656	0.405	1.714	1.9815	2.1676	1.4315	0.945	0.446	0.504	3.2521	5.2942	3.6645	1.245	0.433	0.165	3.5371
1841																1.272	1.149	1.135	0.91	0.496	0.784	0.356	0.501	0.633	0.608	1.016	0.423	0.664	0.674	0.577	0.583	0.856	1.068	1.088	1.361	1.138	1.036	0.557	0.504	1.298	1.405	2.172	0.721	0.76	0.911	0.868	0.498	0.711	0.735
1842	2-Hydroxy-2,4-pentadienoate	Tier 2						AN00252002	AAA00919000	2-Hydroxy-2,4-pentadienoate	0.01	23.1				0.85	0.858	0.516	0.669	0.819	0.78	0.722	0.636	0.786	0.984	1.17	0.8	0.864	1.097	0.847	1.08	0.915	0.839	0.853	0.755	0.852	0.871	1.25	0.971	0.835	1.06	0.785	0.844	0.782	0.833	0.97	0.685	0.813	0.789
1843																1.72	2.098	1.602	1.559	1.318	1.409	1.506	1.745	1.319	1.773	2.039	1.336	2.033	2.27	1.498	1.718	1.48	1.463	1.273	1.568	2.263	1.861	1.235	1.3	1.576	1.621	1.9	1.02	0.844	0.777	1.831	1.693	2.263	0.784
1844																1.367	1.841	1.362	1.207	1.379	1.221	1.457	1.504	1.381	1.468	2.002	1.421	1.316	1.599	1.599	1.947	1.179	1.296	1.463	1.24	1.173	1.122	1.131	1.147	1.49	1.544	1.505	0.734	0.621	0.662	1.494	1.523	1.59	0.618
1845	Salicylate	Tier 2						AN00477006	AAA00948000	Salicylate	0.22	49.9				0.1524	0.1435	0.1446	0.1409	0.1451	0.1478	0.1516	0.1433	0.1671	0.053	0.1642	0.065	0.167	0.1488	0.1447	0.282	0.145	0.308	0.1701	0.1762	0.1696	0.722	0.766	0.597	0.1597	0.1457	0.149	1.234	1.324	1.204	0.1555	0.1386	0.1491	0.829
1846																1.6152	0.498	0.5019	0.4891	0.5037	0.5129	0.5262	1.5191	0.5798	1.5065	0.5699	1.4444	0.5796	0.5165	0.5021	0.5191	0.4989	0.558	0.5903	0.6115	0.5887	0.62	0.673	0.4777	0.5544	0.5056	1.5793	1.355	1.126	1.422	0.5398	0.481	0.5173	1.371
1847	Glycyl-Lysine	Tier 1	AN01338000	HMDB0028846	Glycyl-Lysine	0.27	18.8									1.735	1.79	1.154	1.278	1.544	1.253	1.522	1.838	1.939	1.424	1.894	1.451	1.005	0.792	1.158	0.694	0.51	0.652	0.876	0.953	0.65	0.974	0.869	0.91	0.988	1.244	0.924	0.773	0.745	0.719	1.286	0.678	0.769	0.595
1849	Serotonin	Tier 2						AN00975002	AAA01008000	Serotonin	0.37	20.7				0.0614	0.116	0.054	0.0568	0.0585	0.0596	0.0611	0.0578	0.0674	0.124	0.105	0.0549	0.0673	0.06	0.0583	0.244	0.097	0.238	0.0686	0.071	0.0684	0.556	0.585	0.519	0.0644	0.0587	0.0601	1.292	1.306	1.46	0.0627	0.0559	0.0601	0.428
1850																0.793	0.999	0.1706	0.574	1.091	0.877	0.992	1.556	0.3244	0.1677	1.318	1.678	0.685	0.958	0.398	0.867	1.327	0.65	0.1952	2.283	0.3371	1.316	1.063	0.83	0.1884	0.4612	0.865	2.604	1.434	1.428	2.158	2.561	1.629	1.511
1851																3.295	1.667	2.834	2.312	3.555	2.297	1.668	1.607	1.887	3.449	2.026	2.091	2.747	1.706	3.228	2.694	1.511	1.348	0.998	1.204	1.483	1.68	1.251	1.714	1.193	1.714	1.74	0.959	0.838	1.337	1.789	0.853	0.908	1.645
1852																0.987	1.088	1.156	1.077	0.91	1.03	1.063	0.934	0.998	1.235	1.437	1.302	1.213	0.924	0.937	1.484	1.084	1.273	0.975	1.003	0.992	1.146	1.126	0.904	1.145	1.173	1.055	0.445	0.699	0.495	1.077	0.917	0.976	0.771
1853																1.17	2.135	1.249	1.773	0.976	1.343	1.035	1.124	1.457	2.637	1.547	1.284	1.802	2.461	1.266	1.543	1.108	1.77	1.331	2.478	2.453	1.506	0.896	1.29	1.742	2.287	3.367	0.408	0.424	0.384	1.577	1.392	1.121	0.887
1854																1.387	1.318	1.371	1.244	1.317	1.331	1.338	1.192	1.356	1.3	1.628	1.459	1.231	1.107	1.369	1.389	1.152	1.149	1.16	1.055	1.101	1.205	1.233	1.245	1.107	1.305	1.114	0.596	0.641	0.637	1.102	0.984	1.164	0.892
1856																1.358	1.392	1.599	1.547	1.254	1.566	1.382	1.261	1.531	1.385	1.912	1.778	1.112	1.291	1.129	1.57	1.21	1.232	1.183	1.061	1.103	1.126	1.285	1.285	1.129	1.201	1.139	0.56	0.669	0.681	1.368	1.232	1.264	0.999
1857																1.49	2.364	1.344	1.322	0.89	1.489	1.273	0.941	1.465	2.592	1.285	1.041	1.726	2.567	1.76	1.294	1.028	1.615	1.516	2.834	2.496	1.657	0.954	1.308	2.117	2.339	3.216	0.744	0.6839	0.7654	1.648	1.179	1.273	1.109
1858																1.623	1.339	1.553	1.311	1.36	1.4	1.316	1.518	1.545	1.851	1.776	1.605	1.524	1.344	1.338	1.845	1.154	1.163	1.397	1.25	1.232	1.24	1.256	1.397	1.259	1.328	1.463	0.729	0.691	0.692	1.432	1.171	1.628	0.99
1860	Dimethylbenzimidazole	Tier 3 zero-reaction											1	4	118	0.718	0.774	0.753	0.737	0.816	0.868	0.947	0.822	0.94	1.039	1.151	0.989	1.042	0.907	1.066	1.056	0.888	1.257	1.065	0.951	0.853	1.715	1.679	1.609	0.477	0.476	0.612	0.838	0.632	0.656	1.178	1.175	1.128	1.094
1861		Tier 3 zero-reaction											2	20	335	0.526	1.0259	1.0339	1.0074	1.0375	1.0564	1.0839	1.0246	1.1944	1.0161	1.1738	0.9742	1.1938	0.7843	1.0342	0.281	0.18	0.55	1.216	1.2597	1.2125	1.701	2.572	2.675	1.142	1.0414	1.0653	1.872	1.688	1.315	1.1119	0.9907	1.0657	3.659
1862																0.436	0.187	0.181	0.1505	0.155	0.1578	0.1619	0.153	0.1784	0.1518	0.1753	0.1455	0.756	0.958	0.98	0.457	0.806	0.917	0.646	1.351	1.148	0.1507	0.1552	0.337	0.703	0.1555	0.422	0.1251	0.148	0.133	0.1661	0.148	0.1592	0.1291
1863																1.133	0.452	0.714	1	0.6201	0.6313	0.977	1.007	1.078	0.918	1.336	0.99	0.869	1.15	1.12	0.913	0.835	1.125	1.406	0.868	1.093	1.47	1.563	1.439	0.6825	1.169	0.6366	0.854	0.4754	0.532	1.162	1.396	1.303	0.84
1864																0.383	0.435	0.464	0.996	0.835	0.521	0.981	0.506	0.703	1.739	0.959	0.773	0.866	0.477	0.377	0.969	0.351	0.741	0.602	0.881	0.278	1.242	1.461	1.176	0.291	0.401	0.421	0.742	1.135	0.611	0.86	0.43	0.44	2.738
1865																1.052	0.435	0.605	1.103	0.853	1.114	0.193	0.18	0.235	0.158	0.448	0.22	0.507	0.194	0.196	0.991	0.586	0.524	1.209	0.499	0.492	0.497	0.854	0.702	0.97	0.751	0.641	1.415	1.232	1.754	1.508	1.518	1.813	0.919
1866																2.449	2.466	1.817	1.41	1.929	3.036	2.626	1.173	4.129	1.357	3.481	2.883	1.124	1.047	0.43	0.834	2.279	1.223	3.083	1.686	1.564	1.803	1.428	2.116	1.858	0.844	1.623	0.709	0.591	0.471	2.324	1.817	1.491	0.2955
1868																0.533	0.297	0.633	0.436	0.493	0.224	0.455	0.369	0.391	0.509	0.295	0.569	0.372	0.454	0.4	0.439	0.551	0.792	0.277	0.328	0.379	0.606	0.407	0.402	0.567	0.439	0.408	1.966	1.991	2	0.288	0.567	0.222	0.473
1870																1.659	2.25	1.129	2.273	3.245	2.457	0.34	0.304	0.513	0.3963	0.589	0.781	0.582	0.9189	2.135	2.927	1.233	1.398	2.26	0.847	0.486	1.334	1.458	2.606	1.227	0.979	1.434	1.126	0.896	0.776	1.319	0.859	1.971	1.18
1871																1.132	1.486	1.49	1.374	1.275	1.13	1.341	1.418	1.549	0.929	1.459	1.314	1.084	1.109	1.355	1.823	1.341	1.301	1.631	1.013	1.121	1.541	1.301	0.653	1.084	1.434	1.116	0.538	0.59	0.78	1.186	0.937	1.05	0.855
1872																0.427	0.443	0.266	0.572	0.206	0.324	0.144	0.259	0.117	0.535	0.309	0.253	0.739	0.988	0.375	0.371	0.37	0.68	0.975	2.454	1.673	1.01	0.622	1.591	0.725	0.275	0.785	0.229	0.076	0.159	0.338	0.752	0.474	0.675
1874																1.389	1.326	1.37	1.246	1.327	1.334	1.343	1.2	1.364	1.294	1.622	1.469	1.239	1.12	1.367	1.385	1.154	1.153	1.164	1.058	1.105	1.214	1.233	1.236	1.11	1.32	1.112	0.598	0.64	0.64	1.107	0.99	1.159	0.892
1875																0.755	1.175	1.848	1.174	2.861	1.877	2.199	1.312	1.565	1.084	2.323	1.107	0.987	0.297	0.521	0.764	1.286	0.552	1.987	1.59	1.452	0.912	0.815	1.222	0.772	0.618	1.049	0.47	0.314	0.271	1.512	1.218	1.431	0.147
1877																0.731	0.425	0.509	0.841	0.691	0.695	0.366	0.301	0.447	0.286	0.463	0.365	0.353	0.281	0.3	0.776	0.741	0.464	0.875	0.705	0.595	0.497	0.936	0.796	0.82	0.678	0.504	1.249	1.364	1.386	1.003	1.287	1.424	0.754
1878																1.056	1.266	1.294	1.088	1.491	1.476	1.144	0.923	1.289	0.864	1.304	1.315	1.4	1.131	1.987	1.744	1.429	1.36	0.899	0.762	1.092	1.072	1.087	0.742	0.989	0.886	0.772	1.026	0.818	0.861	1.141	0.66	0.932	0.675
1880																1.119	1.887	1.732	2.184	2.89	2.533	1.367	0.716	1.301	1.225	1.601	1.37	2.302	1.087	1.011	1.355	2.229	1.375	0.954	1.055	1.43	0.538	0.521	0.614	2.475	1.676	3.661	0.661	0.63	0.554	0.682	0.868	0.411	0.056
1881																1.767	2.831	2.045	2.958	2.995	3.203	2.369	0.964	1.219	1.658	2.225	1.836	2.249	1.193	1.039	1.789	3.14	1.743	1.726	1.397	1.283	0.829	0.863	0.631	3.153	1.525	4.165	0.814	0.757	0.877	1.077	1.226	0.954	0.136
1882																0.88	1.44	1.007	1.053	1.261	1.435	1.925	1.501	1.777	1.013	1.549	1.478	0.982	0.694	0.741	0.744	1.107	0.853	1.191	1.102	1.213	0.776	0.824	0.746	0.923	0.564	1.323	0.564	0.482	0.439	1.113	0.921	1.127	0.805
1883																1.621	2.468	2.161	2.26	2.703	3.11	1.689	1.068	1.161	1.297	2.257	1.487	1.945	1.068	0.828	1.531	2.284	1.412	1.317	1.339	1.292	0.673	0.761	0.625	2.773	1.44	3.66	0.84	0.687	0.991	0.985	1.079	0.63	0.124
1884																1.935	2.149	2.477	2.407	2.87	3.014	1.533	0.999	1.347	1.281	2.282	1.394	2.613	1.325	0.966	1.267	2.602	1.429	1.281	1.337	1.35	0.785	0.92	0.578	2.97	1.553	4.079	0.694	0.698	0.838	1.022	0.948	0.616	0.166
1886																1.148	1.759	1.807	2.192	2.19	2.576	1.181	0.863	1.133	1.359	1.947	1.338	2.013	0.995	0.921	0.939	2.082	1.466	0.835	1.09	0.998	0.593	0.706	0.685	2.851	1.035	3.919	0.603	0.636	0.682	1.141	1.032	0.57	0.126
1887																0.922	0.416	0.459	1.097	0.966	0.926	0.114	0.111	0.164	0.074	0.236	0.115	0.208	0.089	0.115	0.879	0.637	0.556	0.824	0.508	0.405	0.329	0.825	0.748	0.946	0.685	0.584	1.11	1.416	1.355	1.226	1.301	1.786	0.84
1888																0.0475	0.0447	0.0451	0.317	0.539	0.405	0.0473	0.0447	0.0521	0.278	0.667	0.336	0.052	0.0464	0.0451	0.968	0.575	0.53	0.053	0.0549	0.0529	0.627	0.751	0.796	0.0498	0.0454	0.0464	0.136	0.126	0.154	0.0485	0.0432	0.0465	4.532
1889																1.229	1.363	1.138	1.377	1.059	1.185	1.123	1.267	1.717	1.192	1.301	1.302	0.868	1.541	1.539	1.492	1.104	1.202	1.068	1.286	1.472	0.829	0.961	1.044	1.439	1.675	1.376	0.721	0.77	0.885	1.506	1.172	1.376	0.613
1890																0.239	0.166	0.136	0.585	0.713	0.733	0.233	0.313	0.388	0.56	0.562	0.527	0.571	0.453	0.452	0.379	0.345	0.557	0.409	0.426	0.349	0.998	0.691	0.929	0.395	0.209	0.274	0.357	0.279	0.255	0.242	0.352	0.35	0.817
1891																0.0833	0.0784	0.079	0.077	0.0793	0.0808	0.0829	0.0783	0.0913	0.0777	0.0897	0.0745	0.0913	0.0813	0.0791	0.0817	0.098	0.306	0.093	0.0963	0.0927	2.501	3.314	2.153	0.0873	0.2437	0.0814	3.194	2.667	3.472	0.085	0.0757	0.0815	8.058
1892																0.444	0.509	0.509	0.565	0.848	0.54	0.352	0.382	0.3	0.649	0.739	0.407	0.316	0.414	0.603	1.811	0.875	0.927	0.272	0.353	0.396	1.354	1.138	1.464	0.424	0.388	0.382	0.823	1.209	1.164	0.435	0.473	0.431	2.388
1893																0.196	0.162	0.097	0.144	0.151	0.145	0.077	0.079	0.091	0.112	0.118	0.087	0.096	0.069	0.082	0.265	0.108	0.123	0.067	0.089	0.102	0.162	0.1	0.125	0.092	0.173	0.091	1.758	1.99	2.037	0.127	0.094	0.106	0.199
1895																0.256	0.51	0.259	0.137	0.155	0.173	0.493	0.57	0.559	0.48	0.413	1.061	0.839	0.763	0.592	0.177	0.207	0.378	0.213	0.364	0.336	0.31	0.165	0.133	0.181	0.26	0.342	0.131	0.076	0.083	0.138	0.081	0.076	0.121
1898																0.234	1.161	0.327	0.801	0.578	0.785	0.472	0.478	0.57	0.353	0.312	0.131	0.265	0.425	0.237	0.214	0.254	0.461	0.109	0.53	0.196	0.304	0.158	0.511	1.312	0.813	1.116	0.687	0.782	0.792	0.263	0.264	0.25	0.377
1899																0.311	0.193	0.811	0.832	1.158	1.081	0.492	0.261	0.377	0.96	2.072	1.021	0.398	0.533	0.624	1.097	0.76	0.869	0.804	0.317	0.342	3.288	3.003	2.383	0.179	0.309	0.481	0.35	0.677	0.59	0.1073	0.22	0.252	4.046
1900	Phosphonoacetate	Tier 3 one-reaction											0	1	61	1.483	2.173	1.593	1.773	1.685	2.096	1.42	1.583	1.534	1.769	2.57	1.789	1.695	1.547	1.929	2.48	1.666	1.697	1.271	1.311	1.558	1.827	1.933	2.41	1.77	2.521	1.917	0.536	0.57	0.575	1.563	1.472	1.872	0.834
1901																1.482	1.814	1.53	1.799	1.369	1.777	1.194	1.276	1.501	1.601	2.262	1.866	1.825	1.607	1.786	1.963	1.409	1.533	1.19	1.267	1.259	1.471	1.792	2.049	1.348	1.949	1.764	0.447	0.536	0.453	1.523	1.349	1.502	0.702
1902																0.907	0.885	1.246	1.096	1.15	1.043	0.511	0.421	0.613	0.977	1.151	0.878	1.044	0.847	1.031	1.023	0.872	1.03	0.399	0.581	0.649	0.725	0.585	0.53	1.158	1.139	1.177	0.274	0.377	0.36	0.299	0.625	0.307	0.337
1903																0.839	0.91	1.05	0.935	0.978	0.638	1.628	1.806	1.807	1.186	1.372	1.434	0.725	0.981	0.98	0.972	0.835	0.741	1.226	0.982	1.139	0.91	1.084	1.039	0.649	0.719	0.683	0.459	0.52	0.519	1.237	1.065	1.263	1.149
1904																0.533	0.425	0.656	0.455	0.398	0.3884	1.172	2.11	2.419	1.1	0.946	1.968	0.325	0.763	0.741	0.569	0.557	0.729	1.196	1.027	1.357	0.744	0.863	0.886	0.271	0.248	0.132	0.52	0.549	0.552	1.403	0.77	1.171	1.416
1905																1.122	1.544	1.195	1.303	1.406	1.416	1.097	1.375	1.708	1.615	2.366	1.655	1.014	1.197	1.345	1.154	1.312	1.194	1.324	1.294	1.208	1.433	1.563	1.37	0.962	1.134	1.018	0.667	0.58	0.755	1.164	1.094	1.171	1.006
1906																1.568	1.75	1.792	1.426	2.582	1.313	1.859	1.692	2.094	1.52	1.061	1.569	0.867	0.919	1.11	1.226	0.603	1.23	0.95	0.87	0.908	0.941	0.765	0.798	0.503	0.622	0.551	0.345	0.383	0.289	1.09	1.131	0.944	0.932
1907																0.61	0.528	0.418	0.687	0.422	0.468	2.315	1.932	2.132	0.937	0.937	1.153	0.556	0.468	0.556	0.425	0.606	0.538	1.165	1.066	1.19	0.651	0.751	0.623	0.302	0.195	0.269	0.606	0.56	0.45	1.116	0.904	1.154	0.725
1908																0.591	0.578	0.647	0.745	0.77	0.963	0.877	0.776	0.952	0.994	1.364	1.054	1.014	0.854	0.865	0.834	0.73	0.552	0.681	0.806	0.685	1.074	1.033	0.939	0.711	0.913	0.546	0.58	0.586	0.483	0.815	0.675	0.7	0.839
1909	Leucyl-Isoleucine	Tier 1	AN01878002	HMDB0028932	Leucyl-Isoleucine	1.46	0									0.988	0.528	0.634	0.724	1.301	1.674	2.48	3.104	2.9	4.96	4.326	3.609	3.302	2.602	3.287	0.962	0.66	0.758	0.713	0.647	0.863	1.859	0.901	0.696	0.554	0.807	0.63	0.527	0.767	0.569	0.456	0.344	0.407	0.939
1910	Lysyl-Alanine	Tier 1	AN01534001	HMDB0028944	Lysyl-Alanine	0.39	2.6									1.041	0.631	1.062	0.719	0.997	1.483	1.51	1.397	1.814	2.043	2.647	2.336	2.181	1.776	2.849	1.187	1.243	0.95	1.206	0.869	0.979	1.111	0.953	0.774	0.976	1.044	0.796	0.708	0.925	0.759	0.683	0.606	0.546	0.393
1913	Agmatine	Tier 1	AN00401000	HMDB01432_2	Agmatine -2 tags 2 charges	0.49	19.4									0.807	0.454	0.659	0.956	1.932	0.951	0.374	0.447	0.394	2.211	0.701	9.6	0.271	0.523	0.675	1.024	1.041	1.079	0.478	0.499	1.222	2.334	0.524	1.129	2.729	0.695	1.826	1.803	2.015	1.743	2.796	1.092	0.618	0.843
1914																0.0578	0.0544	0.0548	0.227	0.287	0.17	0.0575	0.0543	0.0633	0.0539	0.149	0.068	0.0633	0.0564	0.0548	0.391	0.379	0.647	0.0645	0.0668	0.0643	1.616	2.239	2.169	0.0606	0.0552	0.0565	1.976	2.276	1.934	0.059	0.0525	0.0565	7.026
1916																0.828	0.886	1.146	1.006	1.078	0.969	0.637	0.592	0.654	0.976	1.309	1.111	0.891	0.775	0.984	0.856	0.7	0.694	0.437	0.677	0.716	0.736	0.678	0.682	0.831	1.03	0.913	0.195	0.216	0.322	0.412	0.691	0.523	0.316
1917																2	1.288	1.13	1.635	1.354	2.243	2.515	1.945	2.358	0.875	1.209	1.077	1.355	0.865	0.978	1.336	1.75	1.139	1.403	1.377	1.372	0.61	0.652	0.556	1.021	0.714	1.378	0.803	0.702	0.903	1.178	1.089	1.263	0.281
1918																0.494	0.264	0.64	0.323	0.537	0.224	0.328	0.323	0.381	0.509	0.298	0.509	0.355	0.466	0.385	0.449	0.589	0.789	0.272	0.312	0.337	0.559	0.405	0.368	0.577	0.394	0.448	1.752	1.858	1.954	0.359	0.418	0.233	0.484
1919																0.879	0.473	0.859	0.527	0.529	0.611	0.349	0.302	0.319	0.888	0.917	0.807	1.533	1.372	1.047	1.127	1.313	1.092	3.196	2.752	2.356	1.92	1.799	2.06	1.231	0.593	0.538	0.433	0.379	0.41	0.855	1.022	0.92	0.74
1920																0.1544	0.1454	0.1466	0.1428	0.449	0.1498	0.1537	0.1453	0.1693	0.1441	0.1664	0.1381	0.1692	0.1508	0.1466	0.252	0.403	0.634	0.1724	0.1786	0.1719	1.725	2.05	1.554	0.1619	0.1476	0.151	1.747	1.977	1.918	0.1576	0.1404	0.1511	6.479
1921																0.1769	0.1666	0.93	0.287	0.161	0.102	0.176	0.1664	0.1939	0.125	0.081	0.1582	0.1939	0.279	0.1679	0.338	0.249	0.434	0.1975	0.2046	0.1969	1.374	1.951	1.637	0.1854	0.288	0.617	1.55	1.913	1.97	0.1806	1.068	0.173	5.911
1922																1.756	1.444	1.215	1.155	1.275	2.273	1.874	2.115	2.738	0.749	1.377	0.994	1.462	0.942	0.908	1.26	1.875	1.087	1.648	1.481	1.726	1.121	1.082	0.917	0.986	0.837	1.782	0.71	0.6	1.012	1.505	1.284	1.028	0.36
1923																0.881	0.529	0.758	1.271	2.065	0.967	0.47	0.454	0.545	2.281	0.807	9.6	0.314	0.655	0.741	1.046	1.196	1.461	0.572	0.61	1.379	2.679	0.578	1.234	2.801	0.761	1.851	1.873	2.111	2.008	3.262	0.959	0.626	0.968
1924																0.675	0.707	0.537	0.944	0.537	0.794	0.66	0.569	0.686	0.829	1.058	0.683	0.962	0.93	0.487	0.897	0.784	0.582	1.14	0.94	0.823	1.282	0.95	1.131	0.986	0.925	1.054	0.746	0.695	0.695	1.314	1.028	1.045	1.358
1925																0.694	0.554	0.507	0.552	0.486	0.583	2.247	2.249	2.679	0.843	1.13	1.138	0.618	0.373	0.556	0.513	0.625	0.538	1.245	1.104	1.23	0.718	0.884	0.744	0.308	0.271	0.315	0.57	0.656	0.547	1.175	1.006	1.311	1.006
1926																1.333	1.179	1.09	1.299	1.238	1.614	1.474	1.174	1.381	1.059	1.574	1.099	1.326	0.891	0.897	1.256	1.281	0.912	1.242	1.162	1.181	0.989	1.063	0.933	1.268	1.292	1.481	0.868	0.907	0.919	1.187	1.179	1.297	0.777
1927																0.667	0.545	0.465	0.638	0.507	0.55	2.344	1.801	2.504	0.639	1.15	1.127	0.535	0.306	0.52	0.457	0.593	0.45	1.366	1.135	0.952	0.641	0.779	0.698	0.302	0.243	0.291	0.605	0.597	0.522	1.02	0.837	1.13	0.88
1929																1.376	1.307	1.137	1.374	1.381	1.497	1.506	1.202	1.444	1.076	1.744	1.071	1.381	0.843	0.901	1.273	1.241	0.712	1.155	1.241	0.989	1.046	1.029	1.008	1.394	1.253	1.443	0.816	0.887	0.93	1.265	1.215	1.438	0.932
1930																1.323	1.651	1.337	1.567	1.573	2.412	1.724	1.605	1.738	1.741	2.006	1.591	1.387	1.321	1.516	2.342	1.316	1.588	1.208	1.078	1.141	1.368	1.601	1.971	1.276	1.903	1.262	0.694	0.764	0.969	1.457	1.394	1.675	1.38
1931																1.508	1.526	1.192	1.318	1.165	0.989	1.254	1.584	1.522	1.728	1.163	1.688	1.546	1.932	1.136	1.564	1.317	1.813	1.321	1.502	1.267	1.295	1.349	1.561	1.833	1.287	1.459	1.11	0.801	1.479	1.631	1.597	1.388	1.374
1932																0.0157	0.0148	0.493	0.0145	0.015	0.0153	0.858	0.87	1.024	0.386	0.766	0.3435	0.715	0.0154	0.0149	0.0154	1.283	0.0166	0.739	0.791	1.058	0.505	1.155	0.0142	0.0165	0.015	0.0154	0.767	0.694	0.696	0.982	0.812	0.869	0.616
1935																1.971	1.651	1.101	1.604	1.041	1.488	8.303	7.451	10.424	1.978	3.738	3.026	2.192	0.811	1.126	1.172	1.588	1.121	3.969	4.355	4.708	1.922	2.397	2.222	0.847	0.397	0.392	2.698	2.55	2.672	4.647	2.866	3.673	2.09
1936																2.653	1.715	1.637	1.104	1.551	1.407	1.032	0.778	0.962	0.832	1.349	1.552	1.525	1.24	1.665	1.302	1.049	1.402	0.694	0.572	0.819	0.726	0.897	0.938	1.385	1.484	1.012	0.499	0.531	0.592	0.958	0.745	0.965	0.429
1937																0.6	0.498	0.442	0.533	0.47	0.462	2.148	1.945	2.273	0.764	0.928	0.89	0.526	0.362	0.485	0.424	0.551	0.507	1.135	0.962	1.086	0.632	0.793	0.631	0.306	0.225	0.293	0.562	0.6	0.458	1.113	0.862	1.177	0.878
1938																1.718	1.958	1.531	1.879	2.229	1.563	1.302	1.336	2.3	1.765	1.47	0.951	1.659	1.289	2.06	2.632	1.588	1.186	1.6	1.501	1.601	1.851	1.841	2.309	2.012	1.938	1.508	0.661	0.844	0.971	1.523	1.4	1.614	1.343
1939																0.229	0.291	0.146	0.291	0.558	0.3	0.413	0.267	0.149	0.413	0.561	0.461	0.211	0.293	0.31	0.77	0.542	0.605	0.597	0.294	0.344	0.706	0.516	0.464	0.282	0.414	0.211	1.511	2.166	1.644	0.465	0.695	0.34	0.752
1940																1.224	1.029	1.085	0.761	0.944	1.176	1.065	0.868	1.049	0.735	1.127	0.782	0.871	0.645	0.894	1.375	1.205	0.897	1.825	2.021	2.949	1.398	1.088	0.955	1.714	1.258	1.422	0.705	0.42	0.378	1.807	2	2.095	0.691
1941																1.269	1.386	1.129	1.048	1.965	1.435	1.704	1.169	1.73	1.916	1.817	1.495	1.009	1.1	1.303	2.901	1.124	1.792	1.239	1.006	1.14	1.715	1.878	1.655	1.03	1.482	1.958	0.759	0.747	0.855	1.54	1.306	1.742	0.956
1942																1.466	1.52	1.469	1.407	1.764	1.374	2.085	1.997	2.195	1.023	1.053	0.857	0.929	0.809	0.967	1.264	0.981	1.084	1.174	0.94	1.237	0.566	0.646	0.55	0.483	0.498	0.779	0.508	0.551	0.476	1.078	0.969	0.972	0.579
1943																0.378	0.362	0.674	0.487	0.34	1.028	1.845	1.992	2.281	2.563	2.75	2.528	2.765	4.498	2.468	0.681	0.91	0.85	1.05	1.693	1.678	2.086	1.04	0.94	1.819	2.487	2.461	2.621	1.812	1.71	0.82	0.527	0.51	1.074
1944																0.694	0.437	0.505	0.871	0.727	0.779	0.461	0.468	0.47	0.403	0.679	0.648	0.46	0.346	0.4	0.815	0.628	0.539	0.844	0.716	0.615	0.64	0.817	0.778	0.799	0.556	0.574	1.089	1.118	1.265	1.014	1.082	1.293	0.926
1945																0.541	0.564	0.481	0.591	0.69	0.591	1.542	1.697	2.19	0.818	1.121	0.965	0.622	0.3102	0.321	0.416	0.606	0.299	1.003	0.821	1.302	0.578	0.583	0.434	0.536	0.107	0.634	0.448	0.634	0.617	1.228	1.061	1.157	0.585
1946																1.739	1.347	1.431	1.209	1.332	1.702	0.564	0.641	0.9452	0.962	1.815	1.405	1.425	1.267	1.312	1.833	1.682	1.338	1.461	1.141	1.208	1.715	1.81	1.86	0.96	1.687	1.432	1.222	1.239	1.025	1.32	1.091	0.999	0.969
1947																1.464	1.94	1.352	1.299	1.156	1.134	1.274	1.264	1.184	1.01	1.445	0.5701	1.195	0.781	0.868	0.782	1.378	0.876	1.234	1.029	1.293	0.881	1.243	0.5759	1.112	1.227	1.341	0.609	0.969	0.715	1.15	0.855	1.6562	0.757
1948																0.74	0.654	0.436	0.714	0.772	1.017	0.491	0.438	0.794	0.398	0.433	0.205	0.527	0.539	0.281	0.268	0.608	0.617	0.363	0.513	0.33	0.263	0.37	0.479	2.336	1.442	0.526	2.542	2.526	2.698	0.5	0.773	0.612	0.45
1949																0.444	0.716	0.523	0.393	0.577	0.599	0.742	0.674	0.939	1.149	1.178	1.11	0.692	0.601	0.537	0.981	0.577	0.392	0.422	0.757	0.385	0.781	1.229	0.945	0.412	0.609	0.506	1.218	1.442	1.315	0.734	0.474	0.9	2.88
1950																0.885	0.779	1.196	0.908	0.598	1.559	2.173	2.092	2.415	2.29	4.141	2.88	3.301	3.103	2.463	1.062	1.097	1.271	1.473	2.546	2.45	2.411	1.268	1.101	1.931	2.83	2.791	2.915	2.649	2.336	1.496	0.882	1.134	1.238
1952																0.349	0.481	0.65	0.272	0.241	0.246	0.295	0.281	0.257	0.424	0.444	0.416	0.611	0.813	0.699	0.551	1.508	0.905	0.632	0.505	0.748	0.625	0.962	1.05	0.852	0.595	0.633	1.388	1.531	1.86	0.59	0.819	0.748	0.628
1953																1.257	0.92	0.786	1.084	1.105	1.223	1.46	1.5	1.171	1.82	2.566	1.592	0.907	1.25	1.345	1.618	1.253	0.83	1.401	0.749	0.857	1.193	1.188	1.07	0.972	1.048	1.039	0.893	1.082	0.89	1.383	1.133	1.505	1.121
1954																1.351	0.725	0.761	0.834	0.727	0.896	0.373	0.368	0.656	0.476	0.448	0.325	0.847	0.852	0.616	0.844	1.883	1.138	0.864	1.202	1.13	0.798	1.237	1.256	1.583	1.513	1.002	2.319	1.835	2.286	1.025	1.378	0.918	1.264
1955	Alanyl-Lysine	Tier 1	AN01534000	HMDB0028692	Alanyl-Lysine	0.84	3									1.012	0.684	1.117	0.751	1.003	1.458	1.386	1.5	1.72	2.041	2.495	2.353	2.091	1.86	2.544	1.35	1.388	1.015	1.286	0.818	0.833	1.093	0.972	0.918	0.944	1.079	0.8	0.73	0.709	0.774	0.615	0.766	0.526	0.423
1956																0.18	0.108	0.093	0.131	0.109	0.128	0.787	0.609	0.698	0.215	0.37	0.304	0.16	0.05	0.06	0.076	0.172	0.091	0.439	0.335	0.402	0.181	0.203	0.146	0.075	0.054	0.065	0.229	0.25	0.176	0.346	0.264	0.384	0.214
1957																0.7347	0.4726	0.6054	0.6794	9.2385	0.7124	1.206	0.691	0.8054	0.561	0.57	0.373	0.967	0.54	0.46	0.7211	0.6931	0.7751	0.82	0.8495	0.547	1.46	1.39	0.455	0.7701	0.4789	0.7184	0.596	1.5703	0.891	0.7498	0.6681	0.6876	0.816
1958																1.286	1.436	1.197	1.697	1.541	1.623	1.41	1.107	1.477	1.765	2.161	1.433	1.202	1.34	1.438	2.806	1.688	1.946	1.281	1.131	0.948	2.048	1.894	1.749	0.923	1.203	1.093	0.995	0.979	1.002	1.174	1.021	1.186	1.459
1959																0.41	0.42	1.038	0.305	0.2	0.137	0.126	0.1191	0.1388	0.705	0.471	0.716	1.053	1.39	1.515	0.484	1.023	1.744	1.154	1.166	1.335	1.348	1.164	0.848	0.694	1.046	0.782	0.571	1.271	0.596	0.925	1.232	0.627	0.541
1960	3-Mercaptolactic acid	Tier 3 zero-reaction											1	4	109	1.118	1.319	1.293	0.968	0.812	1.066	0.733	0.59	0.507	0.715	0.836	0.628	1.125	1.286	1.175	1.346	1.368	0.982	1.128	0.953	0.961	1.07	1.369	1.058	1.385	1.359	1.714	1.291	1.062	1.067	1.146	0.89	1.184	0.756
1961																1.295	1.266	1.309	0.972	0.733	0.967	0.977	0.678	0.852	0.737	1.015	0.739	1.513	1.241	1.245	1.388	1.262	1.03	1.112	1.078	1.244	1.094	1.296	0.994	1.285	1.406	1.704	1.284	1.083	1.171	1.004	0.893	1.253	0.797
1962	2,4-Diaminobutyric acid	Tier 1	AN00284000	HMDB02362	2,4-Diaminobutyric acid	0.32	8.3									0.878	0.678	1.104	0.645	0.761	0.885	0.691	0.712	0.705	0.975	1.736	1.325	1.008	0.96	0.929	0.866	0.865	0.919	0.681	0.867	0.949	0.979	1.053	0.582	1.041	1.093	0.932	0.939	1.138	1.221	1.319	0.833	0.945	0.903
1963																0.595	0.889	0.686	1.14	1.036	1.217	0.769	0.874	0.971	1.302	1.25	1.095	0.959	0.951	0.926	0.937	0.973	0.98	0.937	1.089	1.121	1.288	0.919	0.871	1.132	1.279	1.069	0.727	0.8	0.7	1.112	0.902	1.079	0.878
1964																0.711	0.46	0.513	0.888	0.752	0.818	0.475	0.461	0.468	0.41	0.58	0.621	0.471	0.383	0.396	0.837	0.683	0.555	0.862	0.813	0.688	0.642	0.838	0.781	0.808	0.54	0.604	1.045	1.063	1.203	1.025	1.092	1.284	0.9
1965																1.376	1.848	2.816	1.216	1.159	2.019	2.175	2.414	1.734	0.969	2.408	1.397	1.525	1.736	2.221	1.827	3.454	1.461	1.551	0.963	1.023	2.143	2.638	1.63	1.276	2.853	1.97	2.494	1.156	2.508	1.474	1.282	1.348	2.216
1966																0.367	0.615	0.611	0.319	0.352	1.2574	0.973	0.34	0.201	0.439	0.592	0.329	0.162	0.628	0.558	0.429	0.139	0.399	0.093	2.8592	0.369	0.35	0.541	0.335	0.685	0.206	0.493	1.271	1.802	1.706	1.511	0.58	0.718	1.438
1967	Cysteinyldopa	Tier 2						AN02925000	AAA00915000	Isomer 3 of Cysteinyldopa - 2 tags	7.67	92.6				0.607	0.613	0.559	0.623	0.94	0.767	0.568	0.334	0.464	0.576	0.848	0.609	0.645	0.412	0.498	1.38	0.896	1.173	0.315	0.294	0.476	1.368	1.561	1.376	0.583	0.551	0.401	1.305	1.239	1.372	0.506	0.566	0.559	2.13
1968																0.301	0.13	0.134	0.232	0.201	0.254	1.212	0.913	1.216	0.194	0.25	0.247	0.241	0.088	0.127	0.137	0.233	0.172	0.419	0.362	0.368	0.144	0.195	0.11	0.098	0.0315	0.042	0.214	0.217	0.244	0.279	0.382	0.451	0.13
1969																0.87	0.482	0.519	0.263	0.3883	0.3953	0.569	0.822	0.5587	0.502	0.437	0.428	0.988	0.779	0.62	0.535	0.778	0.617	0.397	0.359	0.413	0.667	0.539	0.756	1.406	0.741	0.777	2.676	1.819	2.811	0.396	0.48	0.412	0.935
1971																0.696	0.699	0.729	0.682	0.96	0.532	0.735	1.0863	0.826	1.8043	3.2728	1.5425	0.619	0.7418	1.9942	0.732	0.716	1.152	0.552	1.049	0.59	0.895	1.401	0.4359	1.281	0.691	0.864	0.861	1.629	1.074	1.059	1.155	0.708	0.906
1972																0.139	0.152	0.199	0.099	0.179	0.108	0.497	0.571	0.572	0.219	0.347	0.37	0.154	0.126	0.207	0.139	0.098	0.167	0.4	0.389	0.247	0.169	0.259	0.21	0.107	0.05	0.064	0.135	0.154	0.09	0.365	0.333	0.405	0.381
1973																0.837	0.603	0.701	0.611	0.719	0.848	1.605	1.529	1.197	3.536	4.077	3.376	2.698	2.702	3.39	0.731	0.593	0.641	0.385	0.41	0.429	4.124	0.882	0.933	0.492	0.807	0.585	0.867	0.869	0.802	0.43	0.515	0.404	0.972
1974																0.275	0.194	0.188	0.439	0.547	0.513	0.32	0.229	0.298	0.639	0.757	0.588	0.569	0.502	0.535	0.342	0.392	0.469	0.509	0.415	0.348	1.033	0.924	0.381	0.303	0.275	0.224	0.433	0.408	0.453	0.381	0.364	0.395	0.819
1975																0.0656	0.0618	0.0622	0.0607	0.0625	0.0636	0.0653	0.0617	0.0719	0.0612	0.0707	0.0587	0.0719	0.064	0.0623	0.142	0.0619	0.554	0.0732	0.0758	0.073	1.694	2.62	2.158	0.0688	0.0627	0.0641	3.04	2.381	3.248	0.0669	0.0596	0.0642	4.233
1976																0.719	0.812	0.697	1.192	0.564	1.078	0.849	0.618	0.784	1.035	1.173	0.65	0.887	0.997	0.572	0.925	0.854	0.695	1.183	0.999	0.992	1.474	1.044	1.435	1.06	1.216	1.237	0.817	0.713	0.726	1.574	1.332	1.281	1.354
1977																2.073	1.842	1.67	1.38	1.457	0.951	7.305	5.946	7.928	2.504	3.244	3.94	1.719	1.347	2.557	1.257	1.483	1.998	3.793	3.112	3.278	2.391	2.838	2.322	1.035	0.706	0.666	1.222	1.769	1.345	3.256	3.351	4.42	4.672
1979																0.545	0.647	0.435	0.355	0.445	0.307	2.034	1.549	1.781	0.744	0.912	1.031	0.44	0.393	0.704	0.354	0.391	0.591	0.993	0.766	0.897	0.637	0.776	0.741	0.249	0.233	0.144	0.324	0.496	0.384	0.919	0.844	1.173	1.035
1980																1.737	1.549	1.393	1.397	1.415	1.185	1.204	1.339	1.403	1.856	2.41	2.088	1.287	0.896	1.513	0.836	0.838	1.021	1.322	1.189	1.044	1.213	1.557	1.504	1.051	1.235	0.735	0.263	0.667	0.347	1.794	1.437	1.854	0.431
1981																0.641	0.493	0.445	0.548	0.475	0.548	2.72	2.169	2.456	0.652	1.094	0.953	0.558	0.298	0.432	0.404	0.617	0.477	1.172	1.001	1.164	0.572	0.788	0.617	0.288	0.25	0.269	0.584	0.676	0.547	1.064	0.945	1.281	0.702
1983	Geranylgeranyl-PP	Tier 3 one-reaction											0	1	274	0.542	0.7	0.772	0.542	0.463	0.413	1.393	1.191	1.48	1.04	0.841	1.096	0.544	0.503	0.71	0.344	0.381	0.512	0.992	1.007	0.863	0.695	0.836	0.979	0.259	0.255	0.166	0.327	0.398	0.324	0.93	0.708	1.136	0.936
1984																1.162	0.752	0.487	0.966	0.696	1.218	7.69	5.704	7.302	0.924	1.414	1.273	0.985	0.405	0.67	0.744	1.565	1.069	2.467	1.574	1.976	0.658	0.848	0.579	0.356	0.088	0.304	1.066	0.937	1.2	2.035	1.796	2	0.454
1985																0.574	0.39	0.383	0.474	0.447	0.441	2.329	1.803	2.113	0.498	0.917	0.889	0.442	0.245	0.402	0.4	0.528	0.389	1.177	0.9	0.814	0.47	0.728	0.514	0.24	0.151	0.133	0.447	0.592	0.473	0.866	0.758	1.152	0.689
1986																0.528	0.407	0.451	0.368	0.459	0.526	2.057	1.636	1.822	0.503	0.869	0.72	0.534	0.354	0.478	0.35	0.354	0.456	0.948	0.735	0.915	0.48	0.614	0.491	0.3	0.337	0.231	0.498	0.629	0.477	0.746	0.721	1.023	0.63
1987																0.706	0.577	0.365	0.598	0.409	0.657	2.517	2.486	2.634	0.534	0.828	0.774	0.706	0.2	0.412	0.339	0.704	0.422	1.271	1.316	1.159	0.25	0.429	0.341	0.251	0.077	0.343	0.418	0.348	0.546	0.868	0.881	0.987	0.278
1988																0.514	0.386	0.247	0.449	0.426	0.746	2.855	2.021	3.078	0.336	0.762	0.606	0.358	0.36	0.364	0.286	0.637	0.682	1.159	0.971	0.865	0.466	0.437	0.208	0.242	0.083	0.133	0.526	0.582	0.515	0.666	0.89	1.063	0.254
1989																0.267	0.199	0.146	0.203	0.193	0.223	1.205	1.035	1.229	0.251	0.516	0.377	0.22	0.105	0.12	0.15	0.247	0.157	0.578	0.488	0.587	0.237	0.396	0.238	0.133	0.055	0.076	0.395	0.379	0.325	0.58	0.429	0.661	0.36
1990																0.361	0.182	0.158	0.267	0.227	0.334	2.039	1.86	1.98	0.339	0.355	0.428	0.267	0.105	0.179	0.187	0.418	0.276	0.647	0.539	0.545	0.135	0.201	0.146	0.105	0.031	0.071	0.277	0.267	0.272	0.454	0.462	0.585	0.138
1991																0.943	2.337	1.611	2.581	2.625	1.918	2.279	1.791	2.947	2.608	2.403	1.508	2.445	2.865	2.318	2.162	1.403	1.892	0.629	0.894	1.398	0.489	0.734	0.568	1.482	3.106	2.077	0.3	0.236	0.154	2.967	1.824	2.033	0.153
1992																0.554	0.412	0.236	0.438	0.39	0.489	3.875	2.166	3.407	0.341	0.671	0.646	0.355	0.185	0.366	0.361	0.568	0.468	1.161	0.777	0.919	0.269	0.391	0.25	0.158	0.047	0.13	0.501	0.502	0.471	0.982	0.741	1.13	0.247
1994																0.831	0.05	1.42	1.029	1.747	1.442	1.532	1.087	1.673	0.992	1.69	1.264	1.3	0.586	0.686	1.405	1.719	0.765	2.118	1.333	1.151	1.623	1.562	1.671	1.264	1.68	2.587	0.411	0.598	0.608	0.281	0.243	0.487	1.939
1995																1.361	1.458	1.394	1.37	2.364	1.378	1.471	1.39	1.937	1.583	1.977	1.89	1.299	1.919	1.726	1.509	1.037	1.855	1.15	1.138	1.575	1.212	1.308	1.068	1.354	1.314	0.922	0.404	0.561	0.677	1.354	1.091	0.916	0.893
1997																1.156	1.525	1.428	1.505	1.763	2.086	1.587	1.163	1.518	1.272	2.03	1.261	1.145	1.135	1.165	1.81	1.052	1.103	1.347	3.332	1.121	1.105	1.375	1.211	2.152	1.917	1.27	1.379	1.286	1.186	2.235	1.96	3.795	0.638
1999																0.718	0.06	1.351	0.776	1.502	1.688	1.485	0.897	1.179	0.915	1.822	1.27	1.095	0.666	0.821	1.239	1.247	1.061	1.769	1.339	1.019	1.542	1.542	1.284	1.155	1.8	1.783	0.366	0.549	0.613	0.244	0.213	0.365	1.692
2000																1.622	1.732	1.982	1.614	1.498	1.359	1.825	1.701	2.023	1.319	2.327	1.947	1.116	1.287	1.396	1.819	1.124	1.118	1.107	1.063	1.215	1.345	1.312	1.291	1.013	1.492	0.947	0.74	0.716	0.727	1.102	0.811	1.023	0.795
2001																0.757	0.419	0.384	0.971	0.789	0.838	0.115	0.09	0.154	0.142	0.278	0.325	0.194	0.121	0.131	0.802	0.667	0.62	0.82	0.524	0.393	0.378	0.752	0.684	0.979	0.624	0.543	1.293	1.339	1.291	1.349	1.3	1.518	0.834
2003																0.921	0.454	0.43	0.961	0.839	0.885	0.147	0.177	0.157	0.195	0.275	0.512	0.259	0.215	0.149	0.849	0.745	0.558	0.838	0.574	0.489	0.503	0.82	0.719	0.96	0.641	0.628	1.303	1.42	1.395	1.291	1.422	1.569	1.058
2004																0.364	0.497	0.333	0.596	0.355	0.456	0.21	0.244	0.273	0.713	0.415	0.376	0.873	0.918	0.424	0.547	0.626	0.714	1.192	2.642	1.893	1.251	0.648	1.45	0.85	0.314	0.799	0.371	0.301	0.313	0.493	0.863	0.572	0.845
2005																0.609	0.114	1.014	0.847	2.748	2.168	1.979	1.305	1.882	0.966	1.421	1.325	1.373	0.803	0.949	1.809	1.573	0.56	1.156	0.799	0.728	0.938	0.855	0.775	0.745	0.72	0.97	0.304	0.331	0.476	0.51	0.193	0.331	1.066
2006	Ortho-Hydroxyphenylacetic acid	Tier 1	AN00647005	HMDB00669	Ortho-Hydroxyphenylacetic acid	0.29	12.9									0.363	0.358	0.325	0.337	0.406	0.41	0.35	0.327	0.35	0.363	0.496	0.406	0.381	0.389	0.448	0.532	0.377	0.386	0.352	0.272	0.276	0.405	0.448	0.568	0.45	0.4	0.342	1.699	1.63	1.938	0.49	0.465	0.486	0.684
2007	2-Aminobenzoic acid	Tier 1	AN00468006	HMDB01123	2-Aminobenzoic acid	0.15	24.9									0.739	0.929	0.865	0.853	1.17	1.049	1.255	1.138	1.202	1.057	1.453	1.068	1.058	0.906	0.825	1.037	1.102	0.78	0.925	0.835	0.814	1.02	1.172	1.137	1.029	1.015	1	1.106	1.203	1.105	1.119	0.95	1.149	2.037
2009																0.359	0.331	0.419	0.422	0.33	0.338	0.253	0.292	0.1635	0.527	0.496	0.284	0.665	1.113	0.517	0.576	0.702	0.609	1.189	2.247	1.973	1.159	0.797	1	0.77	0.262	0.583	0.378	0.097	0.319	0.607	0.681	0.717	0.759
2012																0.759	0.481	0.453	0.914	0.867	0.908	0.468	0.391	0.478	0.352	0.471	0.531	0.415	0.339	0.359	0.823	0.692	0.567	0.865	0.644	0.645	0.561	0.809	0.775	0.878	0.627	0.597	1.086	1.118	1.208	1.132	1.179	1.384	0.881
2013																1.163	1.272	1.396	1.354	1.126	1.063	0.96	1.097	1.361	1.625	1.615	1.327	1.534	1.493	1.375	1.583	1.252	1.402	1.499	1.51	1.332	1.646	1.601	1.722	1.211	1.757	1.422	1.295	1.331	1.262	1.4	1.099	1.201	1.538
2014																1.205	1.957	1.653	1.674	1.142	1.631	0.889	0.683	0.804	1.186	1.012	0.709	0.927	1.256	0.903	1.445	1.569	1.139	0.89	0.957	0.852	1.327	1.306	1.196	1.015	1.173	1.747	0.91	0.722	1.023	1.522	1.474	1.289	1.198
2015																0.933	0.581	0.724	0.817	0.644	0.785	0.59	0.527	0.937	1.023	0.699	0.678	1.372	1.16	0.808	1.078	1.316	0.98	2.162	2.398	2.47	1.673	1.325	1.903	1.368	0.915	1.029	0.919	0.652	0.505	0.659	1.255	1.23	0.805
2017																1.44	1.625	1.534	1.422	1.78	1.436	2.036	1.824	2.095	1	1.099	0.855	0.895	0.858	1.026	1.293	1.01	1.059	1.239	0.859	1.133	0.605	0.685	0.566	0.518	0.532	0.722	0.463	0.522	0.45	0.907	0.934	1.011	0.479
2018	L-Canaline	Tier 2						AN00443000	AXA00690000	L-Canaline - 2 tags	9.82	136.5				0.795	1.285	0.718	1.036	0.772	0.766	1.365	1.267	1.244	1.172	1.759	1.539	1.291	0.962	1.097	1.093	0.631	1.305	0.735	0.751	0.793	1.114	0.925	0.887	1.259	1.022	0.845	0.536	0.56	0.504	0.721	1.028	1.107	1.052
2020																0.491	0.754	0.884	0.736	0.652	0.791	0.08	0.082	0.193	0.516	0.238	0.233	0.508	0.57	0.461	0.606	0.498	0.658	0.294	0.267	0.245	0.554	0.337	0.429	0.526	0.907	0.933	0.23	0.216	0.268	0.492	0.311	0.267	0.412
2021																0.593	0.35	0.353	0.339	0.36	0.314	2.258	1.987	2.32	0.478	0.791	0.683	0.434	0.188	0.276	0.232	0.384	0.293	1.147	0.857	1.164	0.4	0.698	0.414	0.286	0.071	0.139	0.613	0.708	0.624	0.954	0.748	1.328	0.588
2024																0.624	0.45	0.461	0.501	0.578	0.488	2.35	1.841	2.172	0.493	0.994	0.987	0.515	0.285	0.442	0.42	0.607	0.459	1.373	0.886	0.969	0.481	0.725	0.522	0.245	0.176	0.205	0.467	0.638	0.476	0.859	0.748	1.155	0.689
2025																0.456	0.304	0.259	0.311	0.328	0.292	2.085	1.714	1.796	0.448	0.835	0.717	0.419	0.193	0.251	0.322	0.371	0.272	0.905	0.678	0.877	0.362	0.568	0.399	0.264	0.101	0.13	0.531	0.607	0.442	0.871	0.685	1.243	0.539
2026																0.65	0.537	0.49	0.556	0.59	0.686	1.91	1.557	1.833	0.706	1.345	0.943	0.5	0.383	0.323	0.376	0.597	0.324	1.126	1.043	1.213	0.536	0.668	0.486	0.443	0.286	0.477	0.544	0.641	0.561	0.985	1.148	1.148	0.484
2028																0.485	0.35	0.252	0.327	0.323	0.319	2.13	1.941	2.136	0.414	0.894	0.695	0.366	0.167	0.255	0.238	0.365	0.232	1.123	0.68	0.971	0.39	0.656	0.438	0.223	0.08	0.123	0.525	0.657	0.547	0.827	0.777	1.247	0.569
2029																0.745	0.845	0.616	0.737	0.942	0.77	2.67	2.082	2.565	1.012	1.864	1.388	1.038	0.492	0.573	0.51	0.881	0.598	1.317	1.102	1.289	0.654	1.011	0.72	0.76	0.455	0.483	0.716	0.992	0.702	1.216	1.387	1.478	0.842
2030	L-Citramalyl-CoA	Tier 3 one-reaction											0	1	44	0.294	0.546	0.422	0.248	0.2554	0.2601	1.259	1.245	1.157	0.354	0.593	0.351	0.361	0.2619	0.2546	0.2632	0.243	0.283	0.536	0.341	0.767	0.31	0.2558	0.2422	0.2811	0.2564	0.2623	0.447	0.488	0.199	0.464	0.294	0.685	0.405
2031	Theaflavin	Tier 3 one-reaction											0	1	183	0.173	0.114	0.118	0.112	0.124	0.137	0.714	0.641	0.7	0.129	0.428	0.335	0.172	0.298	0.219	0.126	0.147	0.07	0.406	0.379	0.338	0.232	0.285	0.258	0.12	0.07	0.031	0.214	0.271	0.275	0.297	0.392	0.391	0.199
2032																0.677	0.609	0.539	0.617	0.647	0.673	2.039	1.758	2.012	0.685	1.154	1.045	0.507	0.327	0.407	0.433	0.624	0.451	1.216	1.044	1.166	0.561	0.775	0.613	0.385	0.304	0.331	0.485	0.582	0.483	1.132	0.972	1.211	0.556
2033																1.573	1.56	1.908	1.826	0.987	1.291	1.615	1.248	1.95	2.486	1.941	2.784	1.175	1.592	1.899	0.966	1.393	1.233	1.111	1.822	1.953	1.881	2.044	1.28	0.85	1.394	0.974	0.269	0.598	0.386	3.283	2.784	1.838	0.41
2034																2.047	1.427	1.292	1.172	0.973	1.143	0.779	0.853	0.971	1.198	1.231	1.034	1.286	1.444	1.137	1.49	1.421	1.27	1.697	1.619	1.5	1.122	1.214	1.229	1.904	1.917	1.975	1.38	1.025	1.267	1.293	1.379	1.479	0.812
2035																1.056	1.131	1.242	0.994	0.594	1.462	0.765	0.923	0.809	1.044	0.885	0.921	0.981	0.862	0.697	1.406	1.387	0.941	2.061	4.597	3.582	1.888	1.093	1.049	1.865	1.663	1.735	0.759	0.314	0.287	2.432	1.418	1.973	0.506
2036																1.401	1.639	1.62	1.681	1.271	1.136	1.553	1.116	2.024	2.319	2.938	3.297	1.128	1.673	1.594	0.541	0.887	1.018	1.074	1.979	1.97	1.85	1.838	1.365	0.871	1.63	0.846	0.417	0.299	0.392	1.988	1.62	1.396	0.598
2037																0.881	0.72	0.685	0.819	0.679	0.873	1.015	0.856	0.978	0.924	1.518	1.075	1.048	1.012	0.877	1.261	1.156	1.026	1.255	1.018	0.981	1.21	1.223	1.216	1.137	1.091	0.997	1.028	1.064	1.233	1.2	1.211	1.437	0.891
2038																0.315	0.244	0.837	0.539	0.629	0.427	0.1916	0.256	0.313	0.25	0.464	0.171	0.508	0.476	0.508	0.454	0.642	0.783	0.419	0.538	0.618	0.662	0.377	0.449	0.43	0.475	0.436	0.513	1.275	0.752	0.446	0.35	0.388	0.317
2040																1.137	1.042	0.5619	0.673	0.769	0.861	0.563	1.318	1.029	1.034	0.6525	0.98	1.115	1.187	1.113	1.194	1.141	0.799	2.034	0.7002	1.234	1.008	0.5776	1.434	1.336	1.19	1.495	1.075	1.532	1.238	1.005	0.988	1.263	1.786
2041	3-Aminoisobutanoic acid	Tier 1	AN00189001	HMDB03911_2	3-Aminoisobutanoic acid - H2O	0.25	0.3									0.608	0.651	0.655	0.62	0.661	0.599	0.421	0.494	0.583	0.669	0.687	0.758	0.524	0.538	0.459	0.515	0.532	0.544	0.401	0.437	0.428	0.822	0.653	0.65	0.38	0.592	0.415	1.791	1.783	1.949	0.628	0.504	0.452	0.975
2042																1.516	1.627	1.491	1.224	0.892	0.955	0.634	1.308	1.324	2.309	1.824	1.473	1.521	2.094	1.267	1.336	1.101	1.416	2.151	1.728	1.716	0.933	1.091	2.36	1.867	1.636	1.834	2.036	1.001	1.995	1.384	1.588	1.721	1.751
2044	cis-2-Methylaconitate	Tier 3 zero-reaction											1	15	235	0.933	0.548	0.837	0.631	0.64	0.726	0.401	0.416	0.459	0.71	0.887	0.708	1.409	1.325	1.003	1.008	1.195	1.006	2.596	2.443	1.907	1.832	1.501	1.721	1.12	0.841	0.709	0.806	0.738	0.808	0.951	1.108	1	1.264
2046																1.085	1.575	1.134	1.179	1.157	1.358	1.047	0.883	1.248	1.102	1.106	0.925	1.169	0.99	0.952	1.393	0.996	0.823	0.781	0.809	0.77	1.038	1.162	1.039	1.307	1.541	1.356	0.968	0.793	0.985	1.415	1.313	1.125	1.245
2048																0.599	0.735	0.75	0.673	0.668	0.721	0.758	0.755	0.88	1.108	0.917	0.893	0.729	0.918	0.758	1.201	0.986	0.886	1.468	1.233	1.124	1.203	1.026	0.987	0.775	0.762	0.713	0.404	0.384	0.427	1.24	1.185	1.417	0.708
2049	2,3-Dihydroxy-p-cumate	Tier 2						BM01244007	ABA00385000	2,3-Dihydroxy-p-cumate	2.26	102				1.285	0.972	1.031	1.053	1.2	1.174	1.144	0.922	1.048	1.111	2.486	1.215	1.542	1.336	1.458	2.012	1.302	1.376	1.81	1.338	1.041	0.986	1.134	1.025	2.39	2.294	2.119	0.777	0.691	0.482	1.685	2.288	2.081	0.63
2051																1.574	1.488	1.281	1.552	1.359	1.54	1.206	1.133	1.306	1.314	1.792	1.471	1.487	1.881	1.478	1.416	1.349	1.206	1.253	1.24	1.387	1.132	1.111	0.938	1.495	1.823	1.389	0.963	0.952	0.747	1.32	1.056	1.46	0.897
2052																0.317	0.0744	0.609	0.777	0.762	0.797	0.167	0.367	0.378	0.541	1.092	1.045	0.684	0.304	0.558	0.384	0.484	0.594	0.344	0.314	0.43	1.221	1.224	0.984	0.559	1.336	0.55	0.175	0.398	0.254	0.215	0.224	0.34	2.71
2053																0.1757	0.1654	0.1667	0.1624	0.1673	0.1703	0.1748	0.1652	0.1926	0.1638	0.1893	0.1571	0.1925	0.1715	0.1668	0.1724	0.1657	0.591	0.1961	0.2031	0.1955	0.746	2.055	0.783	0.1841	0.1679	0.1718	0.888	0.429	0.601	0.1793	0.1597	0.1718	3.374
2054																5.244	0.438	0.327	0.334	0.394	0.356	0.424	3.82	0.395	0.349	0.552	5.435	0.419	0.386	0.424	4.501	0.349	0.284	0.388	0.302	0.309	0.296	0.383	4.585	8.891	0.503	0.367	2.457	0.232	0.213	0.333	5.561	4.024	0.276
2055																1.375	1.203	1.088	1.329	1.224	1.652	1.495	1.198	1.416	1.082	1.581	1.095	1.376	0.918	0.891	1.267	1.287	0.907	1.252	1.167	1.171	0.996	1.11	0.953	1.267	1.312	1.504	0.861	0.884	0.883	1.211	1.227	1.297	0.78
2056																1.025	1.556	1.218	1.139	1.238	1.24	2.392	2.025	1.897	1.164	2.267	2.027	0.714	0.461	0.408	0.454	0.799	0.46	1.673	1.774	1.656	0.804	1.034	0.977	0.888	0.666	0.803	0.313	0.297	0.386	1.979	2.392	2.241	0.142
2057																1.029	1.553	1.179	1.093	1.288	1.336	2.027	1.852	1.842	1.138	2.479	1.943	0.773	0.367	0.411	0.339	0.771	0.502	1.53	1.647	1.697	0.593	1.021	0.765	0.894	0.59	0.903	0.305	0.283	0.253	2.097	2.046	2.251	0.14
2058																1.163	1.234	1.358	1.28	1.182	0.997	0.915	1.129	1.312	1.565	1.394	1.349	1.479	1.462	1.474	1.433	1.249	1.317	1.143	1.374	1.219	1.238	1.666	1.722	1.169	1.26	1.274	1.265	1.099	1.166	1.205	1.109	1.201	1.532
2059																0.885	1.275	0.957	1.052	1.136	1.13	1.644	1.546	1.734	1.002	1.629	1.692	0.681	0.406	0.394	0.456	0.661	0.446	1.342	1.38	1.443	0.635	0.92	0.767	0.831	0.543	0.799	0.259	0.286	0.244	1.889	1.835	1.807	0.142
2060																0.094	0.163	0.113	0.146	0.206	0.198	0.157	0.127	0.198	0.104	0.064	0.061	0.199	0.123	0.092	0.114	0.311	0.177	0.081	0.192	0.141	0.226	0.114	0.192	0.215	0.25	0.279	4.647	4.782	5.99	0.193	0.138	0.109	0.708
2061																0.815	0.494	0.53	1	0.886	0.953	0.486	0.41	0.451	0.394	0.586	0.442	0.468	0.327	0.332	0.876	0.766	0.637	0.857	0.75	0.722	0.564	0.848	0.806	0.903	0.633	0.595	1.033	1.027	1.082	1.134	1.194	1.368	0.981
2062																0.4	0.561	0.489	0.4	0.401	0.364	0.411	0.294	0.649	0.329	0.464	0.342	0.359	0.282	0.411	0.407	0.401	0.544	0.346	0.331	0.324	1.452	1.463	1.43	0.309	0.376	0.295	1.354	1.167	1.231	0.459	0.392	0.388	2.347
2063																1.026	0.495	0.446	1.109	0.898	1.125	0.413	0.142	0.345	0.171	0.271	0.301	0.288	0.133	0.148	0.84	0.742	0.589	0.822	0.506	0.514	0.34	0.842	0.721	1.002	0.743	0.578	1.284	1.333	1.251	1.399	1.582	1.729	0.932
2064																0.438	0.248	0.354	0.272	0.318	0.279	0.275	0.093	0.154	0.342	0.184	0.253	0.742	0.677	0.401	0.564	1.673	1.147	0.866	0.903	1.064	0.631	0.836	1.014	0.808	0.429	0.579	1.933	1.917	2.023	0.684	1.726	0.831	0.717
2065																1.034	0.468	0.483	1.319	1.104	1.018	0.141	0.139	0.169	0.118	0.294	0.12	0.275	0.113	0.118	0.908	0.846	0.57	0.85	0.515	0.49	0.388	0.843	0.814	0.998	0.729	0.624	1.379	1.366	1.347	1.644	1.642	1.824	1.043
2066																0.64	0.566	0.543	0.582	0.692	0.7	0.39	0.35	0.474	0.514	0.453	0.5	0.406	0.372	0.538	0.627	0.509	0.722	0.336	0.346	0.336	0.71	0.79	0.753	0.395	0.383	0.417	1.114	1.054	1.294	0.416	0.401	0.383	1.682
2067																0.485	0.502	0.445	0.464	0.452	0.52	0.786	0.781	0.551	0.381	1.011	0.641	0.459	0.283	0.297	0.181	0.393	0.248	0.956	1.001	1.075	0.223	0.325	0.228	0.721	0.212	0.598	0.284	0.314	0.362	0.654	0.75	0.852	0.085
2068	Syringic acid	Tier 2						BM01266000	ABA00559000	Syringic acid	1.13	97				1.015	1.065	0.871	0.988	1.175	1.034	1.318	1.311	1.08	1.25	1.722	1.452	1.025	1.037	1.371	1.178	0.899	1.025	0.851	0.786	0.85	0.999	1.039	1.093	0.786	0.943	0.789	0.82	0.955	1.041	0.983	0.868	0.965	1.282
2069																1.11	0.957	0.95	0.701	0.716	1.431	2.01	2.649	3.358	2.968	3.246	3.397	2.976	3.318	3.265	0.748	0.567	0.651	0.76	1.007	0.909	1.464	0.303	0.401	1.097	1.589	1.504	0.918	0.608	0.677	0.698	0.336	0.481	0.628
2070																0.243	0.124	0.232	0.288	0.428	0.247	0.16	0.171	0.167	0.275	0.206	0.231	0.118	0.167	0.204	0.434	0.243	0.345	0.093	0.117	0.105	0.24	0.241	0.231	0.095	0.145	0.111	2.658	2.942	3.294	0.186	0.174	0.13	0.545
2071																1.11	0.742	0.812	0.736	1.1	1.123	3.741	2.922	2.96	0.674	1.285	1.013	0.681	0.372	0.51	0.725	0.869	0.528	1.644	0.973	0.899	0.734	0.929	0.863	0.304	0.338	0.244	0.439	0.513	0.432	0.974	0.717	1.139	0.641
2072																0.799	2.472	0.785	0.902	1.029	0.865	0.529	0.526	0.609	0.34	0.434	0.17	0.668	0.903	0.458	0.63	0.858	1.001	0.325	0.472	0.313	0.474	0.297	1.557	3.17	1.484	1.094	1.289	1.14	1.75	0.533	0.528	0.594	0.513
2074																0.4135	0.3894	0.3924	0.038	0.044	0.086	0.4114	0.036	0.4534	0.3857	0.127	0.066	0.069	0.4038	0.3926	0.401	0.457	0.082	0.029	0.4782	0.4603	0.778	0.436	0.371	0.4335	0.3953	0.4044	1.869	1.517	1.973	0.4221	0.376	0.4045	0.441
2075																0.8	0.399	0.373	0.923	0.796	0.867	0.114	0.104	0.129	0.097	0.249	0.124	0.18	0.102	0.108	0.745	0.654	0.502	0.762	0.499	0.385	0.298	0.769	0.57	0.9	0.618	0.524	1.165	1.177	1.265	1.251	1.233	1.41	0.8
2076																0.44	0.548	0.515	0.578	0.498	0.581	0.864	0.973	0.571	0.37	1.003	0.802	0.432	0.169	0.258	0.179	0.343	0.169	1.068	0.853	1.107	0.196	0.333	0.247	0.718	0.218	0.528	0.233	0.301	0.285	0.694	1.044	0.801	0.053
2078																0.595	0.908	0.773	0.813	1.005	0.89	1.012	0.759	1.046	0.742	1.107	0.942	0.626	0.508	0.537	0.555	0.632	0.547	0.729	0.817	0.802	0.466	0.53	0.421	0.716	0.539	0.927	0.175	0.184	0.27	0.778	0.737	0.761	0.152
2079																0.945	1.72	1.581	1.403	1.599	1.431	1.459	2.057	1.942	2.869	1.909	2.969	1.225	1.597	1.84	1.175	0.928	1.758	1.137	1.554	1.82	1.868	1.361	2.246	1.107	1.371	1.387	0.261	0.371	0.344	1.263	1.422	1.3	2.046
2080	Ornithine	Tier 1	AN00423000	HMDB00214	Ornithine	1.52	0.5									0.679	0.262	1.246	0.561	1.432	0.358	0.294	0.184	0.274	1.164	0.187	1.017	0.387	0.687	0.826	0.451	0.65	0.586	0.266	0.25	0.287	0.25	0.221	0.16	0.197	0.209	0.127	1.284	2.249	1.683	0.318	0.329	0.232	0.162
2081	Succinyladenosine	Tier 3 zero-reaction											1	15	402	0.223	0.258	0.234	0.24	0.225	0.24	0.211	0.214	0.188	0.279	0.28	0.342	0.222	0.302	0.31	0.431	0.233	0.334	0.198	0.212	0.239	0.287	0.304	0.324	0.299	0.32	0.298	1.407	1.445	1.227	0.304	0.295	0.369	0.832
2082																0.813	1.397	1.393	1.227	1.461	1.011	1.318	1.697	1.527	2.551	1.796	2.41	1.047	1.335	1.55	1.089	0.839	1.249	0.774	1.393	1.665	1.798	1.179	2.226	1.085	1.224	1.166	0.215	0.346	0.294	1.242	1.106	1.318	1.916
2084																0.861	1.339	0.991	1.124	0.827	1.301	2.102	1.868	2.185	1.589	2.368	2.045	0.838	0.504	0.453	0.388	0.858	0.386	1.533	1.976	2.409	0.837	0.927	0.883	0.832	0.712	1.012	0.319	0.333	0.332	2.633	2.164	1.859	0.176
2085																0.593	1.114	0.889	0.929	0.708	0.846	1.647	1.308	1.883	1.017	2.123	1.671	0.769	0.45	0.324	0.261	0.704	0.344	1.297	1.661	1.98	0.628	0.745	0.707	0.746	0.495	0.818	0.328	0.223	0.235	2.141	1.467	1.614	0.122
2087	2-Pyrocatechuic acid	Tier 1	BM00670003	HMDB00397	2-Pyrocatechuic acid	1.95	17.6									0.3465	0.505	0.3018	0.3123	0.28	0.2631	0.135	0.1476	0.1668	0.1958	0.2858	0.215	0.181	0.2279	0.2056	0.131	0.3408	0.24	0.146	0.1195	0.1162	0.218	0.245	0.164	0.2357	0.2602	0.2241	2.29	3.411	2.465	0.1816	0.1289	0.1862	0.964
2088																0.465	0.405	0.197	0.349	0.388	0.503	1.273	1.102	1.037	0.356	0.488	0.624	0.345	0.146	0.359	0.455	0.427	0.27	0.587	0.47	0.644	0.524	0.627	0.548	0.183	0.138	0.14	0.935	0.999	1.028	0.431	0.323	0.576	2.501
2089	5,6-Dihydroxyindole-2-carboxylate	Tier 2						AN01208003	AAA00885000	5,6-Dihydroxyindole-2-carboxylate	1.52	110.7				0.013	0.0101	0.0102	0.142	0.138	0.082	0.011	0.0101	0.0118	0.051	0.108	0.073	0.012	0.0105	0.012	0.149	0.108	0.186	0.012	0.0124	0.012	0.64	0.946	0.855	0.011	0.011	0.0105	2.137	2.464	2.191	0.031	0.01	0.012	1.292
2090																0.546	0.779	0.704	0.75	0.765	0.752	0.508	0.435	0.491	0.548	0.711	0.483	0.718	0.659	0.595	0.942	0.579	0.664	0.362	0.386	0.461	0.696	0.838	0.533	0.738	0.933	0.786	1.291	1.253	1.296	0.998	0.969	0.938	2.22
2091	3-Hydroxyphenylacetic acid	Tier 1	AN00647003	HMDB00440	3-Hydroxyphenylacetic acid	1.88	3.6									0.584	0.575	0.58	0.591	0.685	0.758	0.628	0.565	0.613	0.55	0.832	0.603	0.631	0.609	0.788	0.807	0.618	0.651	0.463	0.392	0.406	0.597	0.769	0.637	0.802	0.771	0.55	1.415	1.603	1.578	0.521	0.492	0.634	0.746
2093																0.971	1.401	1.523	1.317	1.706	2.91	4.95	4.504	5.287	4.885	5.864	4.753	4.845	3.837	4.738	1.25	1.093	0.883	1.905	2.223	2.624	2.272	0.613	0.662	1.554	3.034	2.104	0.362	0.345	0.374	1.048	1.03	1.142	0.356
2094																1.084	1.229	1.4	0.936	0.978	1.291	1.253	1.06	1.103	1	1.434	1.327	1.069	0.85	0.987	1.562	1.74	1.094	2.125	3.758	3.3	1.45	1.126	0.869	2.604	1.725	1.543	0.684	0.401	0.34	2.336	2.503	2.67	0.584
2095																0.85	0.941	0.805	0.921	1.086	1.162	2.419	1.876	2.241	0.831	1.659	1.4	0.788	0.397	0.424	0.614	0.932	0.501	1.433	1.388	1.427	0.746	0.849	0.729	0.671	0.424	0.65	0.492	0.495	0.49	1.221	1.12	1.118	0.508
2097																0.763	0.492	0.504	0.822	0.785	0.876	0.612	0.606	0.546	0.536	0.695	0.596	0.616	0.521	0.41	0.86	0.817	0.719	1.141	1.207	1.059	1.035	1.109	1.115	0.814	0.574	0.549	0.893	0.903	0.89	1.029	1.084	1.079	1.258
2098																0.452	0.325	0.807	0.4	0.707	1.075	2.799	2.896	2.679	2.048	3.156	2.828	3.361	2.78	3.187	0.577	0.782	0.549	1.076	1.207	1.265	1.582	0.791	0.481	1.926	2.156	1.282	1.635	1.418	1.048	0.891	0.613	0.662	0.927
2099																2.134	1.481	1.31	0.99	0.984	1.166	0.953	0.824	1.193	1.099	1.444	1.08	1.204	1.242	1.031	1.51	1.408	1.289	1.692	1.541	1.381	1.136	1.198	1.284	1.923	1.595	1.913	1.386	0.972	1.334	0.954	1.442	1.473	0.825
2100																0.431	0.367	0.672	0.45	0.692	1.093	2.806	2.385	2.923	1.962	3.337	3.154	3.455	2.679	3.191	0.523	0.712	0.42	1.13	1.24	1.375	1.671	0.752	0.571	1.955	2.239	1.469	1.77	1.551	0.921	1.013	0.553	0.733	0.856
2102	Vitexin	Tier 2						BP04174001	APA00457000	Vitexin	1.98	7.4				1.33	1.099	1.157	1.214	1.132	1.401	1.359	1.167	1.311	1.181	1.877	1.354	1.688	1.212	1.252	1.595	1.401	1.028	1.446	1.225	1.17	0.867	0.9	0.867	1.582	1.811	1.654	0.759	0.852	0.803	1.505	1.286	1.523	0.514
2103																1.505	0.942	0.813	1.138	0.948	1.177	0.77	0.605	0.703	0.818	1.396	0.872	0.902	0.76	0.721	1.097	1.008	0.822	0.954	1.058	1.128	1.228	1.021	1.106	1.662	1.668	1.749	1.768	1.227	1.583	1.267	1.076	1.471	0.869
2104																0.554	0.386	0.442	0.583	0.486	0.611	0.31	0.336	0.357	0.708	0.768	0.582	1.007	0.986	0.681	0.665	0.734	0.751	1.396	1.826	1.418	1.389	1.059	1.297	0.763	0.462	0.525	0.451	0.388	0.421	0.592	0.759	0.661	0.903
2105	FAPy-adenine	Tier 2						AN00661000	AXA00427000	FAPy-adenine - 2 tags	1.71	63.7				0.478	0.537	0.8	0.617	0.712	1.556	3.538	3.472	3.612	3.327	4.509	4.269	4.387	3.363	3.466	0.575	0.76	0.422	0.975	1.488	1.691	2.148	0.632	0.548	1.865	2.87	2.722	1.79	1.247	0.79	1.323	0.732	0.922	1.096
2106	3-(3-Hydroxyphenyl)propanoic acid	Tier 2						BM00823019	AAA00947000	3-(3-Hydroxyphenyl)propanoic acid	2.67	14.4				0.746	0.865	0.795	1.075	1.177	1.055	1.164	1.096	1.337	1.061	1.393	1.011	0.892	0.792	0.773	1.208	0.755	0.923	1.058	0.936	0.785	0.892	0.809	0.796	1.197	1.364	0.961	1.147	1.38	1.166	1.547	1.365	1.727	0.553
2107																0.901	1.003	0.888	1.023	1.092	1.136	2.209	1.773	2.23	0.94	1.67	1.363	0.812	0.441	0.447	0.697	1.025	0.689	1.436	1.359	1.432	0.759	0.865	0.764	0.708	0.545	0.844	0.526	0.509	0.527	1.125	1.074	1.024	0.534
2108																1.896	1.601	1.705	1.543	1.608	1.416	0.95	1.054	1.202	1.008	1.305	1.382	1.251	1.333	1.332	1.429	0.925	1.224	0.656	0.752	0.724	0.883	0.783	1.006	1.079	1.567	1.23	0.397	0.415	0.443	0.962	0.831	0.846	0.539
2109	cis,cis-4-Hydroxymuconic semialdehyde	Tier 2						BM00525003	ABA00058000	cis,cis-4-Hydroxymuconic semialdehyde	2.18	168.7				0.477	0.488	0.337	0.965	0.691	0.815	0.403	0.404	0.518	0.798	0.884	0.878	0.972	0.982	0.57	0.799	0.72	0.754	0.957	1.112	1.026	1.454	1.159	1.108	0.682	0.46	0.476	0.411	0.304	0.388	0.495	0.654	0.55	0.839
2110																0.207	0.398	0.479	0.255	0.281	0.213	0.265	0.216	0.24	0.432	0.303	0.624	0.748	0.62	0.82	0.502	1.299	0.751	0.657	0.569	0.74	1.101	1.025	1.82	0.771	0.364	0.504	2.66	2.491	2.554	0.523	0.975	0.543	1.152
2111																0.798	1.777	1.079	1.678	0.948	1.105	1.083	1.088	1.238	2.334	1.589	1.218	1.678	2.453	1.562	1.362	1.005	1.348	0.992	1.613	1.71	1.067	1.022	1.031	1.46	2.313	2.614	0.307	0.21	0.277	1.333	1.353	1.221	0.606
2112																1.435	0.775	0.982	1.106	1.026	0.88	1.071	0.935	1.052	0.906	1.325	1.12	1.614	1.723	1.622	1.612	1.542	1.337	2.173	1.916	1.418	1.426	1.139	1.193	1.159	0.811	0.76	0.896	1.111	1.149	0.68	0.691	0.58	0.76
2113																1.485	1.592	1.583	1.487	1.63	1.215	1.086	1.063	1.179	1.306	1.351	1.351	1.148	1.278	1.592	1.45	0.974	1.372	0.926	0.804	0.882	1.036	1.062	1.111	1.089	1.249	1.05	0.524	0.535	0.533	0.981	0.976	1.117	0.827
2114																0.169	0.117	0.126	0.522	0.555	0.396	0.109	0.146	0.118	0.307	0.407	0.34	0.094	0.102	0.092	0.943	0.548	0.673	0.066	0.087	0.082	0.675	0.837	0.749	0.099	0.118	0.106	1.518	1.772	1.618	0.138	0.115	0.109	1.669
2115																0.437	0.509	0.475	0.512	0.555	0.67	0.519	0.36	0.6	0.219	0.332	0.725	0.358	0.434	0.258	0.226	0.507	0.378	0.253	0.2	0.164	0.493	0.569	0.591	1.723	1.199	0.787	3.953	3.475	3.055	0.402	0.327	0.466	0.77
2116																1.074	0.654	0.759	0.656	0.847	0.788	1.357	1.164	1.155	0.555	0.945	0.69	1.027	0.714	0.876	0.916	0.916	0.864	2.439	1.626	1.386	1.319	1.504	1.364	1.033	0.445	0.635	0.455	0.473	0.438	0.93	1.088	1.19	0.713
[truncated: 1,852 more rows]
[truncated: 7 more columns]
